# Supplementary material for: Comprehensive identification and characterization of simple sequence repeats based on the whole-genome sequences of 14 forest and fruit trees
Source: For Res (Fayettev). 2021 Apr 21;1:7. doi: 10.48130/FR-2021-0007 (PMC11524223; doi:10.48130/FR-2021-0007)
Supplement: Supplementary file 1 — Supplementary data to this article can be found online. [file FR-2021-0007-S1.zip]

Archive with 10 entries (10 files):
- 10.48130_FR-2021-0007-Suppl-Dataset1.xlsx
- 10.48130_FR-2021-0007-Suppl-FigureS1.pdf
- 10.48130_FR-2021-0007-Suppl-FigureS2.pdf
- 10.48130_FR-2021-0007-Suppl-TableS1.xlsx
- 10.48130_FR-2021-0007-Suppl-TableS2.xlsx
- 10.48130_FR-2021-0007-Suppl-TableS3.xlsx
- 10.48130_FR-2021-0007-Suppl-TableS4.xlsx
- 10.48130_FR-2021-0007-Suppl-TableS5.xlsx
- 10.48130_FR-2021-0007-Suppl-TableS6.xlsx
- 10.48130_FR-2021-0007-Suppl-TableS7.xlsx
