# Supplementary material for: Comprehensive identification and characterization of simple sequence repeats based on the whole-genome sequences of 14 forest and fruit trees
Source: For Res (Fayettev). 2021 Apr 21;1:7. doi: 10.48130/FR-2021-0007 (PMC11524223; doi:10.48130/FR-2021-0007)
Supplement: Supplementary file 1 — Supplementary data to this article can be found online. [file FR-2021-0007-S1.zip › 10.48130_FR-2021-0007-Suppl-Dataset1.xlsx]

## Sheet: Vitis vinifera
Supplemental Dataset1-1. The information of SSRs and corresponding primer sequences in Vitis vinifera.
ID	SSR nr.	SSR type	SSR	size	start	end	FORWARD PRIMER1 (5'-3')	Tm	size	REVERSE PRIMER1 (5'-3')	Tm	size	PRODUCT1 size (bp)	start (bp)	end (bp)	FORWARD PRIMER2 (5'-3')	Tm	size	REVERSE PRIMER2 (5'-3')	Tm	size	PRODUCT2 size (bp)	start (bp)	end (bp)	FORWARD PRIMER3 (5'-3')	Tm	size	REVERSE PRIMER3 (5'-3')	Tm	size	PRODUCT3 size (bp)	start (bp)	end (bp)
GSVIVT01000065001	1	p1	(A)24	24	149	172	CACTGCAGGACACTTGTGTTG	59.935	21	AGAAGAAATCCTCGGCCACAG	60.066	21	105	265	369	GCTTCATCTTTTGCCTCTGCC	60.135	21	AGTCAGGTTTGGGTTCTTGCA	60.064	21	120	231	350	GGCTTCATCTTTTGCCTCTGC	60.135	21	AGTCAGGTTTGGGTTCTTGCA	60.064	21	121	230	350
GSVIVT01000084001	1	p3	(ATG)6	18	100	117	ATGGTGATCCTGCAAATGGGT	59.993	21	CCACGTCCAGGAACATCTTCA	59.998	21	223	301	523	TGAAGATGTTCCTGGACGTGG	59.998	21	CCTCAGATTCACCAGTTCCCC	60.065	21	169	503	671	TGAAGATGTTCCTGGACGTGG	59.998	21	CCCTCAGATTCACCAGTTCCC	60.065	21	170	503	672
GSVIVT01000104001	1	p1	(T)16	16	100	115	AGTGCTCGCTTGAATCTGACA	59.999	21	GCCAATGCAACAAGAGCAGAA	60	21	190	39	228	CCCATCAGCTTGGAAGGGAAT	60.063	21	GCCAATGCAACAAGAGCAGAA	60	21	168	61	228	AGTGCTCGCTTGAATCTGACA	59.999	21	GCAACAAGAGCAGAACTGAGC	60.069	21	184	39	222
GSVIVT01000147001	1	p1	(T)17	17	39	55
GSVIVT01000147001	2	c	(T)24(C)22	46	66	111
GSVIVT01000235001	1	p1	(T)23	23	27	49	CATTACACTCCCTTCACCCCC	60.065	21	AGCTTCAGAGTGATGGAACGG	60.067	21	247	712	958	CCGTTCCATCACTCTGAAGCT	60.067	21	GAGGAAGCTTGTCTGCTAGCA	60.067	21	147	938	1084	CATTACACTCCCTTCACCCCC	60.065	21	TTCTCTCCATTGGTTGGTGGG	59.925	21	166	712	877
GSVIVT01000235001	2	p5	(GAGAG)6	30	77	106	CATTACACTCCCTTCACCCCC	60.065	21	AGCTTCAGAGTGATGGAACGG	60.067	21	247	712	958	CCGTTCCATCACTCTGAAGCT	60.067	21	GAGGAAGCTTGTCTGCTAGCA	60.067	21	147	938	1084	CATTACACTCCCTTCACCCCC	60.065	21	TTCTCTCCATTGGTTGGTGGG	59.925	21	166	712	877
GSVIVT01000256001	1	p3	(TGG)7	21	213	233	GTTGCTTGGACTCGGAAACAC	60.003	21	AGACTTCAGCAGACTTCACCG	60	21	169	111	279	CGGTGAAGTCTGCTGAAGTCT	60	21	ATCCATTTGGCCAAGCTACCA	59.993	21	190	259	448	TGTGAGCCATAGGGTACAGGA	59.992	21	CTCCTCACCAAACACCTCTCC	59.997	21	123	722	844
GSVIVT01000260001	1	p2	(GA)11	22	384	405	AGCTCCCTCCTAACCCAATCT	59.99	21	CCCACCAATTCCTAGCAAGGT	59.994	21	141	43	183	CGGGTTGTATCAAAGCTCCCT	60.065	21	CCCACCAATTCCTAGCAAGGT	59.994	21	154	30	183	CCGTTAGCTTGATTGGAGGGT	60.065	21	TCCCTAATGGATTCCTGGGGT	59.988	21	126	448	573
GSVIVT01000441001	1	p3	(TTC)8	24	63	86	GGCCGCCATTGATTACAGTTC	59.934	21	AAGCTTGAGCACTCTGATCCC	60.066	21	275	230	504	GGCCGCCATTGATTACAGTTC	59.934	21	TCAGGACCTGGTTCCCATAGT	59.92	21	152	230	381	GGCCGCCATTGATTACAGTTC	59.934	21	AAACCCAAGCTTGAGCACTCT	60.134	21	281	230	510
GSVIVT01000448001	1	p3	(AGG)6	18	110	127	ACTTTCCTCCGGTTCGTTCTC	59.999	21	GAGTCCAGAGTTGAAGCACGA	60	21	127	305	431	GACTTTCCTCCGGTTCGTTCT	59.999	21	GAGTCCAGAGTTGAAGCACGA	60	21	128	304	431	ACTTTCCTCCGGTTCGTTCTC	59.999	21	AGAGTCCAGAGTTGAAGCACG	60	21	128	305	432
GSVIVT01000458001	1	p3	(GTC)7	21	756	776	TCGCAACATCCACATTCCTCA	59.997	21	CTTCCGTTCCGTTTTTGCCAT	60.001	21	251	293	543	TCGCAACATCCACATTCCTCA	59.997	21	TTCCGTTCCGTTTTTGCCATC	60.001	21	250	293	542	AGTCGCAACATCCACATTCCT	59.996	21	CTTCCGTTCCGTTTTTGCCAT	60.001	21	253	291	543
GSVIVT01000554001	1	p3	(AAT)6	18	2158	2175	GCGTTGCAACCTCTCAAATGT	60.001	21	AACAGGGTCTAAAGGCAGACG	59.998	21	205	3386	3590	GATGTGAGGGATCTCGACGAC	60.002	21	CGTTCCAGCAGATTTGTGCAA	60.001	21	283	1080	1362	GATGTGAGGGATCTCGACGAC	60.002	21	CTTGCAGCTAGTGAGACCCAA	59.998	21	216	1080	1295
GSVIVT01000571001	1	p2	(TA)11	22	161	182	ATGTCCTTAGATCCCCCTGCT	60.061	21	AGTTCATGTCCCAGGCCAAAA	60.133	21	125	0	124	AGATCCCCCTGCTCTCAGATT	60.062	21	AGTTCATGTCCCAGGCCAAAA	60.133	21	117	8	124	ATGTCCTTAGATCCCCCTGCT	60.061	21	GTAGGAGTTCATGTCCCAGGC	60.134	21	130	0	129
GSVIVT01000585001	1	p3	(ATG)10	30	1460	1489	CTTCTTGTCTCACCTCACCCC	59.997	21	TCACCGAGAGTTTGAAGCTCC	59.999	21	207	158	364	CAGCCAATTCAACTCCTCCCT	59.995	21	GGGGTGAGGTGAGACAAGAAG	59.997	21	132	47	178	GGAGAGAGGACAGAGGGAAGT	59.993	21	TCACTTCCATGCTTTCCTCCC	59.995	21	203	2008	2210
GSVIVT01000585001	2	p3	(TGA)8	24	1575	1598	CTTCTTGTCTCACCTCACCCC	59.997	21	TCACCGAGAGTTTGAAGCTCC	59.999	21	207	158	364	CAGCCAATTCAACTCCTCCCT	59.995	21	GGGGTGAGGTGAGACAAGAAG	59.997	21	132	47	178	GGAGAGAGGACAGAGGGAAGT	59.993	21	TCACTTCCATGCTTTCCTCCC	59.995	21	203	2008	2210
GSVIVT01000598001	1	p1	(T)19	19	2060	2078	GCGAAAGAGAGGACTGGTGAA	59.999	21	GCCTGACGAGGGTTTTACAGA	59.998	21	215	941	1155	CACTTTCTTGGGGTGCGAAAG	60.001	21	GCCTGACGAGGGTTTTACAGA	59.998	21	229	927	1155	GTCACCAGATCAGTGCTTCCA	59.998	21	TGGCACTGAACATCGATTCCA	59.997	21	191	1575	1765
GSVIVT01000714001	1	p3	(GCC)6	18	118	135	CTCTGCTTCCTGCTATACCGG	60	21	TGGATGAAGTGGTTGGAGTCG	59.998	21	121	895	1015	TAAGCGAGTCACAGGGTTGAC	59.999	21	TGGATGAAGTGGTTGGAGTCG	59.998	21	144	872	1015	CAGTTAAGCGAGTCACAGGGT	59.999	21	TGGATGAAGTGGTTGGAGTCG	59.998	21	148	868	1015
GSVIVT01000809001	1	p3	(TGA)6	18	309	326	CATGGCTTCCAACAACAGTGG	60	21	TGTGGTGCTTTGTGGCAAAAA	59.998	21	175	1433	1607	CATGGCTTCCAACAACAGTGG	60	21	GACAGGTGAGAGAAGGGTTGG	59.997	21	225	1433	1657	CATGGCTTCCAACAACAGTGG	60	21	GGACAGGTGAGAGAAGGGTTG	59.997	21	226	1433	1658
GSVIVT01000875001	1	p1	(T)20	20	125	144
GSVIVT01000960001	1	p1	(A)24	24	23	46	TGCATCACTTGTGTCATTCCG	59.194	21	TTTGGCTTTGGGGTGATGACT	60.133	21	101	54	154	GCATCACTTGTGTCATTCCGA	58.924	21	TTTGGCTTTGGGGTGATGACT	60.133	21	100	55	154	GAAGGATCCCATTGTGACCCA	59.715	21	TGCTATAGAGAGGTGGCGAAG	59.043	21	106	74	179
GSVIVT01000969001	1	p1	(A)20	20	6	25
GSVIVT01001004001	1	p2	(AG)12	24	96	119	GCAGATCGACCAGGATTGCTA	59.931	21	CTGAGACAAGGAGCTGCTCAA	59.998	21	156	687	842	CCAGAGTCCAGTGAGCAACTT	59.929	21	CTGAGACAAGGAGCTGCTCAA	59.998	21	294	549	842	TACCCGAATTGATGGACGCAA	60.066	21	TAGCAATCCTGGTCGATCTGC	59.931	21	247	461	707
GSVIVT01001089001	1	p3	(CCA)6	18	578	595	GATAGGCACCAGGGACAACAA	59.996	21	GCCTTCTTCGGGTCTCGTATT	59.864	21	189	32	220	CTAGTAGCAGTGACGCCGATT	59.934	21	CTGGACGAGCTCTGTGAAGAG	60.135	21	166	487	652	TGCAGTCGGCTGATTCATCTT	60.066	21	GCCTTCTTCGGGTCTCGTATT	59.864	21	148	73	220
GSVIVT01001119001	1	p3	(GAT)6	18	616	633	AAAATTCGGGGTGCAGAAAGC	59.999	21	CTTGCTTTGCAACTCCTCCAC	60.001	21	193	2555	2747	ACGCAGATCTGAACAAGCTCA	59.999	21	GCTTTCTGCACCCCGAATTTT	59.999	21	229	2347	2575	TGACGCAGATCTGAACAAGCT	59.999	21	GCTTTCTGCACCCCGAATTTT	59.999	21	231	2345	2575
GSVIVT01001308001	1	p3	(CAG)8	24	403	426	AATTACAGCCCTTGCCTCTCC	60.064	21	CACCACTTGAAGCTCAAAGGC	60.001	21	118	863	980	TGGGCTTCCTTTATGCAGGAG	60.064	21	CACCACTTGAAGCTCAAAGGC	60.001	21	174	807	980	GCCTTTGAGCTTCAAGTGGTG	60.001	21	GGGTGATTGGAAGAGGACCAG	60.065	21	128	960	1087
GSVIVT01001467001	1	p3	(CCA)7	21	1946	1966	CAGAAAGCTTGGAGCACAACC	60.001	21	GTTCTTCTCAACCTCGCTGGA	59.999	21	110	1606	1715	CCAGAAAGCTTGGAGCACAAC	60.001	21	GTTCTTCTCAACCTCGCTGGA	59.999	21	111	1605	1715	CAGAAAGCTTGGAGCACAACC	60.001	21	GTTAACAGCGGGAGAACCTGA	59.998	21	140	1606	1745
GSVIVT01001512001	1	p6	(GATGAC)4	24	29896	29919	TCGTCTTTCTCGGTTGCGTTA	60.001	21	AGGACCAGAGTGGATGCTTTG	59.996	21	152	29495	29646	ACTGTAGAAGCATGGTGGCTC	60.066	21	TAACGCAACCGAGAAAGACGA	60.001	21	197	29319	29515	TGTAGAAGCATGGTGGCTCAG	60.066	21	TAACGCAACCGAGAAAGACGA	60.001	21	195	29321	29515
GSVIVT01001512001	2	p6	(GATGAC)4	24	29932	29955	TCGTCTTTCTCGGTTGCGTTA	60.001	21	AGGACCAGAGTGGATGCTTTG	59.996	21	152	29495	29646	ACTGTAGAAGCATGGTGGCTC	60.066	21	TAACGCAACCGAGAAAGACGA	60.001	21	197	29319	29515	TGTAGAAGCATGGTGGCTCAG	60.066	21	TAACGCAACCGAGAAAGACGA	60.001	21	195	29321	29515
GSVIVT01001530001	1	p6	(CCTCTC)4	24	161	184	GCTGGCAGGCAATTCAAGAAA	59.999	21	GGTACACTTGCCGAAGAGGAA	59.998	21	151	760	910	GCTGGCAGGCAATTCAAGAAA	59.999	21	CGAAGAGGAAGCCTTGGAGTT	59.997	21	140	760	899	ATTCCATGAAAGTGGCCGAGT	59.995	21	TTTACCTCAGGCTGTCGTGAC	59.999	21	175	676	850
GSVIVT01001643001	1	p5	(CTTTT)5	25	186	210	ACTAAGGAGCCCAACAGGTTG	59.926	21	TGTGTGAGCGTAATCATGGACA	60.029	22	122	21	142	ACTAAGGAGCCCAACAGGTTG	59.926	21	TGTGTGTGAGCGTAATCATGGA	60.029	22	124	21	144	ACTAAGGAGCCCAACAGGTTG	59.926	21	GTGTGTGTGAGCGTAATCATGG	59.906	22	125	21	145
GSVIVT01001666001	1	p3	(CCA)6	18	182	199	AGTCCCTTTCCGTCTTCGAAC	59.999	21	CCTCTTGTCTGGAGCTTCGTT	59.999	21	121	286	406	AGTCCCTTTCCGTCTTCGAAC	59.999	21	AATTCCCAATAGCACCTGCCA	59.993	21	299	286	584	AACGAAGCTCCAGACAAGAGG	59.999	21	AATTCCCAATAGCACCTGCCA	59.993	21	199	386	584
GSVIVT01001780001	1	p3	(CAG)6	18	187	204	CTGCATTGGGCTTCGTAATGG	59.934	21	TCGAAGGTCCCCAGAAGATCT	59.993	21	147	100	246	CTGCATTGGGCTTCGTAATGG	59.934	21	TGGCTCTACGATGACCAGAGA	60.065	21	126	100	225	CTGCATTGGGCTTCGTAATGG	59.934	21	GATGACCAGAGAACTGCTGCT	60.066	21	117	100	216
GSVIVT01001783001	1	c	(CAGCAA)6(CAG)6	54	694	747	TCCATTGACAAGGGATCAGCC	60.064	21	CCTTCTGCCTGTAAGACCTGG	60.066	21	297	227	523	CCAGGTCTTACAGGCAGAAGG	60.066	21	TGGCTCTACGATGACCAGAGA	60.065	21	266	503	768	CCAGGTCTTACAGGCAGAAGG	60.066	21	GATGACCAGAGAACTGCTGCT	60.066	21	257	503	759
GSVIVT01001856001	1	p3	(CGA)7	21	246	266	TTCCGCACTCAAAGATCACGA	60	21	GAGAAAGGACAGACTGCCCAA	59.928	21	247	204	450	GAGACCTTCCGCACTCAAAGA	59.999	21	GAGAAAGGACAGACTGCCCAA	59.928	21	253	198	450	TTCCGCACTCAAAGATCACGA	60	21	AGAAAGGACAGACTGCCCAAG	59.927	21	246	204	449
GSVIVT01001903001	1	p3	(TGG)6	18	69	86	GGTGCAGTTCCTTCAGCAAAG	60.001	21	GCCTGTGCATTTTGCTCAAGA	60	21	158	387	544	CCGAAGAGCAGGCTATACTGG	60	21	CTTTGCTGAAGGAACTGCACC	60.001	21	233	175	407	GGTGCAGTTCCTTCAGCAAAG	60.001	21	AGCCTGTGCATTTTGCTCAAG	59.999	21	159	387	545
GSVIVT01001951001	1	p2	(AG)9	18	75	92	GGACGCGCTTATAGGGAATCA	59.999	21	ATCGTCAGCATCAACCAAGGT	59.996	21	228	1443	1670	TGGACGCGCTTATAGGGAATC	59.999	21	ATCGTCAGCATCAACCAAGGT	59.996	21	229	1442	1670	GCTGTTGTTGCTACAGGTGTG	60.002	21	GCCATTTCATGAGACATCCGC	60.002	21	287	105	391
GSVIVT01002195001	1	p7	(CTCTCCT)3	21	52	72	GCGGCGCTTACTATTAAAGGC	60.07	21	ACAGATCAGGGAGGTCGAAGA	59.994	21	274	399	672	CTCCTCTCTCCTCCCATGGAA	60.063	21	TGCCACTCTTACCCCTTTTCC	59.925	21	178	60	237	AGCTAATTGGCTCCCATTCCC	60.133	21	ACAGATCAGGGAGGTCGAAGA	59.994	21	114	559	672
GSVIVT01002195001	2	p3	(ACC)6	18	112	129	GCGGCGCTTACTATTAAAGGC	60.07	21	ACAGATCAGGGAGGTCGAAGA	59.994	21	274	399	672	CTCCTCTCTCCTCCCATGGAA	60.063	21	TGCCACTCTTACCCCTTTTCC	59.925	21	178	60	237	AGCTAATTGGCTCCCATTCCC	60.133	21	ACAGATCAGGGAGGTCGAAGA	59.994	21	114	559	672
GSVIVT01002253001	1	p3	(TTC)6	18	2686	2703	GATTCATGGCTCCCTGGAACA	60.064	21	CGAAACTCCTCAAGGCTCCTT	59.997	21	193	1764	1956	TGATTCATGGCTCCCTGGAAC	60.064	21	CGAAACTCCTCAAGGCTCCTT	59.997	21	194	1763	1956	GATTCATGGCTCCCTGGAACA	60.064	21	CAAGATTTCGGTGGCGAATCC	59.936	21	238	1764	2001
GSVIVT01002490001	1	p6	(ACCGCC)4	24	207	230	AGGGTGTAAACGCTGCTACAA	59.929	21	GCGACACCCACTTGGATAGAT	59.861	21	299	23	321	AGGGTGTAAACGCTGCTACAA	59.929	21	GCGACCTTTGCACATAAGCTC	60.202	21	157	23	179	GAGCTTATGTGCAAAGGTCGC	60.202	21	GCGACACCCACTTGGATAGAT	59.861	21	163	159	321
GSVIVT01002632001	1	p3	(GCA)7	21	443	463	GGCTCGGATTGGAGAAGACAA	60.066	21	CACCACCACCCTGATACCTTC	60.065	21	177	316	492	GACTTCAAATCCGGGCCACTA	60.066	21	TTGTCTTCTCCAATCCGAGCC	60.066	21	236	101	336	TCAGCTTCGAAGACGTGTTGA	59.934	21	CACCACCACCCTGATACCTTC	60.065	21	255	238	492
GSVIVT01003037001	1	p2	(AT)8	16	60	75
GSVIVT01003126001	1	p2	(CT)18	36	19	54	ACTCTCTCTCTCCCTCTCTCTC	58.958	22	GATCATGCTGGCAGCTTCAAC	60.202	21	103	5	107	TCTCTCTCTCCCTCTCTCTCTCT	60.052	23	GATCATGCTGGCAGCTTCAAC	60.202	21	101	7	107	ACTCTCTCTCTCCCTCTCTCT	57.863	21	GATCATGCTGGCAGCTTCAAC	60.202	21	103	5	107
GSVIVT01003146001	1	p2	(GA)9	18	355	372	TTGGACAAGTTGATAGGGCCC	59.995	21	ATGTGCTGATGGTGTCGTTCT	59.998	21	158	135	292	TTGGACAAGTTGATAGGGCCC	59.995	21	CAAGGCCACATCAACCCAATG	60.067	21	132	135	266	TTGGACAAGTTGATAGGGCCC	59.995	21	TCCTGTGTTGTATCGGAGTGC	60.067	21	217	135	351
GSVIVT01003266001	1	p1	(T)18	18	97	114
GSVIVT01003308001	1	p3	(CAA)6	18	411	428	TCGGCTTAGAACCAGAGAGGA	59.994	21	TCTTTGTAACCGGTGGACTCG	60	21	153	242	394	TCGGCTTAGAACCAGAGAGGA	59.994	21	TTGTTGTTGTTGTTGGGCTGG	60.067	21	183	242	424	CAATTCCATTCGTGCTCCGTC	59.937	21	ATTGCAGAGAGGGCAGTTACC	60.065	21	235	686	920
GSVIVT01003389001	1	p1	(T)18	18	3392	3409	GCCCAGTCTTCGCTCAATTTG	60.136	21	TGCAAATCCTCATGCCGGATA	59.857	21	138	3413	3550	TATCCGGCATGAGGATTTGCA	59.857	21	CTCTCCATAACCTCCACCAGC	59.86	21	207	3530	3736	CCGTCGCGTTTTGAAGATTCA	59.806	21	CTCTCCATAACCTCCACCAGC	59.86	21	248	3489	3736
GSVIVT01003482001	1	p4	(CCAC)5	20	183	202	CCCCAACTGCAAATCCTCTCT	59.995	21	TTGACGGTTTCTGGGATCTGG	59.997	21	156	325	480	GGATATACATGGGTCTGGCGG	60.066	21	AGAGAGGATTTGCAGTTGGGG	59.995	21	270	76	345	GGTCTGGCGGAAGATTACACA	60.066	21	AGAGAGGATTTGCAGTTGGGG	59.995	21	259	87	345
GSVIVT01003527001	1	p1	(T)16	16	247	262	GTATTCCGGTGACTGGACCAG	60.135	21	CCTTGGTGCGTCCCTCTAAAT	60.065	21	105	58	162	TTGTATTCCGGTGACTGGACC	59.723	21	CCTTGGTGCGTCCCTCTAAAT	60.065	21	107	56	162	GTATTCCGGTGACTGGACCAG	60.135	21	AATAAGACCCTTGGTGCGTCC	60.34	21	113	58	170
GSVIVT01003540001	1	c	(ATA)7(ATT)8	45	50	94	AGATCCTCCGTTTCATCCCTT	58.518	21	GCAAACATGGACCAACAAGGG	60.27	21	131	98	228	AGATCCTCCGTTTCATCCCTT	58.518	21	GGACCAACAAGGGACGATGAA	60.271	21	123	98	220	AGATCCTCCGTTTCATCCCTT	58.518	21	CGAGCAAACATGGACCAACAA	59.664	21	134	98	231
GSVIVT01003641001	1	p3	(AAG)6	18	496	513	GTTGAGCTGCCCGTTTTCAAT	60	21	CCGTTGGGAGTTGGAATCTGA	59.997	21	207	609	815	TCAGATTCCAACTCCCAACGG	59.997	21	TCTGATCCTCCACCCTGACAT	59.991	21	211	795	1005	GTTGAGCTGCCCGTTTTCAAT	60	21	GCAGTGCTCCTCTGGATTTCT	60.066	21	270	609	878
GSVIVT01003690001	1	p3	(AAG)6	18	421	438	TGACCTTGTACGTGGAGAAGC	59.999	21	TACCCTCTACCATCAGCACCA	59.992	21	130	46	175	TGACCTTGTACGTGGAGAAGC	59.999	21	TCTCCTGCTGTACCCTCTACC	60.064	21	140	46	185	TGACCTTGTACGTGGAGAAGC	59.999	21	GCTGTACCCTCTACCATCAGC	59.931	21	134	46	179
GSVIVT01003714001	1	p1	(T)18	18	41	58
GSVIVT01003743001	1	p2	(TA)9	18	4	21
GSVIVT01003836001	1	p3	(GAG)8	24	130	153	CCAGCAGTGTAGCAGATTCCA	60.066	21	TTGCTCTGCCCTCGAAAAGAT	59.996	21	222	377	598	CCAGCAGTGTAGCAGATTCCA	60.066	21	ATTGCTCTGCCCTCGAAAAGA	59.996	21	223	377	599	TGAAACGGAGGATGAAGTGGG	59.997	21	GGAAAACAAAGGCCGCCTTAG	60.068	21	299	53	351
GSVIVT01003875001	1	p6	(CCACCT)6	36	1733	1768	TTTGGCAGAGGAAATGCAAGC	59.999	21	TGCATCCACATTCCTACCCAC	60.065	21	190	2609	2798	TTTGGCAGAGGAAATGCAAGC	59.999	21	GTGCATCCACATTCCTACCCA	60.065	21	191	2609	2799	GCGCATAAATCTGTGGAGCAG	60.003	21	TTGGAAGTGGCTGTCAAGGTT	60.064	21	104	1461	1564
GSVIVT01003943001	1	p1	(A)31	31	48	78	GGAGTGAGGGAGGGAAAAAGG	59.995	21	TCAATTGACAACTAGACTCCTCCA	59.162	24	153	12	164	GGGAGTGAGGGAGGGAAAAAG	59.995	21	TCAATTGACAACTAGACTCCTCCA	59.162	24	154	11	164	GGAGTGAGGGAGGGAAAAAGG	59.995	21	CAATTGACAACTAGACTCCTCCA	57.847	23	152	12	163
GSVIVT01003943001	2	p3	(AAT)11	33	84	116	GGAGTGAGGGAGGGAAAAAGG	59.995	21	TCAATTGACAACTAGACTCCTCCA	59.162	24	153	12	164	GGGAGTGAGGGAGGGAAAAAG	59.995	21	TCAATTGACAACTAGACTCCTCCA	59.162	24	154	11	164	GGAGTGAGGGAGGGAAAAAGG	59.995	21	CAATTGACAACTAGACTCCTCCA	57.847	23	152	12	163
GSVIVT01003951001	1	p7	(GGAGGAA)3	21	2872	2892	TTGGAATGACACTCTGCTCCC	59.996	21	TGGATTTCACGTGCGAAGGTA	59.999	21	258	2779	3036	TGGACCGGTTCTCCTCTGTAT	59.993	21	CCTTCCATTGTTGTGCCACTG	60	21	296	2432	2727	TTACCACTCGTCAACGCATCA	60	21	CGTAGCCATTCCACAAGCATG	59.935	21	167	400	566
GSVIVT01003977001	1	p6	(CCTGAT)4	24	76	99	GACCCAGTTTCCCGACAGAAT	59.997	21	CCTCGTCACAGGGTGATTGAA	59.998	21	249	15	263	TTCAATCACCCTGTGACGAGG	59.998	21	GCCCCATATCCACAAGAACCA	60.064	21	257	243	499	TTCAATCACCCTGTGACGAGG	59.998	21	TGCCCCATATCCACAAGAACC	60.064	21	258	243	500
GSVIVT01004564001	1	p6	(TCAACA)4	24	400	423	GCGAAGTAACAGCCAAGCAAA	60.002	21	TGGTCCATGTGTACCCATTGG	59.995	21	107	446	552	TCGAACTCCAATCCACTGAGC	60.067	21	TGCTTCCTGAATTTGCTTGGC	59.999	21	204	274	477	TCGAACTCCAATCCACTGAGC	60.067	21	TTTGCTTGGCTGTTACTTCGC	60.002	21	193	274	466
GSVIVT01004631001	1	p3	(TGA)7	21	114	134	TGTCAATGATGCTGGCAACAC	59.73	21	GGACGAAATCTGACTGCTTGC	59.871	21	130	74	203	TGTCAATGATGCTGGCAACAC	59.73	21	TTTGAGTGTCCTTCCAACCCC	60.134	21	166	74	239	TGTCAATGATGCTGGCAACAC	59.73	21	TTCCAACCCCTTCACAGACAG	59.857	21	155	74	228
GSVIVT01004669001	1	p4	(CCAC)5	20	183	202	CCCCAACTGCAAATCCTCTCT	59.995	21	TTGACGGTTTCTGGGATCTGG	59.997	21	156	325	480	GACCATCCCTAAACCACCCTG	60.065	21	TTGACGGTTTCTGGGATCTGG	59.997	21	114	367	480	CAGACCATCCCTAAACCACCC	60.065	21	TTGACGGTTTCTGGGATCTGG	59.997	21	116	365	480
GSVIVT01004867001	1	p3	(CTT)17	51	11	61	AAGTACCAACGCACATGCCTA	59.997	21	TGCGAACAAGAAGCAAGAAGC	60.002	21	125	3590	3714	CTGGTTGCCCAAAGCTAGAGA	59.996	21	GCTCAGTGGCATAAGCGATTG	60.003	21	123	2119	2241	TCTGGTTGCCCAAAGCTAGAG	59.996	21	GCTCAGTGGCATAAGCGATTG	60.003	21	124	2118	2241
GSVIVT01004976001	1	p1	(T)16	16	399	414	ATGGGAGCGTATGGTTTGGTT	59.995	21	TCTGCCCATCTCGTCGAGATA	60.203	21	267	0	266	ATTTCTTGGTGCTGCGCTTTT	59.931	21	ACAAATAACTCTCGCGGTCCA	59.726	21	249	185	433	ATGGGAGCGTATGGTTTGGTT	59.995	21	AGCTATTCTGCCCATCTCGTC	59.657	21	273	0	272
GSVIVT01005056001	1	p1	(A)18	18	45	62
GSVIVT01005079001	1	p3	(CAG)8	24	112	135	GTTGGATCAGTGTGGTCGTCT	59.999	21	TGGATGAAGGAACCTTGGACG	59.997	21	220	332	551	GTTGGATCAGTGTGGTCGTCT	59.999	21	GGATGAAGGAACCTTGGACGT	59.997	21	219	332	550	CGTCCAAGGTTCCTTCATCCA	59.997	21	CAAAAACTGGTGCCATGGAGG	59.999	21	130	531	660
GSVIVT01005165001	1	p2	(AT)16	32	40	71	TCCAAAGTGGAAGAAGGCATGT	60.158	22	TCCATGATCACCCAAACACAGA	59.625	22	103	4	106	TCCAAAGTGGAAGAAGGCATGT	60.158	22	TCTCCATGATCACCCAAACACA	59.625	22	105	4	108	CCAAAGTGGAAGAAGGCATGT	58.758	21	TCCATGATCACCCAAACACAGA	59.625	22	102	5	106
GSVIVT01005192001	1	p2	(GA)9	18	224	241	GCCTGCGCTTAAGTGGATAGA	60.203	21	TGTCTTCCTCACTGATGCCAC	59.998	21	118	53	170	GCCTGCGCTTAAGTGGATAGA	60.203	21	TCTCTCTCTCTCTCCCTCCCT	59.989	21	184	53	236	TGCCTGCGCTTAAGTGGATAG	60.473	21	TGTCTTCCTCACTGATGCCAC	59.998	21	119	52	170
GSVIVT01005212001	1	p3	(CCT)11	33	157	189	GATTCATTTGGCGGCTCTGAC	59.935	21	CTCCTCTGACAAATCCGCAGT	60.067	21	109	408	516	AAAGGTGATTCATTTGGCGGC	60.067	21	CTCCTCTGACAAATCCGCAGT	60.067	21	115	402	516	TCCAGGGCATCCATGTGAAAA	59.923	21	GTCAGAGCCGCCAAATGAATC	59.935	21	211	218	428
GSVIVT01005252001	1	p5	(CCAAA)4	20	681	700	ATAGCAGTTTCAAGTGGGCGA	59.997	21	GTTGCGGTAACCCAACAGTTC	60.002	21	198	162	359	ATAGCAGTTTCAAGTGGGCGA	59.997	21	GTATCTCTCTCTCGGTTGCGG	60.002	21	212	162	373	ATAGCAGTTTCAAGTGGGCGA	59.997	21	GGCGTATCTCTCTCTCGGTTG	60.002	21	215	162	376
GSVIVT01005298001	1	p1	(T)24	24	212	235
GSVIVT01005725001	1	p1	(A)17	17	1503	1519	GCTTCAGTTTCAGCAACCCTG	60.001	21	CTCTGTCTCCACTGTGTGTCC	60	21	190	1077	1266	TATGTGGCGTGTTTGCACTTG	60.002	21	CTCTGTCTCCACTGTGTGTCC	60	21	129	1138	1266	GGACACACAGTGGAGACAGAG	60	21	TATTTGGGGCTGCGAGGAATT	60.064	21	225	1246	1470
GSVIVT01005729001	1	p1	(A)16	16	792	807	GCTTCAGTTTCAGCAACCCTG	60.001	21	GAACACACTGGCATGGGTAGA	59.997	21	273	363	635	GCTTCAGTTTCAGCAACCCTG	60.001	21	CACACTGGCATGGGTAGACTT	59.996	21	270	363	632	GCTGTGTTTGCACTTGAGGAG	60.002	21	GAACACACTGGCATGGGTAGA	59.997	21	207	429	635
GSVIVT01005957001	1	p1	(A)18	18	68	85	TGTCCGTCCATTTATTTAATGCAA	57.483	24	TGGTGAGCTGCCATTCTGATT	59.995	21	122	45	166	TTGTCCGTCCATTTATTTAATGCA	57.483	24	TGGTGAGCTGCCATTCTGATT	59.995	21	123	44	166	TTCCAAATATTTGTCCGTCCATTT	57.402	24	TGGTGAGCTGCCATTCTGATT	59.995	21	133	34	166
GSVIVT01006250001	1	p1	(T)19	19	60	78	TCCAGGAGAAGGTGGACTCAT	59.921	21	CATCAAAGCGCTGATTCCTGG	59.935	21	211	87	297	TCCAGGAGAAGGTGGACTCAT	59.921	21	ATCAAAGCGCTGATTCCTGGA	60.065	21	210	87	296	TTCCAGGAGAAGGTGGACTCA	60.133	21	CATCAAAGCGCTGATTCCTGG	59.935	21	212	86	297
GSVIVT01006277001	1	c	(ACC)13(TCC)6	57	37	93	TGCTACCGTCACATCAAACGA	60	21	ATTCCATGGCCTCAGTTCCAG	60.064	21	167	533	699	GCATTCCATCATCCGACAAGC	60.002	21	ATTCCATGGCCTCAGTTCCAG	60.064	21	232	468	699	GCGGCGCTTACTATTAAAGGC	60.07	21	TCGTTTGATGTGACGGTAGCA	60	21	206	348	553
GSVIVT01006384001	1	p3	(CAC)9	27	85	111	TTTGCGCCCTAGTTTTGCTTC	60.001	21	TCCCTCATGCTTCTGCTCTTG	60.066	21	148	134	281	ATCATCACCACCACCTTCACC	59.995	21	TCCCTCATGCTTCTGCTCTTG	60.066	21	215	67	281	ACCATCATCATCACCACCACC	60.064	21	TCCCTCATGCTTCTGCTCTTG	60.066	21	221	61	281
GSVIVT01006459001	1	p1	(A)18	18	1045	1062	GTGCTGGGATCACAGTGTACA	59.998	21	TGATTCCATCCATTGTGCCCA	59.993	21	258	616	873	TGTGCTGGGATCACAGTGTAC	59.998	21	TGATTCCATCCATTGTGCCCA	59.993	21	259	615	873	TTCCTCTTGATGGTGGTGCTC	59.996	21	TGATTCCATCCATTGTGCCCA	59.993	21	288	586	873
GSVIVT01006577001	1	p3	(GAT)6	18	202	219	ATTTGAGGAAGCATGGCCTGA	59.994	21	AGCACTTCACCATTTCCGTCT	59.928	21	100	307	406	CGAAGAAGACGAGGAGGAGTG	59.868	21	TCAGGCCATGCTTCCTCAAAT	59.994	21	221	107	327	GTCATCCGCCTTCTCCAAGAA	60.066	21	AGCACTTCACCATTTCCGTCT	59.928	21	164	243	406
GSVIVT01006611001	1	p6	(CCATCT)4	24	91	114	CTCCATCTCCATCTTCGCTCC	59.999	21	TAGGTCCACGACTTGTTGCTC	59.999	21	269	100	368	GGAAAGCAGAAACAGCAGGTG	60.001	21	GGAGCGAAGATGGAGATGGAG	59.999	21	118	3	120	TCTCTCCTTCCAAACGCCTTC	59.998	21	TAGGTCCACGACTTGTTGCTC	59.999	21	203	166	368
GSVIVT01006641001	1	p2	(TA)29	58	499	556	TCCCCAAATTTGAGTCGGAGG	59.996	21	TTCAGACGTTCTGGCTGAGAC	60	21	138	708	845	GGTGTGATGATTGGAGGGGTT	59.994	21	TTCAGACGTTCTGGCTGAGAC	60	21	207	639	845	AACGTCTGAAGGGAATGCCAT	59.995	21	CCTTGCTTAGAGTCAGTGGCA	59.998	21	231	836	1066
GSVIVT01006653001	1	p7	(ATCAAGA)3	21	174	194	GCAAATGGGAAGTGGGCATTT	59.997	21	TGACCCCCAAACCATACATCG	60.065	21	255	59	313	GCAAATGGGAAGTGGGCATTT	59.997	21	AACCATACATCGAGGCCAAGG	60.134	21	246	59	304	GCAGGTCGTGGATTGGGATAA	60.134	21	TGACCCCCAAACCATACATCG	60.065	21	192	122	313
GSVIVT01006806001	1	p1	(T)21	21	354	374	TCAACACATTTGCCCATCCCT	60.203	21	TCCCCTTCCAAACATCACCAG	59.925	21	252	28	279	TCAACACATTTGCCCATCCCT	60.203	21	CTCCCCTTCCAAACATCACCA	59.925	21	253	28	280	CAATTTTTCCCCTCAGCCTGG	59.448	21	TCCCCTTCCAAACATCACCAG	59.925	21	209	71	279
GSVIVT01006968001	1	p1	(T)17	17	1340	1356	GAGGCAAACCCCTTCAGCTAT	60.064	21	TCCGAGTCACTGTTACCTTGC	59.999	21	250	1749	1998	GAGGCAAACCCCTTCAGCTAT	60.064	21	CGAGTCACTGTTACCTTGCCT	59.999	21	248	1749	1996	TGTTGAAAAGAGCTGGGTGGT	60.064	21	GTGCTGCTACTGTACCCACTT	59.998	21	170	1256	1425
GSVIVT01007141001	1	p6	(CCATCT)4	24	97	120	CTCCATCTCCATCTTCGCTCC	59.999	21	TAGGTCCACGACTTGTTGCTC	59.999	21	269	106	374	GGAAAGCAGAAACAGCAGGTG	60.001	21	GGAGCGAAGATGGAGATGGAG	59.999	21	124	3	126	TCTCTCCTTCCAAACGCCTTC	59.998	21	TAGGTCCACGACTTGTTGCTC	59.999	21	203	172	374
GSVIVT01007176001	1	p2	(TA)29	58	18839	18896	TTCCTTGTTGTCCTCGTCTCG	60.001	21	GCCAATTTGTTGGGCAGTGAT	59.998	21	126	606	731	GGCTGCAGTTCTTCCTTGTTG	60.001	21	GCCAATTTGTTGGGCAGTGAT	59.998	21	137	595	731	TGTGGTGGTCTTCCAATCTGG	59.926	21	CGAGACGAGGACAACAAGGAA	60.001	21	116	511	626
GSVIVT01007425001	1	p1	(A)16	16	103	118	CCAAACACACCCCACCAAAAA	59.721	21	TTTTGTTTCCACATGCATGTTTTT	57.493	24	109	28	136	CTTAGCAACCAAACACACCCC	59.66	21	TTTTGTTTCCACATGCATGTTTTT	57.493	24	117	20	136	TTAGCAACCAAACACACCCCA	60.342	21	TTTTGTTTCCACATGCATGTTTTT	57.493	24	116	21	136
GSVIVT01007425001	2	p3	(TAT)13	39	212	250	CCAAACACACCCCACCAAAAA	59.721	21	TTTTGTTTCCACATGCATGTTTTT	57.493	24	109	28	136	CTTAGCAACCAAACACACCCC	59.66	21	TTTTGTTTCCACATGCATGTTTTT	57.493	24	117	20	136	TTAGCAACCAAACACACCCCA	60.342	21	TTTTGTTTCCACATGCATGTTTTT	57.493	24	116	21	136
GSVIVT01007741001	1	p1	(T)17	17	4	20	TTTCTGGTGTTTGCATGCTCG	60.001	21	CCAGCGATGAATTCCCTGACT	60.134	21	218	128	345	TTTCTGGTGTTTGCATGCTCG	60.001	21	GCGATGAATTCCCTGACTCCT	59.86	21	215	128	342	TTTCTGGTGTTTGCATGCTCG	60.001	21	AGCGATGAATTCCCTGACTCC	59.86	21	216	128	343
GSVIVT01007761001	1	p2	(AT)9	18	23	40	TGATTGCCATCCCACTAATGA	57.05	21	TGTTTCTTCTCCTATGCTGCCT	59.427	22	135	1	135	TGATTGCCATCCCACTAATGA	57.05	21	GTGTTTCTTCTCCTATGCTGCC	59.32	22	136	1	136	TGATTGCCATCCCACTAATGA	57.05	21	TCTCCTATGCTGCCTATTGGT	58.306	21	128	1	128
GSVIVT01007835001	1	p3	(TCT)6	18	829	846	CGCCCACAACTTGCATTACAA	60.001	21	TCTCCACAGCCGTCACTTTAC	59.999	21	272	128	399	TTGGGGTTTCTGATCACTCCG	59.997	21	TCTCCACAGCCGTCACTTTAC	59.999	21	129	271	399	CGCCCACAACTTGCATTACAA	60.001	21	CGGAGTGATCAGAAACCCCAA	59.997	21	164	128	291
GSVIVT01007838001	1	p3	(AGA)6	18	420	437	GGATCCGTTCACCATGACAGT	60.066	21	GTCAGCCTCCCAATCATCCAA	60.064	21	210	264	473	TGGATCCGTTCACCATGACAG	60.066	21	GTCAGCCTCCCAATCATCCAA	60.064	21	211	263	473	GGATCCGTTCACCATGACAGT	60.066	21	CAGTGTCAGCCTCCCAATCAT	60.065	21	214	264	477
GSVIVT01008027001	1	p4	(TTCT)5	20	9	28	GGCAGAGAGGAGAAACAGCTT	59.997	21	AGGGCAACAAACCAGACTTCA	60.064	21	188	174	361	GGCAGAGAGGAGAAACAGCTT	59.997	21	CCAAGGACCCGTCTTTGTACA	59.929	21	139	174	312	ATGCTGGCAGAGAGGAGAAAC	60.066	21	AGGGCAACAAACCAGACTTCA	60.064	21	193	169	361
GSVIVT01008033001	1	p2	(CT)11	22	15	36	TTCAGTGGGAGGCCTTTGATC	59.995	21	AGACTAGCCGACCCAAACAAG	59.998	21	235	607	841	CTTCAGTGGGAGGCCTTTGAT	59.995	21	AGACTAGCCGACCCAAACAAG	59.998	21	236	606	841	TGGGAGGCCTTTGATCCAATC	60.064	21	AGACTAGCCGACCCAAACAAG	59.998	21	230	612	841
GSVIVT01008085001	1	p3	(CCT)6	18	1015	1032	CCCCCACCTAAAGAACAGGTC	59.996	21	GGCTCCTTGGAGGTTTGATCA	59.995	21	152	723	874	CCCCCACCTAAAGAACAGGTC	59.996	21	TGGCTCCTTGGAGGTTTGATC	59.995	21	153	723	875	GTCCCCCACCTAAAGAACAGG	59.996	21	GGCTCCTTGGAGGTTTGATCA	59.995	21	154	721	874
GSVIVT01008125001	1	c	(TCA)8(TCT)9	51	64	114	CTGGCCGTACAGTTTTAGGGT	59.997	21	CAAAGAAGGAAACCACCTGCG	60.001	21	231	406	636	TTTCGTCTTGAATCCGAGGCA	59.998	21	ATTCCCGAACCCAGCAGATTT	59.994	21	273	939	1211	ACATTACTCCCTCTCCTCCCC	60.062	21	CAAAGAAGGAAACCACCTGCG	60.001	21	285	352	636
GSVIVT01008273001	1	p3	(AAC)6	18	252	269	TTGCATGTGGGATTGCTGTTG	59.999	21	CTCCTCAGTTGGGTTGGACTC	59.997	21	152	577	728	GCATGTGGGATTGCTGTTGTT	59.999	21	CTCCTCAGTTGGGTTGGACTC	59.997	21	150	579	728	ATAGAAGGAGCGGCACAACAA	59.997	21	CAACAGCAATCCCACATGCAA	59.999	21	258	340	597
GSVIVT01008278001	1	p3	(AAG)6	18	23	40	TGCAATCTCAGAGAGCTTGGA	59.095	21	TTAGGTTCCATGGCTGACAGC	60.34	21	126	1	126	TGCAATCTCAGAGAGCTTGGA	59.095	21	CTGCTAAGCCAGTAATCCCCA	59.51	21	154	1	154	TGCAATCTCAGAGAGCTTGGA	59.095	21	TGTTAGGTTCCATGGCTGACA	59.298	21	128	1	128
GSVIVT01008291001	1	p6	(CAACAG)4	24	925	948	AAGAGAAGCTGCAAGTCTCCC	59.997	21	GCTGTTGCTGTTGGTGAAGAG	60.002	21	242	695	936	GCAAGTCTCCCATCACTTCCA	59.996	21	GCTGTTGCTGTTGGTGAAGAG	60.002	21	232	705	936	TGCAAGTCTCCCATCACTTCC	59.996	21	GCTGTTGCTGTTGGTGAAGAG	60.002	21	233	704	936
GSVIVT01008312001	1	p4	(TATT)5	20	147	166	TTGAGCATGTTGGCAGTGTTG	59.933	21	TGGCATGTACAAGCAGAGTGT	59.928	21	133	13	145	CATTGAGCATGTTGGCAGTGT	59.729	21	TGGCATGTACAAGCAGAGTGT	59.928	21	135	11	145	ATTGAGCATGTTGGCAGTGTT	59.034	21	TGGCATGTACAAGCAGAGTGT	59.928	21	134	12	145
GSVIVT01008360001	1	p3	(TTC)6	18	99	116	CCAGTGCAAAGGGTGACATTG	60	21	GGCAGCTTTAACATCTACGCG	60.005	21	137	1747	1883	TTGGTTTTGTCCCCACTGTGA	59.994	21	TGCATCATCCAGCCTTCCTTT	59.994	21	287	649	935	CCAGTGCAAAGGGTGACATTG	60	21	AAGTCTGCTGGTAAGGATGGC	60.065	21	116	1747	1862
GSVIVT01008408001	1	p3	(ACC)6	18	70	87	CATATCATGCTCCCGCCTTCT	59.997	21	CGAGCAAGCCCAAAATCACAA	60	21	257	519	775	CATATCATGCTCCCGCCTTCT	59.997	21	TCATTGAATGACACCCGAGCA	59.997	21	272	519	790	TACCAGCTTCTTCGGGGTCTA	59.994	21	CGAGCAAGCCCAAAATCACAA	60	21	125	651	775
GSVIVT01008522001	1	p1	(A)19	19	91	109
GSVIVT01008526001	1	p3	(GAT)6	18	307	324	CTCTGGCCTCAAGAAGCTTGA	59.997	21	TGGCCTTAGTGTCTTCAGCAG	59.998	21	263	32	294	ATGGTGTCAACTCAGGCTCTG	59.997	21	TGGCCTTAGTGTCTTCAGCAG	59.998	21	279	16	294	CTCTGGCCTCAAGAAGCTTGA	59.997	21	AGCTGTGGCCTTAGTGTCTTC	59.997	21	268	32	299
GSVIVT01008532001	1	p1	(A)23	23	79	101
GSVIVT01008539001	1	p2	(AT)9	18	1856	1873	ATTGGCCAAATTCGGGATCCT	60.063	21	TCCTGTCCACTGATGCAAGAC	59.998	21	225	1135	1359	TATGATGGGACGGACTCTGGT	60.063	21	TCCTGTCCACTGATGCAAGAC	59.998	21	202	1158	1359	ATTGGCCAAATTCGGGATCCT	60.063	21	TTTCCTCCTGTCCACTGATGC	59.996	21	230	1135	1364
GSVIVT01008571001	1	p5	(GAACC)4	20	546	565	ACGATCGTGAAGTCTTGGCTT	59.999	21	GAGTCCCACCTGAACCAGAAG	59.997	21	175	217	391	ACGATCGTGAAGTCTTGGCTT	59.999	21	TCGCTTTCTTCCTCTGCCATT	59.996	21	275	217	491	ACGATCGTGAAGTCTTGGCTT	59.999	21	CCACCTGAACCAGAAGCTGAT	59.996	21	170	217	386
GSVIVT01008582001	1	p3	(GAA)6	18	46	63	TGCTACTTCAGTTGCTCCTGG	59.998	21	CGGTATGCTCTTCCCTCATCC	59.999	21	203	989	1191	GGTGTCGTTCCTCCTTTAGCA	59.998	21	CCAGGAGCAACTGAAGTAGCA	59.998	21	149	861	1009	TGGTGTCGTTCCTCCTTTAGC	59.998	21	CCAGGAGCAACTGAAGTAGCA	59.998	21	150	860	1009
GSVIVT01008780001	1	p3	(GCA)7	21	52	72	GTCGGGAACAAAACATGCGAA	60.002	21	CATCGCCATTTTCATCCCGTC	60.002	21	286	1950	2235	ACCATTAAGCCAGACTGCGAA	59.997	21	GGATGCTGTTACACAGGGACA	59.997	21	296	1496	1791	AACCATTAAGCCAGACTGCGA	59.997	21	GGATGCTGTTACACAGGGACA	59.997	21	297	1495	1791
GSVIVT01008823001	1	p3	(TCG)6	18	199	216	AGCTGCTCAAGGAATGAACGA	59.998	21	AGCCGCTATAAGTGATGGAGC	59.999	21	121	1274	1394	TGTTCGAGCTGCTCAAGGAAT	59.998	21	AGCCGCTATAAGTGATGGAGC	59.999	21	127	1268	1394	ATTGCTTGGTGTTGCATGCAT	59.997	21	ATTCCTTGAGCAGCTCGAACA	59.998	21	213	1076	1288
GSVIVT01008850001	1	p3	(TCT)14	42	205	246	TTCTGGAGAAGCTGCTCACTG	59.998	21	GCTCATCCCGGGCATACAATA	59.997	21	251	94	344	TTCTGGAGAAGCTGCTCACTG	59.998	21	AGTTCACTTTCAACCCCTGCA	60.064	21	216	94	309	TTCTGGAGAAGCTGCTCACTG	59.998	21	TCATTGTCTCGGCCATCTAGC	59.931	21	103	94	196
GSVIVT01008881001	1	p7	(ATTTTTA)3	21	1164	1184	GCGACTGCAGAAAAAGAAGCA	60.002	21	TGTGTTGCAGGTTCACTCTGT	60.065	21	213	341	553	GCCAATTCCAGATTTGCGGTT	60.067	21	GCACTTTCTGGAGCACAACTG	60.002	21	294	554	847	GCGACTGCAGAAAAAGAAGCA	60.002	21	AACCGCAAATCTGGAATTGGC	60.067	21	234	341	574
GSVIVT01008915001	1	p3	(GAA)6	18	121	138	ACCTTCAGTGGCTGGAATCAG	59.996	21	CGCGGTCTCAACACCAAAAAT	60.002	21	129	861	989	ATTTTTGGTGTTGAGACCGCG	60.002	21	TCCATTAAATCGGGCCAACCA	59.994	21	291	969	1259	CGCTTTCATCAGATGCCATGG	60.002	21	GCCCCACCATCCCATTAAGAA	60.063	21	251	529	779
GSVIVT01008916001	1	p3	(ACC)15	45	97	141	CCTCACACCTCTTCCGTAACC	60.067	21	GATGGGGGCGAAGATCTCTTC	60.271	21	214	78	291	CCCTCACACCTCTTCCGTAAC	60.067	21	GATGGGGGCGAAGATCTCTTC	60.271	21	215	77	291	ACCAGTTCGGCCGCAATTATA	60.134	21	GATGGGGGCGAAGATCTCTTC	60.271	21	289	3	291
GSVIVT01009077001	1	p3	(TGC)6	18	383	400	CGAGAGCTTTGGGGTTTAGGT	59.997	21	TCATCAGAAGACAGCAGCAGG	60.066	21	178	247	424	TTACATGGTCGGTTGTCACGT	59.931	21	ACCTAAACCCCAAAGCTCTCG	59.997	21	209	59	267	CGAGAGCTTTGGGGTTTAGGT	59.997	21	GTAGCACTAGTAGCAGCAGCA	59.865	21	253	247	499
GSVIVT01009160001	1	p2	(GA)12	24	413	436	AATGGTAGCCCCTGATGTTGG	60.064	21	AACATGTTCGCCAAGCTTCAC	60.001	21	116	92	207	GTGAAGCTTGGCGAACATGTT	60.001	21	TCTCTCCCCATCACCCTTTCT	59.919	21	154	187	340	GTGAAGCTTGGCGAACATGTT	60.001	21	TCTCTCTCCCCATCACCCTTT	59.919	21	156	187	342
GSVIVT01009345001	1	p3	(CTT)8	24	590	613	GGACAGATCGGTTGTGGAGTT	59.998	21	CGGGCCAAGTATAGCAGCATA	59.998	21	275	1124	1398	TGGAAGGAGAGAATTGGGTGC	59.995	21	CGGGCCAAGTATAGCAGCATA	59.998	21	144	1255	1398	GGACAGATCGGTTGTGGAGTT	59.998	21	GCACCCAATTCTCTCCTTCCA	59.995	21	152	1124	1275
GSVIVT01009478001	1	p3	(CTC)7	21	168	188	CATGCAAAAGGTCCTGTGAGC	60.068	21	GTAGCAGCTGAAGACCCTTGT	59.997	21	272	933	1204	GCATGCAAAAGGTCCTGTGAG	60.068	21	GTAGCAGCTGAAGACCCTTGT	59.997	21	273	932	1204	AGGTTTGGAGCTTGTCTACGG	59.998	21	ACGGGTTTTAGTGTCCCAGAC	59.929	21	299	613	911
GSVIVT01009633001	1	p3	(ACC)10	30	793	822	AAACAGCATCTCCGCACAAAC	60.001	21	TTGATGGTGTCGAGTGAAGGG	59.998	21	102	647	748	AAACAGCATCTCCGCACAAAC	60.001	21	TCCCATATTCACCGCCAAACA	59.995	21	281	647	927	CCCTTCACTCGACACCATCAA	59.998	21	TCCCATATTCACCGCCAAACA	59.995	21	200	728	927
GSVIVT01009636001	1	p6	(ATGGAA)4	24	284	307	AGCACTGAATGAAGCCATGGA	59.995	21	ACTCGGTTTCCAGTCCCAATC	59.997	21	135	854	988	AGCACTGAATGAAGCCATGGA	59.995	21	GACTCGGTTTCCAGTCCCAAT	59.997	21	136	854	989	ATTGGGACTGGAAACCGAGTC	59.997	21	AACCATTTAGTCGGAGCCAGG	60.065	21	163	969	1131
GSVIVT01009644001	1	p1	(A)18	18	469	486	AGTCGATTCTCTTGTGCACGT	60	21	CGGCACAGAAAGAAAGCAACA	59.935	21	167	294	460	GGCTCCACATGGTCGTTTCTA	60.066	21	ACGTGCACAAGAGAATCGACT	60	21	240	75	314	TTCTATTCACCTCCATCGCCG	59.931	21	ACGTGCACAAGAGAATCGACT	60	21	224	91	314
GSVIVT01009693001	1	p1	(T)16	16	76	91	AAAAGTGGAGGCGGCAATTTC	59.999	21	AAAGCAACCTTCGGAATGCTG	59.729	21	154	47	200	AGTGTCCAAGTGAACCGATCC	59.998	21	AAAGCAACCTTCGGAATGCTG	59.729	21	192	9	200	AGTGGAGGCGGCAATTTCTAA	59.996	21	AAAGCAACCTTCGGAATGCTG	59.729	21	151	50	200
GSVIVT01009733001	1	p6	(GCACCA)7	42	244	285	TGAGGAAAGCGACGGATTGAA	59.998	21	AAAGCATTTTCCCCATCCCCT	59.919	21	195	158	352	TTCTGCTTCTGGGCTTTCCTT	59.854	21	TTCAATCCGTCGCTTTCCTCA	59.998	21	107	72	178	TAGCAGAAGCACACCAGTAGC	60.067	21	AAAGCATTTTCCCCATCCCCT	59.919	21	141	212	352
GSVIVT01009799001	1	p3	(AGA)7	21	91	111	CCTGCTAGCCAAGACACTGAA	59.998	21	ACAATCCATGAGCTCCCAGTG	60.065	21	204	356	559	CCTGCTAGCCAAGACACTGAA	59.998	21	CACAATCCATGAGCTCCCAGT	60.065	21	205	356	560	CCTGCTAGCCAAGACACTGAA	59.998	21	GTCACAATCCATGAGCTCCCA	60.065	21	207	356	562
GSVIVT01009915001	1	p1	(T)18	18	73	90
GSVIVT01009931001	1	p6	(GAGGCT)4	24	2353	2376	TCATGGAGAGTGGTTTCCTGC	59.996	21	CATCAGCAGCAGCATCATCAC	60.002	21	201	2230	2430	CATGGAGAGTGGTTTCCTGCT	59.996	21	CATCAGCAGCAGCATCATCAC	60.002	21	200	2231	2430	AATAAGCAACCGTCTGGCTGA	59.997	21	GCAGGAAACCACTCTCCATGA	59.996	21	272	1979	2250
GSVIVT01009947001	1	p3	(AGA)6	18	548	565	GTGGATTCCTGAACTGAGGCA	59.996	21	TTCTTCTGCTTAGGTGGCTGG	59.996	21	258	296	553	GTGGATTCCTGAACTGAGGCA	59.996	21	AAAACAGCCTTCACGTTCTGC	59.934	21	213	296	508	ATAAAGTGCGTTACGGTCGGT	60.068	21	TGCCTCAGTTCAGGAATCCAC	59.996	21	299	18	316
GSVIVT01009965001	1	p3	(TCT)6	18	175	192	GACTGGCTTCTTTGCTGGTTG	60.001	21	TTCCCATGGCACCAATAACGA	59.995	21	257	485	741	GTGCTTGGACTGGCTTCTTTG	60.001	21	TTCCCATGGCACCAATAACGA	59.995	21	264	478	741	GCTGGTTGCTTACACACACTG	60.002	21	TTCCCATGGCACCAATAACGA	59.995	21	244	498	741
GSVIVT01010035001	1	p6	(GGAGCC)4	24	824	847	TGGCAATTCCGAGGATGAACA	59.996	21	TTGTGAACCTCCCTGCTCATC	59.996	21	285	2543	2827	GTGGGGTTGATGAGGGCAATA	60.064	21	TTGTGAACCTCCCTGCTCATC	59.996	21	133	2695	2827	CTGCAATGGTAGACGGTTCCT	60.066	21	CCACTGGTCCATTCAAGTCGA	59.998	21	201	1972	2172
GSVIVT01010053001	1	p2	(GA)8	16	172	187	CCGTTGGAAACCGAACAAGAC	60.003	21	ATGTGCCTCTCCTGAAGTTGG	59.996	21	110	12	121	CCGTTGGAAACCGAACAAGAC	60.003	21	CCATGTGCCTCTCCTGAAGTT	59.996	21	112	12	123	CCGTTGGAAACCGAACAAGAC	60.003	21	TAGTGGACCAAAAATGGCGGA	59.926	21	133	12	144
GSVIVT01010103001	1	p2	(AG)8	16	170	185	ACAACGTGGAAAGCAGCAATC	60.001	21	CGGGAAGTGATCTCCACCAAA	59.997	21	245	88	332	TCCCTCTCTGTCATGGGACTT	59.921	21	CGGGAAGTGATCTCCACCAAA	59.997	21	291	42	332	ACAACGTGGAAAGCAGCAATC	60.001	21	CTTTCCCGGGAAGTGATCTCC	60.134	21	251	88	338
GSVIVT01010186001	1	p3	(CCT)9	27	47	73	TGGAAGAGACGTGGTTGGATG	59.998	21	TGTCGAATGGCGTGGAGTTAA	59.999	21	159	304	462	TGGAAGAGACGTGGTTGGATG	59.998	21	TGGCGTGGAGTTAAGAGCATT	59.997	21	152	304	455	TGGAAGAGACGTGGTTGGATG	59.998	21	AATGGCGTGGAGTTAAGAGCA	59.997	21	154	304	457
GSVIVT01010187001	1	p1	(A)22	22	45	66	CGGGTTAGACCTTGCAACTCT	59.998	21	CAGTTTTTCCAGGCTGTTCCG	60.001	21	238	470	707	CGGGTTAGACCTTGCAACTCT	59.998	21	CCGAGGCCTCTCTTTCAGTTT	59.997	21	253	470	722	GCACAGCAACTGACGTTTCTT	59.936	21	GCCTACATCTCCTGGCACTTT	60.065	21	213	97	309
GSVIVT01010338001	1	p3	(GTG)6	18	803	820	TAGCTGAAGAGAAGCGTGCAA	59.999	21	AGCAAAATTCCGCCTTGACAC	60	21	257	385	641	GTGTCAAGGCGGAATTTTGCT	60	21	GGTCAGCAGTCCTAACCGAAA	59.998	21	238	621	858	TAAGGAGGACTGGTCGTTTGC	59.998	21	AGCAAAATTCCGCCTTGACAC	60	21	179	463	641
GSVIVT01010501001	1	p2	(AG)17	34	339	372	TATAGCACGGGACATTGCTGG	60.203	21	ATTGCTTCCTCACGGTGTCAT	59.996	21	200	131	330	TATAGCACGGGACATTGCTGG	60.203	21	ATCCCATACCAATCCGCTTCG	60.271	21	153	131	283	CGAAGCGGATTGGTATGGGAT	60.271	21	CCCCTCTTTTCCCACCCAAAT	60.203	21	269	263	531
GSVIVT01010635001	1	p2	(AG)8	16	56	71	TGTCGCTCTCTCTGTCTCTCA	59.997	21	TCGATGATTCACTGCTGCTGT	60.067	21	196	200	395	TGTCGCTCTCTCTGTCTCTCA	59.997	21	GATTCACTGCTGCTGTTGCTC	60.136	21	191	200	390	CTGTGTCGCTCTCTCTGTCTC	59.87	21	TCGATGATTCACTGCTGCTGT	60.067	21	199	197	395
GSVIVT01010703001	1	p2	(AT)13	26	1466	1491	GTTTGAGGCACGGAAGAAACC	60.002	21	CCCCACCATAGTTGTCTGCTT	59.995	21	285	344	628	GGTTTGAGGCACGGAAGAAAC	60.002	21	CCCCACCATAGTTGTCTGCTT	59.995	21	286	343	628	CTACAACACGCCCAGAGACTT	59.999	21	TCAGCACACCAGTTCCAAAGT	60.065	21	174	43	216
GSVIVT01010766001	1	p3	(CTC)7	21	60	80	ATTTTGTTGTTCCCCCACCCT	60.062	21	TGGAGATGGGAAGGTGGATCT	59.99	21	212	20	231	ATTTTGTTGTTCCCCCACCCT	60.062	21	AGATGGAGATGGGAAGGTGGA	59.99	21	215	20	234	CTCATCCCCATCAGCCAAACT	60.064	21	TGGAGATGGGAAGGTGGATCT	59.99	21	155	77	231
GSVIVT01010836001	1	p3	(GCA)6	18	906	923	ATAGGCGAGTTAGGCATCAGC	59.999	21	TTTGACCTTGCAGCAGATTGC	60	21	205	289	493	ATAGGCGAGTTAGGCATCAGC	59.999	21	CCTTTCCTTTGACCTTGCAGC	60	21	212	289	500	CGGCAGCAATGACTGAGAATG	59.936	21	TTTGACCTTGCAGCAGATTGC	60	21	244	250	493
GSVIVT01010903001	1	p4	(ACAT)6	24	60	83	AGTCGGAACCAATCAGAACCC	59.997	21	CTTCCGTGTTTCACTGGCTTG	60.002	21	175	127	301	CCACAACATAGGCACTCCACT	59.996	21	CTTCCGTGTTTCACTGGCTTG	60.002	21	269	33	301	CCACAACATAGGCACTCCACT	59.996	21	GGGTTCTGATTGGTTCCGACT	59.997	21	115	33	147
GSVIVT01010992001	1	p2	(TA)9	18	380	397	CCGCTTTTGTGTACTTGGTGG	60.002	21	ACTATCACTGCCAACACCCTG	59.996	21	121	4	124	GTACTTGGTGGTGTCAAACGC	60.003	21	ACTATCACTGCCAACACCCTG	59.996	21	111	14	124	CCGCTTTTGTGTACTTGGTGG	60.002	21	GTGAGTTCCCATATTGGCCCA	60.064	21	207	4	210
GSVIVT01011086001	1	p3	(AAG)8	24	737	760	TAGAAGCAGTTGCCATCCCTG	60.065	21	TCTTCATTGCCACCTCCTTCC	59.995	21	202	484	685	GGAAGGAGGTGGCAATGAAGA	59.995	21	GCTTCCCCAATTCAATCTCGC	59.934	21	146	665	810	CCCCACCTCTCTCATGTTCAC	60.066	21	CAGAGGAGGCTGGTTTTGGAT	59.995	21	156	12	167
GSVIVT01011123001	1	p3	(AGG)7	21	662	682	TACTCCAGCCAATCAGCGTTT	59.997	21	GTGGAGGAAGGGAACGCTAAA	59.997	21	126	1017	1142	TACTCCAGCCAATCAGCGTTT	59.997	21	GTACTTGGTGTGGAGGAAGGG	59.997	21	135	1017	1151	TACTCCAGCCAATCAGCGTTT	59.997	21	GGTACTTGGTGTGGAGGAAGG	59.997	21	136	1017	1152
GSVIVT01011279001	1	p3	(CCA)8	24	27	50	AGAACACCATCGGCCAGAATT	59.995	21	ACCTCTCTCACACTGTGCATG	59.998	21	255	1259	1513	AAGAACACCATCGGCCAGAAT	59.995	21	ACCTCTCTCACACTGTGCATG	59.998	21	256	1258	1513	TGAGTATGTTGGTGAGGGTGC	59.997	21	ATTCTGGCCGATGGTGTTCTT	59.995	21	125	1154	1278
GSVIVT01011311001	1	p2	(AT)17	34	43	76	ATATGCTGCCGCCTTCTACTC	59.999	21	AATAGTTCCTTGGAGGAGGCG	59.513	21	103	98	200	GAGAGGAGGGTTAGAGGGCAT	60.414	21	CAAAATCAGGCCGACGAAAGG	60.136	21	139	23	161	GAGAGGAGGGTTAGAGGGCAT	60.414	21	GGTTAGAGTAGAAGGCGGCAG	60.202	21	101	23	123
GSVIVT01011350001	1	p1	(T)18	18	55	72	AATGGGAGATGGGAAGCAAGG	60.063	21	CTTCACCAAGTGTTTCGGCAG	60.002	21	274	468	741	TGCTGCTACCACTGTGAAGAG	59.999	21	ATGCTCTGGCTGCAGATTCTT	60.065	21	167	113	279	CTGCTGCTACCACTGTGAAGA	59.999	21	ATGCTCTGGCTGCAGATTCTT	60.065	21	168	112	279
GSVIVT01011392001	1	p3	(AAG)8	24	164	187	TGTGGTTGGTCCTACGTTCTT	59.236	21	TGAGGGCTTTGAATCAACCCA	59.853	21	173	75	247	ATGTGGTTGGTCCTACGTTCT	59.024	21	TGAGGGCTTTGAATCAACCCA	59.853	21	174	74	247	TGTTGGAAATGTGGTTGGTCC	58.964	21	TGAGGGCTTTGAATCAACCCA	59.853	21	182	66	247
GSVIVT01011413001	1	p3	(CAC)7	21	115	135	GAGTTGGGTGGAAGATGCAGA	59.996	21	CTGCCATTGACGTCTCGTTTG	60.136	21	139	457	595	GAGAGTTGGGTGGAAGATGCA	59.996	21	CTGCCATTGACGTCTCGTTTG	60.136	21	141	455	595	AGAGTTGGGTGGAAGATGCAG	59.996	21	CTGCCATTGACGTCTCGTTTG	60.136	21	140	456	595
GSVIVT01011471001	1	p9	(GAAGGAGGA)3	27	165	191	TGATTTCCGCTTCCTCGTTCA	59.998	21	TTAACGCTCCCCTTCTTGGAC	59.997	21	214	82	295	GAAGGCGAAGAAGGTGAGGAA	59.998	21	TTAACGCTCCCCTTCTTGGAC	59.997	21	159	137	295	AAGGCGAAGAAGGTGAGGAAG	59.997	21	TTAACGCTCCCCTTCTTGGAC	59.997	21	158	138	295
GSVIVT01011499001	1	p1	(A)21	21	43	63	TCGCCCAGATCGATTTCAGAG	59.932	21	ACCCCCTATAAGCAGTCGAGA	59.783	21	115	86	200	CTCGCCCAGATCGATTTCAGA	59.932	21	ACCCCCTATAAGCAGTCGAGA	59.783	21	116	85	200	TCGCCCAGATCGATTTCAGAG	59.932	21	CCTATAAGCAGTCGAGAGCCC	59.729	21	111	86	196
GSVIVT01011527001	1	p3	(AGA)6	18	320	337	CGAGCTGGTAAGAAGGGTGTT	59.998	21	GCCCCATATAGCTTGGACTCC	59.996	21	164	1650	1813	CGAGCTGGTAAGAAGGGTGTT	59.998	21	AAGGTCAGCAGGGACAATCTG	59.996	21	114	1650	1763	GATGATGTGCTCGAGTGTTGC	59.938	21	CGGTGACAAGACAAGGCAAAG	60.002	21	219	654	872
GSVIVT01011527001	2	p9	(AGAAGGAGA)3	27	494	520	CGAGCTGGTAAGAAGGGTGTT	59.998	21	GCCCCATATAGCTTGGACTCC	59.996	21	164	1650	1813	CGAGCTGGTAAGAAGGGTGTT	59.998	21	AAGGTCAGCAGGGACAATCTG	59.996	21	114	1650	1763	GATGATGTGCTCGAGTGTTGC	59.938	21	CGGTGACAAGACAAGGCAAAG	60.002	21	219	654	872
GSVIVT01011593001	1	p3	(CAT)7	21	154	174	GTGTTGGTTGTCGGATTTGGG	60.001	21	AGATCCTCCTCCTCAGCCAAT	60.062	21	209	30	238	TCTCGGTAGTGTTGGTTGTCG	60.001	21	AGATCCTCCTCCTCAGCCAAT	60.062	21	217	22	238	GTGTTGGTTGTCGGATTTGGG	60.001	21	TCCGGGAGCTTGGACATAGTA	60.063	21	185	30	214
GSVIVT01011593001	2	p6	(CATGAT)4	24	283	306	GTGTTGGTTGTCGGATTTGGG	60.001	21	AGATCCTCCTCCTCAGCCAAT	60.062	21	209	30	238	TCTCGGTAGTGTTGGTTGTCG	60.001	21	AGATCCTCCTCCTCAGCCAAT	60.062	21	217	22	238	GTGTTGGTTGTCGGATTTGGG	60.001	21	TCCGGGAGCTTGGACATAGTA	60.063	21	185	30	214
GSVIVT01011663001	1	p2	(GA)8	16	64	79	TACAACGCCTTCAAGACAACG	59.138	21	CCTTTAAGGGTCTCACCGGAG	59.793	21	100	9	108	CTACAACGCCTTCAAGACAACG	60.097	22	CCTTTAAGGGTCTCACCGGAG	59.793	21	101	8	108	TACAACGCCTTCAAGACAACG	59.138	21	TAGCCTTTAAGGGTCTCACCG	59.171	21	103	9	111
GSVIVT01011704001	1	p6	(CAGCAA)4	24	1561	1584	ACGCTTCAGACTTGGAGGAAG	59.999	21	CAGACGTGGCGACCAAAATTT	60.002	21	175	6	180	ACGCTTCAGACTTGGAGGAAG	59.999	21	CCTCTCCTTGGGTGGACATTC	60.065	21	144	6	149	CAGCGAATGAGAGGCAATTGG	59.935	21	GTTGGGTATGGAGCAAAGGGA	59.995	21	229	1321	1549
GSVIVT01011750001	1	p3	(CTC)7	21	154	174	ACCCAAACCCCACTTGTGATT	60.063	21	GCAAAGAACAGATGCTTGGCA	60	21	254	321	574	TGCCAAGCATCTGTTCTTTGC	60	21	AGCTGGGTTTTCTGTTTCCCA	60.063	21	216	554	769	TGCACAGAACCCCATATCACC	60.065	21	GCAAAGAACAGATGCTTGGCA	60	21	279	296	574
GSVIVT01011751001	1	p3	(CTC)6	18	31	48	ATACCAAATCACCACCCGCTT	59.995	21	AATCACAAGTGGGGTTTGGGT	60.063	21	149	67	215	ACCCAAACCCCACTTGTGATT	60.063	21	AGAAGCAACACTGAATCCCGT	59.928	21	198	195	392	CCCACAACCAATTCAGCCATG	60.067	21	AGAAGCAACACTGAATCCCGT	59.928	21	261	132	392
GSVIVT01011776001	1	p2	(CT)8	16	197	212	GAGTTGACACCTACGTGACGT	60.002	21	TATTGCCTGGTTGCTGGATGT	59.994	21	252	550	801	GAGTTGACACCTACGTGACGT	60.002	21	ACATATTGCCTGGTTGCTGGA	59.994	21	255	550	804	CTGACGGAGGATAATCACCCG	60	21	TATCTGGCACTTGACGGCATT	60.065	21	132	1599	1730
GSVIVT01011868001	1	p2	(CT)12	24	33	56	CAACCAGTGCTCCCACAAATG	60	21	CACTCGTATTTCCGGTCACCA	60.067	21	142	145	286	CAACCAGTGCTCCCACAAATG	60	21	AAACCCCCTGATTCTGGTGAC	59.924	21	112	145	256	CAACCAGTGCTCCCACAAATG	60	21	TGGAAAACCCCCTGATTCTGG	59.923	21	116	145	260
GSVIVT01011890001	1	p3	(GGT)8	24	796	819	TTAACACCACCACCACAACCA	59.994	21	AGAAGGGTCCATACGTTGCTG	60.066	21	261	642	902	GGGCTCGTCAGATTGTCTTCA	60.067	21	TGGTTGTGGTGGTGGTGTTAA	59.994	21	197	466	662	TTAACACCACCACCACAACCA	59.994	21	CCCTTCCTCCTGATTCTGCAG	60.134	21	210	642	851
GSVIVT01011907001	1	p6	(CTGCAC)5	30	263	292	ACATACTAGGGCAGCTTGCTG	60.134	21	AAAGATAGTTGGCAGCCAGCT	59.995	21	165	1000	1164	TCCTGCTTCACAACAGATGCT	59.927	21	TGCGGTTGAACCTTCAGATGA	59.928	21	142	116	257	TCCTGCTTCACAACAGATGCT	59.927	21	TGATGCGGTTGAACCTTCAGA	59.928	21	145	116	260
GSVIVT01011928001	1	p6	(GTGCCA)4	24	46	69	GCTCCAAATCAGGTCCCAGAA	59.995	21	AAGCGCGTAGTAGATTAGGCC	60	21	177	81	257	TCCATTAATGCCCCCACTTCC	60.063	21	AAGCGCGTAGTAGATTAGGCC	60	21	243	15	257	GGCCTAATCTACTACGCGCTT	60	21	ATCAGCACCTCGGTTCTTGAG	60.067	21	186	237	422
GSVIVT01012008001	1	p3	(CAC)6	18	224	241	GCCATTAACACCACCACCAAC	60	21	GAGGAGGTGAAGTCACTGGTG	59.999	21	110	380	489	GCCATTAACACCACCACCAAC	60	21	GTGGAGGAGGTGAAGTCACTG	59.999	21	113	380	492	TCAATCACCTCCTGCTGTTCC	59.996	21	GTTGGTGGTGGTGTTAATGGC	60	21	219	182	400
GSVIVT01012047001	1	p3	(GTG)6	18	848	865	GGTATCCCCAGCTATGAGCAC	59.997	21	TACATTTCCGAACACGGCTCA	59.999	21	185	488	672	TGGAAAGAGAGGAACGTCGTG	60.001	21	TAATGTCAGCCACCTCCACAC	59.997	21	276	1	276	AGCTAACGGTTTCATGCCAGA	59.997	21	CATTTCGGGGCTGCAAGAAAA	59.999	21	145	680	824
GSVIVT01012054001	1	p1	(A)20	20	577	596	GACAAGGTACGGAACAGCTCA	59.999	21	GGTTGTTTTTGGCGTCTTCGA	59.936	21	225	83	307	ACAAGGTACGGAACAGCTCAG	59.999	21	GGTTGTTTTTGGCGTCTTCGA	59.936	21	224	84	307	AGTACTGAGGTTGCAATGCCA	59.926	21	ATAGAGAAGTGCCCTTCCCCT	59.99	21	110	830	939
GSVIVT01012059001	1	p3	(GGC)6	18	63	80	AATGGCGTCTTCTCTCTGCAA	59.998	21	AGAGTGCCTTCTCGTCTTGTG	60	21	203	8	210	CCCTATCCATACACCCCATGC	59.995	21	TCATAAGTCACCACCCAACCG	59.997	21	248	1056	1303	GGATGTTCAGAAGGCCCTTCA	59.995	21	TCATAAGTCACCACCCAACCG	59.997	21	288	1016	1303
GSVIVT01012071001	1	p1	(A)16	16	7	22	TCCAGATCCCAGGTATGAGCA	60.062	21	TCTGTCATGGGGAGCAGAGTA	59.993	21	137	1054	1190	ACAAGAAACTTCTCCGCGAGT	59.931	21	TCTGTCATGGGGAGCAGAGTA	59.993	21	191	1000	1190	AGCACTGTACACGTGGAACAT	59.93	21	TCTGTCATGGGGAGCAGAGTA	59.993	21	117	1074	1190
GSVIVT01012075001	1	p3	(CAT)10	30	166	195	AAGACCATTGGGAGGAGAGGA	59.919	21	GCCAAATGGTTGAGCTGTTCC	60.337	21	214	88	301	ACAGGCTATGCAGGATGGAAC	60.134	21	GCCAAATGGTTGAGCTGTTCC	60.337	21	178	124	301	CACAGGCTATGCAGGATGGAA	60.134	21	GCCAAATGGTTGAGCTGTTCC	60.337	21	179	123	301
GSVIVT01012075001	2	p2	(TA)18	36	226	261	AAGACCATTGGGAGGAGAGGA	59.919	21	GCCAAATGGTTGAGCTGTTCC	60.337	21	214	88	301	ACAGGCTATGCAGGATGGAAC	60.134	21	GCCAAATGGTTGAGCTGTTCC	60.337	21	178	124	301	CACAGGCTATGCAGGATGGAA	60.134	21	GCCAAATGGTTGAGCTGTTCC	60.337	21	179	123	301
GSVIVT01012230001	1	p3	(TGG)10	30	324	353	CAGTGGTGGAGGACAGAGTTC	59.999	21	GGGACGACCTGTGATGAAGTT	59.998	21	253	17	269	CAGTGGTGGAGGACAGAGTTC	59.999	21	CGGTGGTAGTTGTTTGCAGTG	60.003	21	210	17	226	AATACTGGGGCTTCCACCAAG	59.994	21	GGGACGACCTGTGATGAAGTT	59.998	21	147	123	269
GSVIVT01012461001	1	p3	(ACC)6	18	165	182	GCTTTCCTCGAGACACTTGGA	59.999	21	TGATTTCTCGCTTGGTCACGA	60	21	250	1476	1725	GCTTTCCTCGAGACACTTGGA	59.999	21	TTATGGCAGTCACCACAGACC	59.997	21	209	1476	1684	ATGCAGGAGGAGGGAAAAAGG	59.994	21	AAAAATCAACCGAGCTGTGCC	60	21	204	816	1019
GSVIVT01012464001	1	p1	(A)21	21	13	33	CATTTCTTGGCCACCTTTGGG	59.998	21	ACTGGGAGCAAGTGGAATGAG	59.996	21	230	152	381	CATTTCTTGGCCACCTTTGGG	59.998	21	ATAGTCGCAGTGAAACCCCAG	60.066	21	206	152	357	CATTTCTTGGCCACCTTTGGG	59.998	21	GATAGTCGCAGTGAAACCCCA	60.066	21	207	152	358
GSVIVT01012504001	1	p3	(CTT)6	18	185	202	TCTGTTTACATGCTGACCGCT	59.998	21	TTTGGGCTTTCTTGGGACACT	60.063	21	149	108	256	TCTGTTTACATGCTGACCGCT	59.998	21	AGTTTGGGCTTTCTTGGGACA	60.063	21	151	108	258	ACATATGGCACGGGCTATCAG	59.998	21	ATTAAGCTCTTCACCCAGGGC	60.064	21	142	586	727
GSVIVT01012531001	1	p1	(T)19	19	972	990	GCTGCCTTTGTGTCCTTCAAG	60.001	21	ATGAGGTTCTGGAGCTTGCTC	60.066	21	108	1431	1538	CCACTGATTCTGCCCTTCCTT	59.995	21	ATAGGCCAAAACTTCCCTGCA	59.923	21	116	2211	2326	AGCCACAGCCACATCAGTTTA	59.926	21	TGATAGGGGTGCACAATCCAC	60.065	21	295	550	844
GSVIVT01012540001	1	p3	(ATC)6	18	546	563	CACCACCGACATTCTTCTCCA	59.998	21	CCCTGTCTGCCTCACATTCTT	59.996	21	113	737	849	ACCACCGACATTCTTCTCCAC	59.998	21	CCCTGTCTGCCTCACATTCTT	59.996	21	112	738	849	ACACCACCGACATTCTTCTCC	59.998	21	CCCTGTCTGCCTCACATTCTT	59.996	21	114	736	849
GSVIVT01012564001	1	p1	(T)18	18	45	62	ACTTCTCAAGTTGCCCTCCAG	59.927	21	TGCTTGAGCTTTCACATTGCC	60	21	224	97	320	ACTTCTCAAGTTGCCCTCCAG	59.927	21	CTTCAGCGTGCTTCATACTGC	59.938	21	204	97	300	CCTCTGCCACTCTCAATCCTC	59.861	21	TGCTTGAGCTTTCACATTGCC	60	21	152	169	320
GSVIVT01012731001	1	p2	(TC)14	28	169	196	GAGAGGTTGTTGGGGAGCTTC	60.612	21	CTCGACCATGTCATCGACCAT	59.932	21	108	36	143	GAGAGGTTGTTGGGGAGCTTC	60.612	21	ACCATGTCATCGACCATGGAC	60.134	21	104	36	139	GAGAGGTTGTTGGGGAGCTTC	60.612	21	CATGTCATCGACCATGGACCA	60.134	21	102	36	137
GSVIVT01012767001	1	p6	(CATGGG)5	30	127	156	GAGGATTCCACTCAACTGGGG	60.065	21	ATAGGCACTCCAACACCTGTG	59.996	21	199	79	277	GTAAAGAGGATGGGGGAAGGC	60.134	21	ATAGGCACTCCAACACCTGTG	59.996	21	179	99	277	GAGGATTCCACTCAACTGGGG	60.065	21	GGCACCTGCACCTTCTGATAT	60.134	21	154	79	232
GSVIVT01012867001	1	p3	(TTC)6	18	29	46	GGCAGACACATGTGTTGCAAT	60	21	CAAGGTTTCCTGAGCAGTTGC	60.001	21	109	959	1067	GGCAGACACATGTGTTGCAAT	60	21	GCAACAAGGTTTCCTGAGCAG	60.001	21	113	959	1071	ATGTGTGGACAATGCAACTGC	60	21	CTCCACACCTGTGTTGCATTG	60.001	21	252	1034	1285
GSVIVT01012912001	1	p3	(TGG)6	18	228	245	CTTCCCTTGATCGCCTATCCC	59.997	21	ACACGAAGGGGAGTATGAGGA	59.993	21	103	654	756	CCTTCCCTTGATCGCCTATCC	59.997	21	ACACGAAGGGGAGTATGAGGA	59.993	21	104	653	756	CCCTTCCCTTGATCGCCTATC	59.997	21	ACACGAAGGGGAGTATGAGGA	59.993	21	105	652	756
GSVIVT01012918001	1	p2	(GA)10	20	70	89
GSVIVT01012947001	1	p2	(AT)11	22	135	156	TGTTTGTGTGGACATGGTGTTG	59.835	22	CATCCACTGCCTAAAATCAGCA	58.981	22	181	97	277	GTTTGTGTGGACATGGTGTTGT	59.835	22	CATCCACTGCCTAAAATCAGCA	58.981	22	180	98	277	TGTTTGTGTGGACATGGTGTTG	59.835	22	CCACTGCCTAAAATCAGCAAGA	58.916	22	178	97	274
GSVIVT01013029001	1	p2	(AT)16	32	8	39	ACTTTAGGAATTGCCAAAAGGGA	58.511	23	AGGGTATCAATGCAAGCATCCT	59.824	22	227	222	448	TGTTCCTTTATGAAGTGGAGGAGA	59.156	24	AGGGTATCAATGCAAGCATCCT	59.824	22	154	295	448	ACTTTAGGAATTGCCAAAAGGG	57.11	22	AGGGTATCAATGCAAGCATCCT	59.824	22	227	222	448
GSVIVT01013144001	1	p6	(GCACCG)4	24	92	115	TGCCGGAATCTTACGTCCAAA	59.998	21	AGGTGGCATGAATTTGTTGGC	59.998	21	143	1	143	GCCAACAAATTCATGCCACCT	59.998	21	CGACCTTGGCACTAATGGAGT	60.066	21	283	123	405	GCCAACAAATTCATGCCACCT	59.998	21	AGAGTCTGAAAACCGGTGACC	59.93	21	209	123	331
GSVIVT01013146001	1	p3	(CTC)7	21	422	442	CCTTCTCTACACCAACCCCAC	59.997	21	AACTGCCTGAGCTTCTTCTCC	59.997	21	280	65	344	CTCTCCCCCTTCTCTACACCA	59.993	21	AACTGCCTGAGCTTCTTCTCC	59.997	21	287	58	344	GGAGAAGAAGCTCAGGCAGTT	59.997	21	GAGGAGGAGGAGGAGAAGGTT	59.992	21	112	324	435
GSVIVT01013153001	1	p3	(GGT)6	18	508	525	GCGGTTTTGGACCCCATACTA	60.065	21	GTGGGTGGCCATAGGATCAAA	60.064	21	103	170	272	CTCAAACCATGTGCTTCAGCC	60.068	21	GTGGGTGGCCATAGGATCAAA	60.064	21	142	131	272	TGTGCAGATAACGCGGTTTTG	60.07	21	GTGGGTGGCCATAGGATCAAA	60.064	21	115	158	272
GSVIVT01013190001	1	p2	(CT)15	30	104	133	GCCATTTACACAGCCTGCAAA	59.999	21	TTGTTGCTCCACGGATGTACA	59.929	21	206	293	498	CCACCTTTTCTCACTCTGCCT	59.927	21	TTTGCAGGCTGTGTAAATGGC	59.999	21	247	67	313	AAGAAATGGCGAGGATGGGAG	60.134	21	TTTGCAGGCTGTGTAAATGGC	59.999	21	159	155	313
GSVIVT01013207001	1	p1	(A)17	17	1362	1378	TGAGCACTATGGTTGCATGGT	59.995	21	GCCCAATATCCCTTGGTTCCA	60.063	21	203	1022	1224	TGAGCACTATGGTTGCATGGT	59.995	21	GCAGAAAGTAGTGCTCCCCAT	60.065	21	123	1022	1144	CGATTGGAGACGGGGAAAAGA	60.066	21	TGCTCTTGCATCCCCAATTCT	59.994	21	125	73	197
GSVIVT01013285001	1	p6	(AGAGGA)5	30	599	628	CATCACGAGTATGTGGGGAGG	59.931	21	CCACCCTGGACGAATCTGAAA	59.997	21	288	426	713	CATCACGAGTATGTGGGGAGG	59.931	21	ACCCTGGACGAATCTGAAACC	59.997	21	286	426	711	AAAAATCAGAGGGGAGCAGCA	59.924	21	CCACCCTGGACGAATCTGAAA	59.997	21	175	539	713
GSVIVT01013497001	1	p3	(GAA)14	42	468	509	GTATGGCCACAGAAGCTCAGT	60.066	21	GGCCTTACTCCCAGAATCCAC	60.134	21	128	4	131	GTATGGCCACAGAAGCTCAGT	60.066	21	CAGGGCCTTACTCCCAGAATC	59.858	21	131	4	134	GTATGGCCACAGAAGCTCAGT	60.066	21	TCCATTTCCTGGCTTGGACAA	59.853	21	205	4	208
GSVIVT01013615001	1	p3	(CTC)6	18	126	143	AATCCAAGACAGGGCAGACAG	59.996	21	AACGTGCCACCTGATTCATCT	59.996	21	110	996	1105	CTGTGGGTGGCAGAAGGTATT	59.995	21	ATGAGTGTGAGCTCAACCCTG	59.997	21	247	1464	1710	CTGTGGGTGGCAGAAGGTATT	59.995	21	CATGAGTGTGAGCTCAACCCT	59.997	21	248	1464	1711
GSVIVT01013741001	1	p6	(CACCTC)4	24	260	283	GCACCTCCACCTACATCCAAA	59.996	21	GAGGTGGAGGTGAAGGTGAAG	59.997	21	151	120	270	CATCCCCACCACCTGATTCAA	59.994	21	GAGGTGGAGGTGAAGGTGAAG	59.997	21	105	166	270	GCACCTCCACCTACATCCAAA	59.996	21	TGAATGTGATGGTGGTGGAGG	59.995	21	213	120	332
GSVIVT01013770001	1	p3	(ATG)6	18	1571	1588	AGGTTCAGGCATTCCCAAGAG	59.995	21	GACCAGTCTCATCCAGCAACA	59.998	21	131	1271	1401	GGAGGGGACATGGTTGGAAAT	59.993	21	GACCAGTCTCATCCAGCAACA	59.998	21	216	1186	1401	GAAGCCCCAGAAGGATTGACA	59.995	21	ATTTCCAACCATGTCCCCTCC	59.993	21	283	924	1206
GSVIVT01013827001	1	p3	(TCC)6	18	32	49	GTGAGTAAAAGCGGTGGAGGA	59.998	21	GCCTTGGGGACGAGTTAATGA	60.066	21	295	213	507	AGGTGAGTAAAAGCGGTGGAG	59.998	21	GCCTTGGGGACGAGTTAATGA	60.066	21	297	211	507	TCATGAGCCCTGTTGTCAGTC	59.998	21	CGTTTAGATGTGTCTGCCCCT	60.066	21	118	880	997
GSVIVT01013855001	1	p3	(TGG)7	21	356	376	AATGGAAATGGTGGTGGTGGT	60.133	21	TATGCTCACCCGTGCTTCTTT	59.997	21	194	389	582	AATGGAAATGGTGGTGGTGGT	60.133	21	TATGCTCACCCGTGCTTCTTT	59.997	21	236	347	582	AATGGAAATGGTGGTGGTGGT	60.133	21	TTACCGTATCCACCTCCACCT	59.993	21	119	389	507
GSVIVT01013855001	2	p3	(GGT)7	21	456	476	AATGGAAATGGTGGTGGTGGT	60.133	21	TATGCTCACCCGTGCTTCTTT	59.997	21	194	389	582	AATGGAAATGGTGGTGGTGGT	60.133	21	TATGCTCACCCGTGCTTCTTT	59.997	21	236	347	582	AATGGAAATGGTGGTGGTGGT	60.133	21	TTACCGTATCCACCTCCACCT	59.993	21	119	389	507
GSVIVT01013867001	1	p6	(CCAAAT)4	24	422	445	ATGAAGAGCTCCCGGTTTACG	60.135	21	TCCCCAAAATCCAAGGTAGGC	59.993	21	265	100	364	GATCCCCATCTTCGAAGTCCC	59.929	21	CCAAGGTAGGCAAGAGGTTGT	59.926	21	300	55	354	CGAGATGGCCAAGAAGGAGAG	60.203	21	TTCGCCTGAGAGCTTTGTGAT	59.998	21	284	131	414
GSVIVT01013981001	1	p2	(TA)11	22	232	253	GCTTGGGACATCAAGGGAGAA	59.995	21	ATGAACCTTGGAACCGAGACC	59.997	21	196	122	317	GCTTGGGACATCAAGGGAGAA	59.995	21	GAACCGAGACCCCCAACTAAG	60.066	21	186	122	307	GCTTGGGACATCAAGGGAGAA	59.995	21	AGACCCCCAACTAAGGATGGA	59.918	21	180	122	301
GSVIVT01014037001	1	p3	(TGC)7	21	2133	2153	TTCTTCTCGACGCCGATATGG	60.002	21	TTGTCTAGCACTTCGTCCACC	59.999	21	295	1663	1957	TCTTCGGCAACAGGCTTGTAT	59.997	21	TCAAAAGCTTCATGCAGTGGC	60	21	144	817	960	TTCTTCTCGACGCCGATATGG	60.002	21	AATCCACGATGCTGTTTCCCT	59.995	21	243	1663	1905
GSVIVT01014117001	1	p2	(TA)16	32	28	59	ACATCAAGGCCACAAATGTGC	59.999	21	CCCGCATTGCATATTCAGGTG	60.001	21	153	2371	2523	ACATCAAGGCCACAAATGTGC	59.999	21	CGGTTAAATAGCCCCGCATTG	60.002	21	165	2371	2535	GTAGCTGCACCAACAACACTG	60.002	21	TGGAGGGATTGAACCGTTGAG	59.997	21	152	226	377
GSVIVT01014155001	1	p3	(AAG)6	18	1853	1870	GGGAGGGATTGGCAAAACAAC	59.998	21	CAACCTCCCGTGGGACATAAA	59.996	21	275	2	276	GGGAGGGATTGGCAAAACAAC	59.998	21	AACCTCCCGTGGGACATAAAC	59.996	21	274	2	275	GGACACTTTCGGCCATGTCTA	60.066	21	CAACCTCCCGTGGGACATAAA	59.996	21	215	62	276
GSVIVT01014162001	1	p3	(AGA)11	33	2586	2618	AAGCTTTCCTCTCCATGTGGG	59.995	21	TCTCAAAGCCGGAAACCTCTC	59.998	21	293	28	320	AGAAGGAAGATGGGCTGCTTC	60.065	21	GTTGTTGGTTGCAGCTGAGAG	60.002	21	240	1440	1679	GAGAAGGAAGATGGGCTGCTT	60.065	21	GTTGTTGGTTGCAGCTGAGAG	60.002	21	241	1439	1679
GSVIVT01014217001	1	p4	(AAGA)5	20	27	46	TGTGAAGTGTAAGAGAGAAGGAAG	57.91	24	GAGAAGCGGAAACAAAGCCTG	60.069	21	137	5	141	TGTGAAGTGTAAGAGAGAAGGAAG	57.91	24	TCTCGTGAAACAGCAGGTGAA	59.862	21	116	5	120	TGTGAAGTGTAAGAGAGAAGGAAG	57.91	24	GGAAACAAAGCCTGTCTCGTG	59.736	21	130	5	134
GSVIVT01014276001	1	p3	(TGA)6	18	1314	1331	CAAGGCCAGTTCCTCTTTTGC	60	21	AATCCACACTGCGAACTGGAT	59.996	21	215	893	1107	GGCCAGTCTCAGATGGTGAAA	59.996	21	GCAAAAGAGGAACTGGCCTTG	60	21	191	723	913	GGCCAGTCTCAGATGGTGAAA	59.996	21	GGCTTTGTGGAGCAAAAGAGG	60	21	202	723	924
GSVIVT01014311001	1	p5	(ATTTT)5	25	450	474	GTATAATCAGTGGGCGGGGAG	59.998	21	ACCACGGATGACAAGGTAACC	59.997	21	274	101	374	GAGTATAATCAGTGGGCGGGG	59.998	21	ACCACGGATGACAAGGTAACC	59.997	21	276	99	374	GGAGTATAATCAGTGGGCGGG	59.998	21	ACCACGGATGACAAGGTAACC	59.997	21	277	98	374
GSVIVT01014316001	1	p2	(AG)19	38	145	182	CAACCCACTACCCATGACTCC	60.065	21	GGAGTTGCAGAGACCCATCAA	59.996	21	120	18	137	CCAACCCACTACCCATGACTC	60.065	21	GGAGTTGCAGAGACCCATCAA	59.996	21	121	17	137	TTGATGGGTCTCTGCAACTCC	59.996	21	TTCTTCTCCACCCAAAGCCTC	59.926	21	102	117	218
GSVIVT01014322001	1	p3	(GGC)6	18	260	277	CCCTCTTCTCGAACGGCTATC	60.001	21	GCAGCAGATCTCCCTTCCTTT	60.065	21	185	656	840	GGATCCCTGGTTCGTCATGTT	60.065	21	GATAGCCGTTCGAGAAGAGGG	60.001	21	204	473	676	CCCTCTTCTCGAACGGCTATC	60.001	21	TAATCTTCCAACACCGGCCAA	59.926	21	250	656	905
GSVIVT01014363001	1	p3	(AAG)7	21	1516	1536	CCTCTATTCCCGAATCAGCCC	59.997	21	GCACGAGCACTTGGTGAAAAT	60.001	21	213	113	325	CTTGGTGAGCTCGAAGACACT	60	21	ATGGCTTCCTTCATGCACTCA	59.995	21	254	975	1228	ATTTTCACCAAGTGCTCGTGC	60.001	21	TTCTGCAAATGGGAGAGGGAC	59.995	21	183	305	487
GSVIVT01014380001	1	p1	(C)19	19	303	321	ATTACGTGGGCACTCTTCCAG	60.066	21	TCCTAGAACCTCCCACCAGAG	59.993	21	139	9	147	CTCTGGTGGGAGGTTCTAGGA	59.993	21	GTGCCATTACTACCGCCTCTT	60.134	21	102	127	228	CTCTGGTGGGAGGTTCTAGGA	59.993	21	GTTTCCATTGCCAATGCCGAT	60.135	21	164	127	290
GSVIVT01014441001	1	p3	(GAT)6	18	2104	2121	CACATTACCCAACCAGGCTCT	59.995	21	GCCTCACTGACTTCAATGGGA	59.996	21	133	807	939	CACATTACCCAACCAGGCTCT	59.995	21	AGGCCTCACTGACTTCAATGG	59.996	21	135	807	941	ACTTCATAGTGTGGGGGCATG	60.064	21	GCCTCACTGACTTCAATGGGA	59.996	21	201	739	939
GSVIVT01014717001	1	c	(AGGTTC)4(AGATTC)4	48	276	323	GGCTGGTTTTTACATGCTGCA	59.999	21	GTAGGTTGTCTTCCCACCAGG	59.997	21	118	869	986	TGGCTGGTTTTTACATGCTGC	59.999	21	GTAGGTTGTCTTCCCACCAGG	59.997	21	119	868	986	AACTCTTTGAGGCAAGAGGGG	59.925	21	TGACCACTTGCTCAAGGGATC	59.996	21	267	543	809
GSVIVT01014736001	1	p2	(TC)8	16	125	140	CGAATGACCCAAACGATTCCG	59.938	21	CCCGAGACACAAAGCGAAAAG	60.07	21	148	12	159	CGAATGACCCAAACGATTCCG	59.938	21	GTTCTTCGGTTTGCTTCGACC	60.07	21	167	12	178	CGACTATCAACACCGACCGAA	60.136	21	GTTCTTCGGTTTGCTTCGACC	60.07	21	104	75	178
GSVIVT01015116001	1	p3	(GAC)8	24	1045	1068	CACCGGTCACGTCCTCTTTAA	60	21	TTTCGTCTCTGCTGAACCCTC	59.999	21	133	34	166	TCTCTCTTTCGCGTTTGCTCT	60	21	TTTCGTCTCTGCTGAACCCTC	59.999	21	100	67	166	TCTCTCTCTTTCGCGTTTGCT	60	21	TTTCGTCTCTGCTGAACCCTC	59.999	21	102	65	166
GSVIVT01015189001	1	p3	(TCT)6	18	802	819	GTCGTCCTCTTCGTCGAGATC	60.005	21	GGCTTGCTCATGTGGAGTACT	60.066	21	169	527	695	TCGATGAAGCAACAAGGACGA	60	21	ACGACACGCAATTCTTGAACG	60.071	21	267	19	285	GTCGTCCTCTTCGTCGAGATC	60.005	21	CTGATTTGGTTCAAGGCCTGC	60.067	21	192	527	718
GSVIVT01015240001	1	p3	(CGT)7	21	54	74	TAGGACAAGTATCGCCGCATC	60.001	21	TCATCACAGGGCTTTTCTCCC	59.995	21	210	20	229	CAAGTATCGCCGCATCATTGG	60.07	21	TCATCACAGGGCTTTTCTCCC	59.995	21	205	25	229	GTCGCCGACTCCTCTAACAAT	59.865	21	TCATCACAGGGCTTTTCTCCC	59.995	21	140	90	229
GSVIVT01015292001	1	p6	(ATCAGA)4	24	1692	1715	GGGAGTGGAGGTAGGAGAAGT	59.993	21	GGCTTCCCATCAACCATCTCA	60.064	21	246	1301	1546	GAGTGTCGGAACTGCTACCAA	59.999	21	ACTGTTGGCTCATCAGCTTCA	59.927	21	169	400	568	AACTGCGACAGATGCTGATGA	60.067	21	ACTTCTCCTACCTCCACTCCC	59.993	21	210	1112	1321
GSVIVT01015387001	1	p3	(AAG)7	21	1888	1908	GAGAAGGTGCTTCCAAGACGA	59.999	21	CGTGGGCCTTCTTCTTCTTCT	59.997	21	181	1734	1914	GAATCTCTCGCATGTTTCGCC	60.005	21	TCGTCTTGGAAGCACCTTCTC	59.999	21	248	1507	1754	GCAGACCCAGATGTCCAGAAA	59.996	21	CGTGGGCCTTCTTCTTCTTCT	59.997	21	237	1678	1914
GSVIVT01015388001	1	p1	(T)28	28	1300	1327	CCTTTTCCTCCTGACTTCCCC	59.995	21	ACAACCTCCTCTGCATTCTCG	60.067	21	239	270	508	GAAAGAAGTGGAAGGCAAGCG	60.069	21	GGGGAAGTCAGGAGGAAAAGG	59.995	21	280	11	290	TTCATACCGGGGGAAGAGAGT	59.992	21	GATCCACAAGGCGTACTGGAA	60.066	21	203	578	780
GSVIVT01015393001	1	p3	(AAG)8	24	182	205	CTCGTCGGAATCCCCTTGATT	59.861	21	AGGGTCATATGGCAAAGGTGG	60.064	21	125	25	149	ATCCCCTTGATTTCCCCATCG	59.854	21	AGGGTCATATGGCAAAGGTGG	60.064	21	116	34	149	CCCTTGATTTCCCCATCGAGT	59.787	21	AGGGTCATATGGCAAAGGTGG	60.064	21	113	37	149
GSVIVT01015407001	1	p3	(CTT)6	18	278	295	ATGCTTCTTGTGCTGCTTTGG	59.999	21	GCGGAAGAGGAGTCAACTTCA	59.999	21	153	1309	1461	ATGCTTCTTGTGCTGCTTTGG	59.999	21	CAGCGGAAGAGGAGTCAACTT	59.999	21	155	1309	1463	ATGCTTCTTGTGCTGCTTTGG	59.999	21	CAAAATCAGTGCACAGCGGAA	60.001	21	168	1309	1476
GSVIVT01015424001	1	p2	(CT)21	42	48	89	GAATGCCTGAAGTGGTTGCTG	60.068	21	GGCAGATCGATCATTCCGTCT	60	21	218	1246	1463	CCAACAGTGTGCCAAGATTCG	60.069	21	GGCAGATCGATCATTCCGTCT	60	21	145	1319	1463	GACACCACAAGCCTACATGGA	59.997	21	ACATGCTGGTGTAGTGAGCTC	60.067	21	251	205	455
GSVIVT01015458001	1	p3	(GCA)7	21	267	287	GCAACTGCAAATACCTTGGCA	59.999	21	CAACAGTGAGGCATGGTTTGG	60	21	147	498	644	GCAGAGGGTGTGGTTTCCATA	59.996	21	CCTCACTGACAGTTGCCAGAT	59.997	21	127	2205	2331	GCAACTGCAAATACCTTGGCA	59.999	21	ATTCCCAGAAATGCCTCCAGG	60.063	21	216	498	713
GSVIVT01015458001	2	p3	(CAG)8	24	334	357	GCAACTGCAAATACCTTGGCA	59.999	21	CAACAGTGAGGCATGGTTTGG	60	21	147	498	644	GCAGAGGGTGTGGTTTCCATA	59.996	21	CCTCACTGACAGTTGCCAGAT	59.997	21	127	2205	2331	GCAACTGCAAATACCTTGGCA	59.999	21	ATTCCCAGAAATGCCTCCAGG	60.063	21	216	498	713
GSVIVT01015500001	1	p3	(TGG)8	24	498	521	GGAAGAACGGGGGACAAAGAT	59.996	21	GCCTCGCTGAATCATCCCTAA	59.929	21	158	92	249	TTGGGATGAGGACCAGAGGAT	59.99	21	GCCTCGCTGAATCATCCCTAA	59.929	21	137	113	249	GGAAGAACGGGGGACAAAGAT	59.996	21	AGAAAATTGCACCTGTCCCCA	60.133	21	117	92	208
GSVIVT01015517001	1	p3	(GAA)7	21	204	224	GGACCGGCAGAACTTTACAGA	59.998	21	GGAGCCCTTCCGTTTCAAGTA	59.997	21	298	696	993	ACCGGCAGAACTTTACAGAGG	59.998	21	GGAGCCCTTCCGTTTCAAGTA	59.997	21	296	698	993	GGCAGAACTTTACAGAGGCCT	59.996	21	GGAGCCCTTCCGTTTCAAGTA	59.997	21	293	701	993
GSVIVT01015544001	1	p3	(AGA)7	21	179	199	GATCCAAGTGGGGACAGTGAG	60.066	21	ACCACACGCTCTTTGAGGATT	59.928	21	143	228	370	GATCCAAGTGGGGACAGTGAG	60.066	21	AACCACACGCTCTTTGAGGAT	59.928	21	144	228	371	GACAGTGAGGAGTTCAGACGG	60.068	21	ACCACACGCTCTTTGAGGATT	59.928	21	131	240	370
GSVIVT01015550001	1	p6	(GGAAGA)4	24	744	767	CATCCGAGCCAGAGATGGTAC	60	21	ACACAAACACCTTCACACCCT	59.995	21	298	64	361	CTGTGGGAGAGCAATTTTGGC	60.067	21	CTCAGCGCGATCACTATCCTT	60.001	21	100	569	668	AAGGATAGTGATCGCGCTGAG	60.001	21	GGAGGTAGTGATGGAGAAGCG	59.932	21	200	648	847
GSVIVT01015552001	1	p6	(GAGCAA)5	30	1204	1233	AGTCACGGAAGAGAACAGCAG	60	21	CTTTTGGCTGGCTCACAAGTC	60.001	21	255	911	1165	GACTTGTGAGCCAGCCAAAAG	60.001	21	GGCTCGGTCTTTAGTTCCACA	59.998	21	117	1145	1261	GACTTGTGAGCCAGCCAAAAG	60.001	21	TGGCTCGGTCTTTAGTTCCAC	59.998	21	118	1145	1262
GSVIVT01015587001	1	p7	(CCTTTGG)3	21	2311	2331	CCAAACCCTAATTCCAGCCCT	59.993	21	TGCAGGTTCCCTTGGCAATAT	59.993	21	259	216	474	TGGAAAGACTGTGGCTTGGTT	60.064	21	TGAGTGATCCTCCCCCTTCAT	59.99	21	240	1638	1877	CCCCCAAACCTTATCCCCAAA	59.92	21	AGGGCTGGAATTAGGGTTTGG	59.993	21	148	89	236
GSVIVT01015600001	1	p3	(GAT)7	21	1165	1185	ACATCTCTCACCGGGTACTGA	59.994	21	GCCTCTCTGACAAGGAGCATT	60.066	21	212	128	339	ACATCTCTCACCGGGTACTGA	59.994	21	TTAGCTGGTTGTGGAAGGGAC	59.927	21	300	128	427	ACCAGCTAAAGATCCACCTGC	60.065	21	ATCCAAGAGCTGTTCCATGGG	60.064	21	250	419	668
GSVIVT01015823001	1	p1	(T)23	23	23	45	TGGCTTCACTTAGACTGCCTG	59.998	21	TTGCTGTCTTGAGCCCACTAG	59.998	21	228	604	831	CTAGTGGGCTCAAGACAGCAA	59.998	21	CCATTAGATGGTCCGGGGATG	59.996	21	159	811	969	CTAGTGGGCTCAAGACAGCAA	59.998	21	TGTACGAGCTCACTAGACCCA	59.996	21	270	811	1080
GSVIVT01016062001	1	p3	(CTC)7	21	33	53	TGATGCTGGCATTGGGAGATT	60.063	21	AGGCTGCCAGTAGAACTTGTC	59.997	21	232	734	965	TTGATGCTGGCATTGGGAGAT	60.063	21	AGGCTGCCAGTAGAACTTGTC	59.997	21	233	733	965	ATTGATGCTGGCATTGGGAGA	60.063	21	AGGCTGCCAGTAGAACTTGTC	59.997	21	234	732	965
GSVIVT01016070001	1	p1	(T)24	24	42	65
GSVIVT01016088001	1	p2	(GA)9	18	205	222	TCTGAAGGCATCCTCACACAC	59.998	21	TGGAACCAGTGGAGAAAGACG	59.93	21	192	101	292	CATCCGACCTTTTTCCCCTCA	59.996	21	TGGAACCAGTGGAGAAAGACG	59.93	21	259	34	292	TCTGAAGGCATCCTCACACAC	59.998	21	GCTGGAACCAGTGGAGAAAGA	59.928	21	194	101	294
GSVIVT01016116001	1	p2	(AG)16	32	28	59	ACTCCACACTGCAAATCCACT	59.856	21	CTCAGGAACCCCTTCACCAAA	59.855	21	223	76	298	ACTCCACACTGCAAATCCACT	59.856	21	GATCTCAGGAACCCCTTCACC	59.789	21	226	76	301	TGGCATCTCTTCTTCCCCTCT	60.274	21	CTCAGGAACCCCTTCACCAAA	59.855	21	174	125	298
GSVIVT01016182001	1	p3	(CAG)7	21	916	936	CAAGGTCAATCACGGGAGGAA	59.997	21	TGCTGCTGCTGCTGTTAAAAG	60.001	21	202	429	630	CAAGGTCAATCACGGGAGGAA	59.997	21	CTTGCTGCTGCTGCTGTTAAA	60.001	21	204	429	632	TCCTGGCTCAAGGTCAATCAC	59.996	21	TGCTGCTGCTGCTGTTAAAAG	60.001	21	210	421	630
GSVIVT01016212001	1	p1	(T)16	16	30	45	CCACTTTCTGCAGGAACTTGC	60.001	21	AGGTTTGCTTGGGGTTGAGAA	60.063	21	140	549	688	AAAGCATACCCTCCTCTGCAC	60.065	21	GCAAGTTCCTGCAGAAAGTGG	60.001	21	241	329	569	CCACTTTCTGCAGGAACTTGC	60.001	21	CAAGAGCTTCCCCTTCTCAGG	60.066	21	186	549	734
GSVIVT01016221001	1	p3	(AAG)6	18	28	45	CTTGATGTTGCCACAACTGGG	60	21	CAGCACTTTTCACAAGCTCCC	60.001	21	292	474	765	CTTGATGTTGCCACAACTGGG	60	21	CCAGCACTTTTCACAAGCTCC	60.001	21	293	474	766	CCTTGATGTTGCCACAACTGG	60	21	CAGCACTTTTCACAAGCTCCC	60.001	21	293	473	765
GSVIVT01016275001	1	p1	(T)23	23	59	81
GSVIVT01016326001	1	p3	(CAA)7	21	250	270	CAAGTGCTTGCAGGAACTTCC	60.001	21	CACCAGCACAACCGTAAACTG	60.003	21	107	47	153	CAACATCGTCAAGTGCTTGCA	60.003	21	CACCAGCACAACCGTAAACTG	60.003	21	116	38	153	CAAGTGCTTGCAGGAACTTCC	60.001	21	CTGCCTGCACATCATTAAGCC	59.933	21	149	47	195
GSVIVT01016327001	1	p3	(CAA)6	18	742	759	GCAATCTCAGCAACAGCAACA	60.001	21	GGAAGTTCCTGCAAGCACTTG	60.001	21	300	263	562	GCAATCTCAGCAACAGCAACA	60.001	21	TGCAAGCACTTGACGATGTTG	60.003	21	291	263	553	TGCAATCTCAGCAACAGCAAC	60.001	21	TGCAAGCACTTGACGATGTTG	60.003	21	292	262	553
GSVIVT01016330001	1	p3	(CTC)6	18	60	77	CCGATGCACCGAGAGTTGTAT	60.202	21	TGTTGGCATCGCATGAAAAGG	60.068	21	294	167	460	AGTCTTTGGAGCCAGCAACAT	60.203	21	TGTTGGCATCGCATGAAAAGG	60.068	21	219	242	460	CCGATGCACCGAGAGTTGTAT	60.202	21	CTGTTGTTGGCATCGCATGAA	60.068	21	298	167	464
GSVIVT01016335001	1	p3	(CAG)6	18	481	498	CTGAGAACAACAAAGCACCGG	60.002	21	AACACATTTATCGGCGCATCG	60.004	21	164	10	173	CAAATGCGAGAATTCGGGACC	59.936	21	GCTGCTGAAAGTCCATGCAAA	60	21	171	316	486	CGATGCGCCGATAAATGTGTT	60.004	21	GGTCCCGAATTCTCGCATTTG	59.936	21	184	153	336
GSVIVT01016344001	1	p9	(AGAGCAACC)3	27	3774	3800	GAAAACACTGGGATCCGGTCT	59.997	21	CTCAGGCAGCCTATGATAGCC	60.066	21	210	3012	3221	GGATGGCATACTCCCCAGATG	59.996	21	AATTGAAGGAGAGCCGGTCAG	60.066	21	170	3424	3593	TTGTGGGCAGCTTGGTAGTAG	59.997	21	AAGCCGTGGACTCTTCTAAGC	60.067	21	189	2239	2427
GSVIVT01016406001	1	p2	(TA)31	62	33	94
GSVIVT01016556001	1	p3	(TTC)6	18	276	293	CGCAACGATTCAAGCTTGGAA	60.069	21	GTTGGAAATTCTGGCACCACC	59.999	21	160	159	318	GCCTCTTCCTCCTTCCTTTCC	60.065	21	TTCCAAGCTTGAATCGTTGCG	60.069	21	175	5	179	CGCAACGATTCAAGCTTGGAA	60.069	21	TTGGAAATTCTGGCACCACCT	60.133	21	159	159	317
GSVIVT01016604001	1	p3	(AAG)8	24	412	435	AAACACAGGAATTCCGAGGCT	59.926	21	GGTCTCCCACACACGATTTCT	59.998	21	100	934	1033	AAACACAGGAATTCCGAGGCT	59.926	21	AGGTCTCCCACACACGATTTC	59.998	21	101	934	1034	AAACACAGGAATTCCGAGGCT	59.926	21	CCTTTCTTAGGGACGGCACAT	60.065	21	133	934	1066
GSVIVT01016605001	1	p3	(GAA)6	18	18	35	TTGGGCAAAGTGGTATCCTCC	59.995	21	TTTGAACCGGCATCAATACGC	59.868	21	289	379	667	TTTAACATCTGTGGGCAGCCT	59.925	21	GACATCATTCAGCTGGGGACA	60.065	21	175	539	713	TTGGGCAAAGTGGTATCCTCC	59.995	21	CTGAAGCTTTGAACCGGCATC	60.136	21	296	379	674
GSVIVT01016641001	1	p3	(TCG)6	18	67	84	GTAGACTCCAGTGCCGTTCAA	59.999	21	GGCAAACTTGAACAGCGTCAT	60.001	21	184	1662	1845	GTAGACTCCAGTGCCGTTCAA	59.999	21	CAGCAGAACTTCACGGTTTGG	60.002	21	102	1662	1763	ATGACGCTGTTCAAGTTTGCC	60.001	21	TTCGGCCTTTGAGAAGTCCTC	59.998	21	140	1825	1964
GSVIVT01016652001	1	p1	(A)16	16	1323	1338	CATTTGTGGTGGCTCAACTGG	60	21	GATTCCAGGCTTCACCACTCA	59.996	21	186	2449	2634	CCCACTTCCATGTGAGTACCC	60.065	21	CCAGTTGAGCCACCACAAATG	60	21	171	2299	2469	GACATGACAGTGCTGAGACCA	59.999	21	GCCATCTCCAGTCATTCCACA	60.065	21	296	1555	1850
GSVIVT01016661001	1	p3	(GCC)6	18	221	238	TCAAGGACGGTCTGGAATGTG	59.998	21	CTGAACTGGTCGCAACTAGGT	59.999	21	168	346	513	TGCTTCCCAAATGCAACCATG	59.998	21	CTGAACTGGTCGCAACTAGGT	59.999	21	105	409	513	GTTCTTTGCAAGCGGGATGTT	60	21	CACACTCTTCCCTTGAGGCAT	59.996	21	189	1437	1625
GSVIVT01016770001	1	p3	(GCA)6	18	273	290	GAACCCACAGCAACTATCCCA	59.996	21	TGGTGTAGTTGTCCCAGATGC	59.997	21	262	980	1241	TGAACCCACAGCAACTATCCC	59.996	21	TGGTGTAGTTGTCCCAGATGC	59.997	21	263	979	1241	AACCCACAGCAACTATCCCAG	59.995	21	TGGTGTAGTTGTCCCAGATGC	59.997	21	261	981	1241
GSVIVT01016770001	2	p3	(ACA)7	21	1059	1079	GAACCCACAGCAACTATCCCA	59.996	21	TGGTGTAGTTGTCCCAGATGC	59.997	21	262	980	1241	TGAACCCACAGCAACTATCCC	59.996	21	TGGTGTAGTTGTCCCAGATGC	59.997	21	263	979	1241	AACCCACAGCAACTATCCCAG	59.995	21	TGGTGTAGTTGTCCCAGATGC	59.997	21	261	981	1241
GSVIVT01016770001	3	p3	(CAG)10	30	1090	1119	GAACCCACAGCAACTATCCCA	59.996	21	TGGTGTAGTTGTCCCAGATGC	59.997	21	262	980	1241	TGAACCCACAGCAACTATCCC	59.996	21	TGGTGTAGTTGTCCCAGATGC	59.997	21	263	979	1241	AACCCACAGCAACTATCCCAG	59.995	21	TGGTGTAGTTGTCCCAGATGC	59.997	21	261	981	1241
GSVIVT01016772001	1	p4	(ATTT)5	20	19	38	TGTAACTCAATTGGGTGGGGG	59.924	21	ACTGCTGTTTGGTTGGTGAGA	60.065	21	101	77	177	GTAACTCAATTGGGTGGGGGT	59.923	21	ACTGCTGTTTGGTTGGTGAGA	60.065	21	100	78	177	CACCTTGACCGAGCCAAAATC	59.8	21	ACTGCTGTTTGGTTGGTGAGA	60.065	21	128	50	177
GSVIVT01016813001	1	p2	(CT)16	32	75	106	ACACCGACGATGTGGTTAACA	59.931	21	TTATAAAGAGCGATCGCCCCC	59.998	21	112	451	562	ACACCGACGATGTGGTTAACA	59.931	21	AGAGCCCATACGAACAACCTG	60.066	21	145	451	595	ACACCGACGATGTGGTTAACA	59.931	21	GAGCCCATACGAACAACCTGA	60.066	21	144	451	594
GSVIVT01016820001	1	p3	(CGC)6	18	917	934	GCAGTTGCAAGGGAAGAAAGG	60	21	TCACTTTTCTCACTCCTCCGC	59.999	21	143	846	988	GGCAGTTGCAAGGGAAGAAAG	60	21	TCACTTTTCTCACTCCTCCGC	59.999	21	144	845	988	GCAGTTGCAAGGGAAGAAAGG	60	21	CACTTTTCTCACTCCTCCGCT	59.999	21	142	846	987
GSVIVT01016820001	2	p3	(CCG)6	18	1453	1470	GCAGTTGCAAGGGAAGAAAGG	60	21	TCACTTTTCTCACTCCTCCGC	59.999	21	143	846	988	GGCAGTTGCAAGGGAAGAAAG	60	21	TCACTTTTCTCACTCCTCCGC	59.999	21	144	845	988	GCAGTTGCAAGGGAAGAAAGG	60	21	CACTTTTCTCACTCCTCCGCT	59.999	21	142	846	987
GSVIVT01016822001	1	p2	(AT)9	18	119	136	ATAAGGGAGCAGGTTTTGGGG	59.993	21	ATTGCCAAACGCTTCCAGAAC	60	21	251	598	848	ATAAGGGAGCAGGTTTTGGGG	59.993	21	CATTGCCAAACGCTTCCAGAA	60	21	252	598	849	GGGGCAGCTGTCAGAACTTAT	60.065	21	AGCGACAACCCTGAAAATTGC	60	21	282	930	1211
GSVIVT01016850001	1	p3	(AGA)6	18	326	343	GCTACAGCACAAGTCTGAGGT	59.999	21	TGCAGGCACTAATCTCAAGCA	59.997	21	221	572	792	GCACAAGTCTGAGGTCATCCA	59.998	21	TGCAGGCACTAATCTCAAGCA	59.997	21	215	578	792	TGAAGTGCCATGGCTCTAAGG	60.065	21	ACCTCAGACTTGTGCTGTAGC	59.999	21	100	493	592
GSVIVT01016854001	1	p6	(CCTAAC)4	24	141	164	TTGGTGTTTGGGTGGAGGAAA	59.993	21	GAGTTTTGTTGGGGTCTGGGA	60.134	21	150	226	375	GGCTGTGCAAGAAAAGTTGGT	59.863	21	TTTCCTCCACCCAAACACCAA	59.993	21	174	73	246	TTGGTGTTTGGGTGGAGGAAA	59.993	21	CTGGTACATACCTTCGCTGCT	59.863	21	193	226	418
GSVIVT01016958001	1	p1	(T)16	16	84	99	CTGGATTCCTGCTTGAGACGT	60.067	21	AAAGGGCTCTTGCTTAGCGAT	60.065	21	188	46	233	TGGATTCCTGCTTGAGACGTC	60.067	21	AAAGGGCTCTTGCTTAGCGAT	60.065	21	187	47	233	CTGGATTCCTGCTTGAGACGT	60.067	21	GTCCATATCCACCACGTCCTC	59.931	21	144	46	189
GSVIVT01016998001	1	p1	(A)16	16	317	332	GTTCAATGGTTTTGCCGAGCT	60	21	CAGACTCCACGACCGATATGG	60.001	21	143	1733	1875	AATGGTTTTGCCGAGCTTTCC	59.999	21	CAGACTCCACGACCGATATGG	60.001	21	139	1737	1875	TCTCTGCTACAGCCTGATCCT	60.063	21	TGGAAGAAGTGGAGTACGTGC	59.999	21	113	1167	1279
GSVIVT01017017001	1	p3	(GAG)6	18	1939	1956	AGAAGAAGCTGCACTCCTTCC	59.997	21	ATTGCGAGGAGTTTCAGCTGA	59.998	21	111	2642	2752	AGGAAGCTGCCATTGGATTCA	59.994	21	ATTGCGAGGAGTTTCAGCTGA	59.998	21	173	2580	2752	AGAGAATTGTCCGCGGAGTTT	59.998	21	CTCCTCCTCCTCTGTGGATGA	60.063	21	183	1767	1949
GSVIVT01017086001	1	p3	(GGA)7	21	193	213	GAGATCTGGTGCATCGACGAT	60.001	21	GACCTCGAATTTAAAGGCGGC	59.936	21	288	26	313	GAGATCTGGTGCATCGACGAT	60.001	21	AGAGAAGGAACGGAGGCATTG	60.066	21	132	26	157	ACCGGAACCAAGGTTTTCAGT	60.064	21	AGGACTCCTCATTTGCACCAG	59.996	21	234	949	1182
GSVIVT01017105001	1	p3	(ATG)9	27	353	379	GCAGCTGCCACAGATTTTTCA	60	21	TTTTCATGGCTGTGCAATCGG	60.068	21	277	481	757	TGCAGCTGCCACAGATTTTTC	60	21	TTTTCATGGCTGTGCAATCGG	60.068	21	278	480	757	GCAGCTGCCACAGATTTTTCA	60	21	CAACCTTTTCATGGCTGTGCA	59.931	21	282	481	762
GSVIVT01017105001	2	p3	(AGA)10	30	393	422	GCAGCTGCCACAGATTTTTCA	60	21	TTTTCATGGCTGTGCAATCGG	60.068	21	277	481	757	TGCAGCTGCCACAGATTTTTC	60	21	TTTTCATGGCTGTGCAATCGG	60.068	21	278	480	757	GCAGCTGCCACAGATTTTTCA	60	21	CAACCTTTTCATGGCTGTGCA	59.931	21	282	481	762
GSVIVT01017120001	1	p1	(A)21	21	27	47
GSVIVT01017201001	1	p1	(T)16	16	230	245	ACTCAGTTGACATGCCAGAGG	59.997	21	AGAGCTGTAAGAACACCTGGC	59.997	21	109	2836	2944	ACTCAGTTGACATGCCAGAGG	59.997	21	GCACCACTAACACCCATCAGA	59.997	21	127	2836	2962	AGGGATGCACTAGTTGGGTTG	59.995	21	GGATGGTGCACACAACTGTTC	60.001	21	208	3234	3441
GSVIVT01017220001	1	p2	(AT)17	34	222	255	ACACACTCCACTCTGAACACC	59.861	21	AAGAAATGAGGGGGTGTGGAG	59.644	21	196	105	300	TCCTCTTGCTCCTCCACTTCT	60.203	21	AAGAAATGAGGGGGTGTGGAG	59.644	21	263	38	300	TCTTCCTCTTGCTCCTCCACT	60.203	21	AAGAAATGAGGGGGTGTGGAG	59.644	21	266	35	300
GSVIVT01017220001	2	p4	(TTTA)6	24	334	357	ACACACTCCACTCTGAACACC	59.861	21	AAGAAATGAGGGGGTGTGGAG	59.644	21	196	105	300	TCCTCTTGCTCCTCCACTTCT	60.203	21	AAGAAATGAGGGGGTGTGGAG	59.644	21	263	38	300	TCTTCCTCTTGCTCCTCCACT	60.203	21	AAGAAATGAGGGGGTGTGGAG	59.644	21	266	35	300
GSVIVT01017309001	1	p3	(TTC)8	24	1434	1457	AGTGCACACCAGATGGCATTA	59.995	21	AACACAGCTCCCCTCATTCTG	59.996	21	167	922	1088	CACTTTGTTTCAGGCCTGAGC	60.001	21	GCCTTGAGGGACTTAGTGACC	60.066	21	263	198	460	CAGAATGAGGGGAGCTGTGTT	59.996	21	TCCCGGCCAGTTCTATACAGA	60.063	21	239	1068	1306
GSVIVT01017310001	1	p1	(A)16	16	21	36	TGAAGGTTCCCATTTTCCCAA	57.663	21	AGGTCTTTCAAAAGGGTCCTGG	60.158	22	100	1	100	ATGAAGGTTCCCATTTTCCCA	57.441	21	AGGTCTTTCAAAAGGGTCCTGG	60.158	22	101	0	100	ATGAAGGTTCCCATTTTCCCA	57.441	21	GGTCTTTCAAAAGGGTCCTGGA	60.159	22	100	0	99
GSVIVT01017322001	1	p3	(TCT)6	18	49	66	CAGAGGAAGAGGAGCCTTTGG	60.066	21	ATGTGTTGGGTTGCTTGCATC	59.999	21	110	237	346	TTTGAGGAGTCTGCAGCAGAG	59.998	21	CCAAAGGCTCCTCTTCCTCTG	60.066	21	238	20	257	CTTTGAGGAGTCTGCAGCAGA	59.998	21	CCAAAGGCTCCTCTTCCTCTG	60.066	21	239	19	257
GSVIVT01017326001	1	p7	(AAGAGCC)3	21	18	38	GGCAGAGTTTCAGTCATCCCA	59.996	21	TTTTCCGGCTCTCATTCGACA	59.998	21	192	712	903	TGGCAGAGTTTCAGTCATCCC	59.996	21	TTTTCCGGCTCTCATTCGACA	59.998	21	193	711	903	AAGGTCCACTCTGCTTCCATG	59.996	21	CTGAAGGACACTGGCATCTGT	59.997	21	277	924	1200
GSVIVT01017457001	1	p3	(GAT)7	21	313	333	GACTACCTTGGTCGCTCACAA	59.999	21	TTCTCAGTCTCCGGCCTTTTC	59.998	21	153	83	235	GAAAAGGCCGGAGACTGAGAA	59.998	21	TTGCTTTTCCTCCTCATCCCC	59.994	21	280	215	494	GACTACCTTGGTCGCTCACAA	59.999	21	CTCAGTCTCCGGCCTTTTCAT	60.066	21	151	83	233
GSVIVT01017468001	1	p3	(CAT)7	21	163	183	TGGCTTATCTCAAGCGGACAG	60.135	21	ATCATGATTGTGGCCGTGAGT	60.065	21	146	1	146	TGGCTTATCTCAAGCGGACAG	60.135	21	TGATCATGATTGTGGCCGTGA	60.066	21	148	1	148	TGGCTTATCTCAAGCGGACAG	60.135	21	TGTTCATGTCCGTGGTCATGT	59.928	21	205	1	205
GSVIVT01017487001	1	p3	(GCT)8	24	2107	2130	GGCAGCGCAATGATCGTAATT	60.002	21	GGTGGTGGAGGCATGAAAGTA	59.996	21	241	2410	2650	TCCATCAATCCCTGCTGCTTT	59.994	21	AAGCAGAGTCTGTTGTACGGG	59.999	21	286	815	1100	TACTTTCATGCCTCCACCACC	59.996	21	GTTGATGTCCTTCCAGCTGGA	59.996	21	294	2630	2923
GSVIVT01017677001	1	p3	(CTT)7	21	170	190	TTCACCAGCGAGAAGGAAGAC	59.999	21	AAGACCTCAAGAGCTTGGAGC	59.997	21	255	137	391	ATCCTTCTCATCCTCCCTGCT	60.062	21	GTCTTCCTTCTCGCTGGTGAA	59.999	21	141	17	157	TTCACCAGCGAGAAGGAAGAC	59.999	21	AGGACTAGATCGGACAAGGCT	60.064	21	222	137	358
GSVIVT01017679001	1	p1	(A)23	23	147	169	GGGTTCAACATCGATCACCCT	60.065	21	AGCGGGATGGTAGTAAAGTCG	59.592	21	106	2	107	GGGTTCAACATCGATCACCCT	60.065	21	GCGGGATGGTAGTAAAGTCGG	60.538	21	105	2	106	TCGATCACCCTGTTTCACCAG	59.998	21	TGGTCTCTCTCCTCCTTTCCT	59.281	21	184	12	195
GSVIVT01017693001	1	p3	(GGC)6	18	79	96	AGCCCAGCAGTACCTGAATTC	60.065	21	TCCAGTGAAATGCTTTGCAGC	60	21	171	417	587	AGCCCAGCAGTACCTGAATTC	60.065	21	CAGTGAAATGCTTTGCAGCCT	59.999	21	169	417	585	CGCTGCTCCTCCTCTGAATAG	60	21	TTGGCGGTGACTGCTGATATT	60.065	21	179	26	204
GSVIVT01017698001	1	c*	(CCT)6(TCCTCT)4*	38	122	159	TCTGGAGACCATGCACTAGGA	59.993	21	TCCTTGGTCTTGTCATCTGGC	59.996	21	146	294	439	TCTGGAGACCATGCACTAGGA	59.993	21	CCTTGGTCTTGTCATCTGGCT	59.996	21	145	294	438	CAGGAGAAGCTTGACCTCAGG	60.066	21	TCATTGCTTGCCTCCTGCTTA	59.995	21	287	444	730
GSVIVT01017820001	1	c*	(CCTGCT)4(CTGCTCCTG)4*	49	5122	5170	GAGCATGCACAATGTTGGTGT	60	21	GCCTTTCGACCTTGTCCCTTA	59.997	21	132	5492	5623	GTTCATCCAGCACCTTCAGGA	59.996	21	ACACCAACATTGTGCATGCTC	60	21	149	5364	5512	GGGAGGCCAAAAAGAGCTACT	59.995	21	ACACCAACATTGTGCATGCTC	60	21	191	5322	5512
GSVIVT01017820001	2	p6	(CTGCTC)5	30	5204	5233	GAGCATGCACAATGTTGGTGT	60	21	GCCTTTCGACCTTGTCCCTTA	59.997	21	132	5492	5623	GTTCATCCAGCACCTTCAGGA	59.996	21	ACACCAACATTGTGCATGCTC	60	21	149	5364	5512	GGGAGGCCAAAAAGAGCTACT	59.995	21	ACACCAACATTGTGCATGCTC	60	21	191	5322	5512
GSVIVT01017883001	1	p3	(TGC)6	18	1242	1259	TCAGGAGAATTCCAAGGGTGC	59.995	21	ACCGTGGCAATCCATTTGTTG	59.999	21	222	889	1110	TCAGGAGAATTCCAAGGGTGC	59.995	21	CAACCGTGGCAATCCATTTGT	59.999	21	224	889	1112	TCAGGAGAATTCCAAGGGTGC	59.995	21	ACAACCGTGGCAATCCATTTG	59.999	21	225	889	1113
GSVIVT01017917001	1	p3	(GGA)6	18	939	956	ATTCCTTGGTGGGAGCTTCTG	59.995	21	GAAGTGTGGTTTTGGGGAAGC	59.931	21	156	114	269	ATTCCTTGGTGGGAGCTTCTG	59.995	21	CCACCTTCCCCATAATGGCAT	60.133	21	227	114	340	ATTCCTTGGTGGGAGCTTCTG	59.995	21	AGGAGAATTAGTCTTGCCGCC	60.134	21	246	114	359
GSVIVT01017938001	1	p3	(GCA)6	18	2676	2693	GTGAGACCAAACCTAGCTGCT	59.997	21	GCCTTGGATGATGATTTCGGC	60.001	21	143	573	715	TTGCCAGCACCAGCAATTTAC	59.999	21	GGGTTTGCATTCCTACCTGGA	59.995	21	147	1994	2140	TTGCCAGCACCAGCAATTTAC	59.999	21	AGGGTTTGCATTCCTACCTGG	59.994	21	148	1994	2141
GSVIVT01018022001	1	p1	(T)24	24	313	336	CAGACAAGGAGAAAGGGACCC	59.996	21	GGGTTTCAAGGGAGCTGATGA	59.995	21	155	115	269	TAGGCCCCACCAAATTCAGAC	59.995	21	GGGTTTCAAGGGAGCTGATGA	59.995	21	130	140	269	TCCCTTGCTGCAGATGGAATT	59.994	21	GGGTTTCAAGGGAGCTGATGA	59.995	21	177	93	269
GSVIVT01018044001	1	p3	(CCT)7	21	184	204	CACCCTCACTCTCACAGTCAC	60	21	CAGTGAGAGTACAACAGCGGT	60	21	251	151	401	CACCCTCACTCTCACAGTCAC	60	21	TGAGAGTACAACAGCGGTTCC	59.999	21	248	151	398	CACCCTCACTCTCACAGTCAC	60	21	AGCCAGTGAGAGTACAACAGC	59.999	21	254	151	404
GSVIVT01018166001	1	p3	(ATC)8	24	6	29	CACGGACTTCTCATCACCACA	59.999	21	CGTTGGTGGTTAATCCTCCCA	59.996	21	103	372	474	ACACGGACTTCTCATCACCAC	59.999	21	CGTTGGTGGTTAATCCTCCCA	59.996	21	104	371	474	GAGGGGTCTGTCCAGATACCT	60.063	21	TGTGGTGATGAGAAGTCCGTG	59.999	21	214	179	392
GSVIVT01018205001	1	p3	(ACC)6	18	260	277	GCAGCCATCCTAGCTAGACAG	59.999	21	CATGAGGGAATCGGATCCTGG	59.997	21	105	900	1004	AGGACGTGCTCTCTCTCTTCT	59.996	21	CATGAGGGAATCGGATCCTGG	59.997	21	214	791	1004	GTGAGCTGATCGCCGAAAATC	60.005	21	CATGAGGGAATCGGATCCTGG	59.997	21	128	877	1004
GSVIVT01018246001	1	p3	(GAG)12	36	103	138	CCTGATGATGTGGGCAGTTCT	60.065	21	GAGCCATTGGAGGAAGGTTCA	59.995	21	283	831	1113	CCTCAGGAGCCAGATAGGTCT	60.133	21	AGCAAAGCCTCCTGTAACTCC	59.996	21	125	372	496	CCTCAGGAGCCAGATAGGTCT	60.133	21	CCTTGGAAGATTGCCCAGGAT	60.063	21	184	372	555
GSVIVT01018259001	1	p2	(AG)18	36	94	129	AGAGAGAGAGAGGAGGGGGTA	59.988	21	CTATCTCGCCAAGCTTTGTGC	59.937	21	226	117	342	GCACAAAGCTTGGCGAGATAG	59.937	21	GATCATTTTGAAGGGAGGCGC	59.934	21	113	322	434	AGAGAGAGAGAGGAGGGGGTA	59.988	21	CAAAATGTCTACCAGGCAGCG	59.869	21	112	117	228
GSVIVT01018318001	1	p1	(T)16	16	92	107
GSVIVT01018329001	1	p3	(TGG)7	21	1092	1112	TCGCCCTCAATCAGGTGTATG	59.861	21	TGAGAGATGTCACAGCACCAC	59.999	21	266	863	1128	CATCGCCCTCAATCAGGTGTA	59.861	21	TGAGAGATGTCACAGCACCAC	59.999	21	268	861	1128	CTGCGGCATATCGTATCGGTA	59.868	21	AGTGAAACAGCAGGGAGTCAC	60.203	21	230	380	609
GSVIVT01018346001	1	p3	(TAA)18	54	66	119	CGCTTGCTCTGAATCGAAGTG	59.94	21	CGACCTCCTGTCCATCTCATC	59.66	21	106	43	148	CGCTTGCTCTGAATCGAAGTG	59.94	21	ACGACCTCCTGTCCATCTCAT	60.342	21	107	43	149	GCTTGCTCTGAATCGAAGTGG	59.604	21	CGACCTCCTGTCCATCTCATC	59.66	21	105	44	148
GSVIVT01018347001	1	p2	(CT)17	34	255	288	TGCTATGCCTGTGCTTCTCAA	59.997	21	GATCAGTGGACAGCGGGATAG	60	21	129	496	624	TTGCTATGCCTGTGCTTCTCA	59.997	21	GATCAGTGGACAGCGGGATAG	60	21	130	495	624	CCAACTTATGCCCACCTGACT	59.995	21	GATCAGTGGACAGCGGGATAG	60	21	208	417	624
GSVIVT01018458001	1	p3	(ATG)6	18	920	937	AGGGGATTCTATGCTGGAGGT	60.061	21	AAACATCGCAGCTCTCAGACA	59.999	21	283	303	585	TGTCTGAGAGCTGCGATGTTT	59.999	21	TCCTCCCTACATCGCCCTTAA	60.063	21	297	565	861	GCCAAGAAGGATGAACATCGC	59.935	21	AAACATCGCAGCTCTCAGACA	59.999	21	170	416	585
GSVIVT01018461001	1	p3	(AAG)6	18	196	213	GCTGTTGTTCCGAATCCCCTA	60.066	21	GGGTAGCCATATCTTGCCTCC	59.996	21	236	26	261	TGGAGAAAAGGAAGGGATGCC	59.994	21	GTGTGCAGCAACCTTCCATTT	59.931	21	111	500	610	TACACCAAGGCAATGAGCTGT	59.926	21	GGGTAGCCATATCTTGCCTCC	59.996	21	252	10	261
GSVIVT01018477001	1	p3	(TCT)6	18	30	47	TGACCCATCAACAAGGACGTT	59.858	21	TCTTCACGCTCTCTGGTTTCC	59.999	21	134	266	399	TGACCCATCAACAAGGACGTT	59.858	21	CGGACTCGAATTGTAGCCGTA	59.935	21	157	266	422	TGACCCATCAACAAGGACGTT	59.858	21	TGTAGCCGTAGATCTTCACGC	59.935	21	146	266	411
GSVIVT01018478001	1	p7	(AGGCTTC)4	28	467	494	TTGGGAGGACCTGTTCTTTCG	59.928	21	CTGGTACGTGCATTCTCCTGA	59.795	21	200	118	317	TTGGGAGGACCTGTTCTTTCG	59.928	21	TCTGGTACGTGCATTCTCCTG	59.795	21	201	118	318	TTGGGAGGACCTGTTCTTTCG	59.928	21	ATGGTCACACTCTCTGGCTTC	59.722	21	262	118	379
GSVIVT01018505001	1	p2	(TC)10	20	38	57	AGAGTGGAAGGATGCTTTGGG	59.995	21	GCACCAAATTCTGCTGCTCAA	60	21	107	899	1005	AGAGTGGAAGGATGCTTTGGG	59.995	21	TTCTGCACCAAATTCTGCTGC	60	21	111	899	1009	AGAGTGGAAGGATGCTTTGGG	59.995	21	ATTCTGCTGCTCAAAGCTCCT	59.995	21	100	899	998
GSVIVT01018550001	1	p1	(T)37	37	54	90	GGAACGAAATACCATACATGAGCA	59.186	24	TGATGATCAGAGCATGTGCAA	58.006	21	107	2	108	GGAACGAAATACCATACATGAGCA	59.186	24	TTGATGATCAGAGCATGTGCA	58.006	21	108	2	109	TGGAACGAAATACCATACATGAGC	59.186	24	TGATGATCAGAGCATGTGCAA	58.006	21	108	1	108
GSVIVT01018571001	1	p2	(GA)8	16	172	187	AGGGGGAGAGAGATGGAGAAC	60.063	21	TGGTTCTCCATCTGTGTGTGT	59.232	21	103	67	169	CAAGGGGGAGAGAGATGGAGA	60.063	21	TGGTTCTCCATCTGTGTGTGT	59.232	21	105	65	169	AGGGGGAGAGAGATGGAGAAC	60.063	21	GGTTCTCCATCTGTGTGTGTG	58.854	21	102	67	168
GSVIVT01018599001	1	p1	(T)19	19	20	38
GSVIVT01018629001	1	p2	(TC)11	22	149	170	GACTCGCGAATCAGAAGACCT	59.867	21	GCTCCTGAAGACTGCACATCT	60.066	21	118	278	395	ACTCGCGAATCAGAAGACCTG	60.135	21	GCTCCTGAAGACTGCACATCT	60.066	21	117	279	395	TGGACTCGCGAATCAGAAGAC	60.135	21	GCTCCTGAAGACTGCACATCT	60.066	21	120	276	395
GSVIVT01018677001	1	p1	(T)16	16	417	432	ACTGCACTGATCAGCTGTTGA	59.929	21	GAAGGTTGGGATGGTGGATCA	59.715	21	219	79	297	ACTGCACTGATCAGCTGTTGA	59.929	21	TGAAGGTTGGGATGGTGGATC	59.715	21	220	79	298	TCAACTGCACTGATCAGCTGT	59.929	21	GAAGGTTGGGATGGTGGATCA	59.715	21	222	76	297
GSVIVT01018741001	1	p1	(C)16	16	213	228	ACTACTGCTGCTACTACCCCA	59.993	21	GATCTTGTTCTCCTGGGCTCC	60.134	21	117	145	261	ACTACTGCTGCTACTACCCCA	59.993	21	ATCTTGTTCTCCTGGGCTCCT	60.557	21	116	145	260	ACTACTGCTGCTACTACCCCA	59.993	21	TGATCTTGTTCTCCTGGGCTC	59.443	21	118	145	262
GSVIVT01018761001	1	p7	(TGGGTTT)3	21	140	160	CATTTATGTCGACCGCTGCAG	60.005	21	GCAAAGCTCCGCATATTCCAG	60.002	21	174	169	342	GACATTTATGTCGACCGCTGC	60.005	21	GCAAAGCTCCGCATATTCCAG	60.002	21	176	167	342	TGGATGGGTAGAGGGAGGAAG	60.062	21	GCAAAGCTCCGCATATTCCAG	60.002	21	299	44	342
GSVIVT01018767001	1	p6	(GGGTCA)4	24	808	831	TAATTTTGATGGGTCGGGCCA	59.994	21	TCTTGACTACCAGAGCCGAGA	59.996	21	132	266	397	TAATTTTGATGGGTCGGGCCA	59.994	21	CCATCTACGAGACTGACGTCG	60.005	21	159	266	424	CCTCCTCTCCTTCTCTCGTCA	60.065	21	TGGCCCGACCCATCAAAATTA	59.994	21	262	25	286
GSVIVT01018782001	1	p3	(AAG)6	18	696	713	GAGTTGCAATGGGAAGCTTGG	60.067	21	GTCTTCACCTGACCCCTAAGC	60.066	21	115	184	298	GGAGTTGCAATGGGAAGCTTG	60.067	21	GTCTTCACCTGACCCCTAAGC	60.066	21	116	183	298	AACAACAAGAACGGTATGCGC	60.069	21	GTCTTCACCTGACCCCTAAGC	60.066	21	169	130	298
GSVIVT01018811001	1	p2	(AT)28	56	340	395
GSVIVT01018831001	1	p5	(GGAGA)5	25	6	30
GSVIVT01018887001	1	p3	(AGA)7	21	1724	1744	GAGCTACATCGAGCATCCGAA	60.001	21	GGTGAAACAATCCGCTGCTTT	60	21	184	1109	1292	GAGCTACATCGAGCATCCGAA	60.001	21	TGAAACAATCCGCTGCTTTGG	60	21	182	1109	1290	GAGCTACATCGAGCATCCGAA	60.001	21	AACCGTCAGGAGCCTTGTAAG	59.998	21	215	1109	1323
GSVIVT01018925001	1	c	(GAGATG)4(GTGATG)6	60	701	760	TTCTCCTCTTTTTCCCGGAGC	59.997	21	TGATGATGTACGGCGATGGAG	60	21	272	143	414	GGAACCTGGGGCTTCAAAAAC	59.93	21	TGATGATGTACGGCGATGGAG	60	21	212	203	414	AGAAGGCAGAGATGGGTTTGG	59.995	21	GCCTCAAAGTGGTCTTCTCCA	59.928	21	119	1350	1468
GSVIVT01018969001	1	p2	(TC)10	20	85	104	TCTCTCTCTCTCCCCCTCTCT	59.989	21	CGCAGATAAAATCCCCGAAGC	59.736	21	108	92	199	TCTCTCTCTCTCTCCCCCTCT	59.989	21	CGCAGATAAAATCCCCGAAGC	59.736	21	110	90	199	TCTCTCTCTCTCTCTCCCCCT	59.989	21	CGCAGATAAAATCCCCGAAGC	59.736	21	112	88	199
GSVIVT01018992001	1	p3	(GCC)6	18	52	69	GGATGGTGGATGAGGCAAAGA	60.064	21	TCCAGCTTCCTCCACACATTC	59.996	21	295	751	1045	GGATGGTGGATGAGGCAAAGA	60.064	21	CTCCAGCTTCCTCCACACATT	59.996	21	296	751	1046	ATGGCGAAAAAGGGGTGTTTG	59.93	21	AACCCAGCATTGCTCATCTCA	59.995	21	116	582	697
GSVIVT01018994001	1	p6	(AGGGAC)4	24	241	264	AGAGAGAAAGGGCGTGACAAG	59.999	21	TTGGAACGAGAACGAGACCTG	60.001	21	257	180	436	GATGATGATTTCCACCGCAGC	60.002	21	GCCATGTCAAAACCACTGACC	60	21	176	339	514	GGAAAGAGAGAAAGGGCGTGA	59.998	21	TTGGAACGAGAACGAGACCTG	60.001	21	261	176	436
GSVIVT01019072001	1	p2	(TC)19	38	36	73	ATGGTGATGCTGTCGACAAGT	59.998	21	CCCCCAGTTCTTGACAGAGTC	59.997	21	273	600	872	ATGGTGATGCTGTCGACAAGT	59.998	21	CACCTGGCCACTTATCTGGTT	59.995	21	141	600	740	AACCAGATAAGTGGCCAGGTG	59.995	21	CCCCCAGTTCTTGACAGAGTC	59.997	21	153	720	872
GSVIVT01019184001	1	p2	(TA)12	24	18	41
GSVIVT01019195001	1	p3	(TGA)6	18	264	281	TCAAGGCTCGCTTTAAGGGTT	59.927	21	CCAAAAATCCTTGCCATGCCA	59.997	21	283	421	703	TTCAAGGCTCGCTTTAAGGGT	59.927	21	CCAAAAATCCTTGCCATGCCA	59.997	21	284	420	703	TCAAGGCTCGCTTTAAGGGTT	59.927	21	ACCAAAAATCCTTGCCATGCC	59.997	21	284	421	704
GSVIVT01019196001	1	p2	(TA)8	16	1179	1194	AATGTGGCTGAAATCCCGAGT	59.995	21	CACTCTACACAGCCGGAAACT	59.999	21	141	80	220	AATGTGGCTGAAATCCCGAGT	59.995	21	TCTACACAGCCGGAAACTTCC	59.998	21	138	80	217	AATGTGGCTGAAATCCCGAGT	59.995	21	CGGAAACTTCCCATGGCTTTG	60.068	21	128	80	207
GSVIVT01019328001	1	p3	(GGA)7	21	156	176	GAGGAAAACCGAAGCCCAAAC	60.001	21	CGTCGTTTCGTCTTCTTCGTG	59.88	21	112	11	122	GAGGAAAACCGAAGCCCAAAC	60.001	21	CCACCTCCTCATCTTGCTGAG	60.134	21	146	11	156	GAGGAAAACCGAAGCCCAAAC	60.001	21	CTCCACCTCCTCATCTTGCTG	60.134	21	148	11	158
GSVIVT01019328001	2	c	(GGAGGG)4(GGAAGG)5	54	192	245	GAGGAAAACCGAAGCCCAAAC	60.001	21	CGTCGTTTCGTCTTCTTCGTG	59.88	21	112	11	122	GAGGAAAACCGAAGCCCAAAC	60.001	21	CCACCTCCTCATCTTGCTGAG	60.134	21	146	11	156	GAGGAAAACCGAAGCCCAAAC	60.001	21	CTCCACCTCCTCATCTTGCTG	60.134	21	148	11	158
GSVIVT01019457001	1	p7	(GCCCACC)4	28	20	47	CACCAAGGCCACATCAAATGG	60.067	21	AAGCAAGACAGCGAGTAACCA	59.93	21	113	50	162	CCACCAAGGCCACATCAAATG	60.067	21	AAGCAAGACAGCGAGTAACCA	59.93	21	114	49	162	AGAGCAACGATTTCCAAGGGT	59.926	21	CTCTGCAAGGATACGAGCCAA	60.135	21	106	456	561
GSVIVT01019462001	1	p3	(GGT)6	18	10	27	CTAAACAAGCCAACCACCAGC	60	21	CCTCAAACTTCACCTGCAAGC	60.001	21	148	1167	1314	GCTAAACAAGCCAACCACCAG	60	21	CCTCAAACTTCACCTGCAAGC	60.001	21	149	1166	1314	CTAAACAAGCCAACCACCAGC	60	21	TTGTTTCCATTGCAGGCCATG	59.998	21	185	1167	1351
GSVIVT01019462001	2	p2	(CT)9	18	1578	1595	CTAAACAAGCCAACCACCAGC	60	21	CCTCAAACTTCACCTGCAAGC	60.001	21	148	1167	1314	GCTAAACAAGCCAACCACCAG	60	21	CCTCAAACTTCACCTGCAAGC	60.001	21	149	1166	1314	CTAAACAAGCCAACCACCAGC	60	21	TTGTTTCCATTGCAGGCCATG	59.998	21	185	1167	1351
GSVIVT01019604001	1	p3	(TGG)7	21	228	248	TCAGGCAGAGTCAAAGGGTTC	59.928	21	TGGTCATGCCTAGGGTTAGGT	60.274	21	146	60	205	CTTCAGGCAGAGTCAAAGGGT	59.927	21	TGGTCATGCCTAGGGTTAGGT	60.274	21	148	58	205	TCAGGCAGAGTCAAAGGGTTC	59.928	21	CCTTTCCCTTGGTCATGCCTA	59.715	21	155	60	214
GSVIVT01019613001	1	p3	(GAA)9	27	1507	1533	CCACATGAAGAGGAAGGTGCT	59.996	21	AATGTCACCGTACGCACTCTT	59.999	21	163	371	533	CCAAAGAATCTTCACCCCCGA	59.996	21	AATGTCACCGTACGCACTCTT	59.999	21	283	251	533	AGATGGCTCTCAAAGGTGGTG	59.996	21	GCTTGTATGCTCGCTGTGATG	60.004	21	135	1102	1236
GSVIVT01019722001	1	p3	(AGC)6	18	1370	1387	ACTAGCAATAGCCGTCGGATG	60	21	CCACCACCACTACTGATGTCC	60.066	21	236	768	1003	ACTAGCAATAGCCGTCGGATG	60	21	CCCACCACCACTACTGATGTC	60.066	21	237	768	1004	TTCGTCTGCTGGGAATTTCGA	59.998	21	GGCACTTCTCGAGTATCCCAG	59.932	21	253	191	443
GSVIVT01019733001	1	p1	(A)16	16	4	19	CCACAATTTTGACGCGGTTCT	60.002	21	TCGAGAATCTGCAAACCCGAA	59.998	21	103	427	529	TCCACAATTTTGACGCGGTTC	60.002	21	TCGAGAATCTGCAAACCCGAA	59.998	21	104	426	529	TTGACCTCTCAATCCTTGGCC	59.995	21	AAGGGATGGGGAGGGACATTA	59.988	21	117	1351	1467
GSVIVT01019780001	1	p3	(TCC)6	18	615	632	AGGGCTTGGCTGGTAAATCAA	59.923	21	CAATCCACACACTGCCACAAG	60.001	21	179	1003	1181	TATTGGACTTGGTGGTGGAGC	59.996	21	TCACTGCTGCACTTCTTGTCA	60.134	21	262	520	781	GAAGGAGGAGTCATGGCAGAG	59.861	21	CAATCCACACACTGCCACAAG	60.001	21	138	1044	1181
GSVIVT01019817001	1	p3	(GAC)7	21	18	38	AGGAAGAGAAGGAGACGACGA	59.997	21	GGACGAGAAGCCAAGTTGAGA	59.999	21	133	4	136	TTTCTCATGGCGGCTAGTTGT	59.997	21	TAAACATCTCCCCAAGGCCAC	59.995	21	116	797	912	TCCCCTAGCAGCTTTTGGATG	60.064	21	ACAACTAGCCGCCATGAGAAA	59.997	21	237	581	817
GSVIVT01019863001	1	p3	(CCA)6	18	506	523	CCGTTCTCTTCCGTTAAGGCT	60.067	21	GACTGCGGTTCTCTTCCAGAA	59.999	21	120	297	416	AGGCCAAGCGACTTTTAAGGA	59.927	21	GACTGCGGTTCTCTTCCAGAA	59.999	21	227	190	416	CACCACCACCACCATAGACTC	60.066	21	CTGAGCAGGTGGTAGAGGTTG	60.067	21	227	509	735
GSVIVT01019872001	1	p2	(TG)8	16	71	86	GTGTTGGAAGTTTGGAACCCC	59.589	21	AGCTCCAGCAATAGGTCGATG	59.93	21	123	16	138	GGTGTTGGAAGTTTGGAACCC	59.589	21	AGCTCCAGCAATAGGTCGATG	59.93	21	124	15	138	GAAGTTTGGAACCCCCGAAAG	59.388	21	AGCTCCAGCAATAGGTCGATG	59.93	21	117	22	138
GSVIVT01019928001	1	p2	(TC)8	16	53	68	ATGTCCCGGTTCGTGATTCAA	59.997	21	TGGTGCTTGATGTCTCTCCAC	59.998	21	126	1288	1413	AATAGTGCACATGTCCCGGTT	59.996	21	TGGTGCTTGATGTCTCTCCAC	59.998	21	136	1278	1413	TTGACTGGAGGATCTGTTGCC	59.996	21	GCCATTGAACTCCTGGAGTGA	59.996	21	154	30	183
GSVIVT01019980001	1	p3	(TGG)6	18	30	47	GTATGGTGGTGGTGGTGGTG	60.608	20	TCTTAGATGCTTCAGCCCACC	59.79	21	101	26	126	AAGGCGTATGGTGGTGGTG	60.003	19	TCTTAGATGCTTCAGCCCACC	59.79	21	106	21	126	CAAGGCGTATGGTGGTGGT	60.003	19	TCTTAGATGCTTCAGCCCACC	59.79	21	107	20	126
GSVIVT01020018001	1	p6	(TGATGC)5	30	795	824	TGAGGTGGAGGATCTTCCGAT	60.063	21	CAAGGCATCAGCATCAGCATC	60.001	21	145	683	827	GTGGAGGATCTTCCGATGTCC	59.931	21	CAAGGCATCAGCATCAGCATC	60.001	21	141	687	827	GGTGGAGGATCTTCCGATGTC	59.931	21	CAAGGCATCAGCATCAGCATC	60.001	21	142	686	827
GSVIVT01020060001	1	p3	(GAA)6	18	367	384	GAACTCCGCATTGGCATCTTC	59.935	21	TGAAGGCGGGTACGAAATCAA	59.998	21	115	1604	1718	GAACTCCGCATTGGCATCTTC	59.935	21	AGGCGGGTACGAAATCAAGTT	59.997	21	112	1604	1715	GAACTCCGCATTGGCATCTTC	59.935	21	AAGGCGGGTACGAAATCAAGT	59.997	21	113	1604	1716
GSVIVT01020131001	1	p3	(TCT)8	24	35	58	GGTGGTGGTTTTTCGTTAGGC	60.001	21	GTCACTGAGCTTACAGGCACT	59.999	21	293	424	716	GTGGTGGTGATAGTGGCAAGA	59.997	21	GTCACTGAGCTTACAGGCACT	59.999	21	248	469	716	AGTGGTGGTGATAGTGGCAAG	59.996	21	GTCACTGAGCTTACAGGCACT	59.999	21	249	468	716
GSVIVT01020220001	1	p3	(GGT)8	24	223	246	CGTGTCTCAGAAAGGGAGCTT	59.999	21	CCACCCACTCTTTCCATCCAA	59.925	21	159	33	191	CGTGTCTCAGAAAGGGAGCTT	59.999	21	TTATGAGAGAGCTCCACACGC	59.865	21	179	33	211	TTGGATGGAAAGAGTGGGTGG	59.925	21	TGATACGCTTCTACGTCGTGG	59.937	21	297	171	467
GSVIVT01020239001	1	p3	(ATC)6	18	170	187	AAGCGGCTTTACGGAAACAAC	60.002	21	GTCCCATCCTGCCAGTATAGC	59.997	21	289	321	609	AAGCGGCTTTACGGAAACAAC	60.002	21	GTGTTCCTGCCCCTATCACAA	59.996	21	221	321	541	AAGCGGCTTTACGGAAACAAC	60.002	21	TCCTGCCCCTATCACAAGGTA	59.991	21	217	321	537
GSVIVT01020402001	1	p3	(ATG)6	18	284	301	GGATTCTCATGGAGGTGCACA	60.065	21	TCTGCTGAATCAACCATGCCT	59.995	21	234	11	244	GGATTCTCATGGAGGTGCACA	60.065	21	AAGCTATCCCCCTTGTTGGTG	59.994	21	161	11	171	ATGGGGTGATGTTGCTAGAGC	60.134	21	TCTGCTGAATCAACCATGCCT	59.995	21	180	65	244
GSVIVT01020522001	1	p1	(G)18	18	908	925	ACTCAAGTCTACTGGTGCACG	60	21	GCAAACTTCTCTCCCTCCGAA	59.998	21	106	864	969	TCAAGTCTACTGGTGCACGAC	60.001	21	GCAAACTTCTCTCCCTCCGAA	59.998	21	104	866	969	AGCACTCAAGTCTACTGGTGC	59.999	21	GCAAACTTCTCTCCCTCCGAA	59.998	21	109	861	969
GSVIVT01020595001	1	p3	(GGA)11	33	949	981	TAGTTGCAGCATCAGCAGTCA	59.998	21	TGTTTGCTTCTGATTGCTGCC	60	21	120	760	879	ACGCGAGTTTAAGCTCAAGGA	59.999	21	AGCTCCCACAAGGAAGAATGG	59.995	21	151	443	593	CCATTCTTCCTTGTGGGAGCT	59.995	21	TGACTGCTGATGCTGCAACTA	59.998	21	208	573	780
GSVIVT01020740001	1	p1	(T)19	19	38	56	TCTTTGACGAGCTCAGGGAAC	59.999	21	CAGGATGGGGGAAACTGAGAC	60.065	21	165	166	330	TCTTTGACGAGCTCAGGGAAC	59.999	21	CCTATGCAGCAGTTCTGGTGA	60.066	21	113	166	278	TCTTTGACGAGCTCAGGGAAC	59.999	21	TGGTATCAGCCTATGCAGCAG	59.929	21	122	166	287
GSVIVT01020741001	1	p3	(CCA)6	18	30	47	CAGCTGCTGTTATTGAGGGGA	60.065	21	ATTCCAAACGATCCAGTGCCT	59.995	21	136	121	256	TCAGCTGCTGTTATTGAGGGG	60.065	21	ATTCCAAACGATCCAGTGCCT	59.995	21	137	120	256	AACACGACCCTCTCAAACCTC	59.93	21	ATTCCAAACGATCCAGTGCCT	59.995	21	199	58	256
GSVIVT01020753001	1	p1	(A)24	24	39	62
GSVIVT01020792001	1	p1	(A)47	47	1164	1210	GCAGCAACCTCTCTTCTGCTA	60.067	21	GAGTTTCCATCAGTCCTGGCA	59.996	21	101	21	121	TGCCAGGACTGATGGAAACTC	59.996	21	CGATGATTATTTGCCCCAGCG	60.069	21	131	101	231	GCAGCAACCTCTCTTCTGCTA	60.067	21	CGATGATTATTTGCCCCAGCG	60.069	21	211	21	231
GSVIVT01020801001	1	p3	(CAC)7	21	1417	1437	CAGGAGGTTTGATCCGTGTGA	59.998	21	GTCTTGGTGAGCAAGTGCAAG	60.002	21	227	619	845	TCTGGCAGGATGTTCCAGTTC	59.996	21	GGCAAAGAAATGGCAAGAGCA	59.999	21	112	1006	1117	CTGGCAGGATGTTCCAGTTCT	59.996	21	GGCAAAGAAATGGCAAGAGCA	59.999	21	111	1007	1117
GSVIVT01020801001	2	p3	(CAA)6	18	1456	1473	CAGGAGGTTTGATCCGTGTGA	59.998	21	GTCTTGGTGAGCAAGTGCAAG	60.002	21	227	619	845	TCTGGCAGGATGTTCCAGTTC	59.996	21	GGCAAAGAAATGGCAAGAGCA	59.999	21	112	1006	1117	CTGGCAGGATGTTCCAGTTCT	59.996	21	GGCAAAGAAATGGCAAGAGCA	59.999	21	111	1007	1117
GSVIVT01020899001	1	p3	(TAT)12	36	552	587	TTTTGATTTTGGGCGAGGCAG	59.999	21	CTTTGTGCAGGTGTTGAGTGG	59.934	21	106	19	124	TTTTGATTTTGGGCGAGGCAG	59.999	21	CGATGATGTTCTCCGCCTGTA	59.933	21	272	19	290	TACAGGCGGAGAACATCATCG	59.933	21	AAAACACACTGCATGGATGGC	59.999	21	136	270	405
GSVIVT01021002001	1	p2	(AT)9	18	891	908	GTGGTGCCTTCAGCTATCCTT	60.065	21	AGAAATCTTCCCACGCCCAAT	59.994	21	200	426	625	TGGTGCCTTCAGCTATCCTTG	60.065	21	AGAAATCTTCCCACGCCCAAT	59.994	21	199	427	625	TTTGGTGGTGCCTTCAGCTAT	59.925	21	AGAAATCTTCCCACGCCCAAT	59.994	21	204	422	625
GSVIVT01021008001	1	p2	(AG)8	16	150	165	TGCTATGAGTCAGGGGAGAGA	59.429	21	CCCATATCCTTCATCCCACGG	59.996	21	136	8	143	GTGCTATGAGTCAGGGGAGAG	59.314	21	CCCATATCCTTCATCCCACGG	59.996	21	137	7	143	GGTGCTATGAGTCAGGGGAGA	60.69	21	CCCATATCCTTCATCCCACGG	59.996	21	138	6	143
GSVIVT01021034001	1	p3	(GAA)8	24	132	155	TGTGGTTGGTCCTACGTTCTT	59.236	21	ATGGATGGTCCTTGGCTTTGT	59.922	21	153	39	191	TGTGGTTGGTCCTACGTTCTT	59.236	21	TGGATGGTCCTTGGCTTTGTT	60.133	21	152	39	190	TGTGGTTGGTCCTACGTTCTT	59.236	21	GGTCCTTGGCTTTGTTTCAGC	60.27	21	147	39	185
GSVIVT01021036001	1	p1	(A)16	16	67	82	CCGCAACACAACCATTGTTCT	59.933	21	TCTTGAACAGCCTTCCACTGA	59.232	21	132	233	364	CCGCAACACAACCATTGTTCT	59.933	21	AGTCTTGAACAGCCTTCCACT	59.229	21	134	233	366	CCGCAACACAACCATTGTTCT	59.933	21	TTGAACAGCCTTCCACTGAGC	60.815	21	130	233	362
GSVIVT01021050001	1	p1	(T)16	16	607	622	TGGCTCACTTCATTCCCCTTC	59.995	21	AGGTGCTGGTCTCTCATCTCT	59.993	21	139	130	268	ATCACCACGACACACTCATCC	60.067	21	AGGTGCTGGTCTCTCATCTCT	59.993	21	204	65	268	CTCATCACCTTCCCAACCACA	59.926	21	AGGTGCTGGTCTCTCATCTCT	59.993	21	176	93	268
GSVIVT01021057001	1	p6	(GGGAGT)4	24	928	951	GTGGGAGTGTAAGTGGGAGTG	59.998	21	AGCTGGTAGGTGGAGCTTTTC	59.996	21	299	943	1241	GTGGGAGTGTAAGTGGGAGTG	59.998	21	AGTGTGGCTCCGTAAAGTAGC	60.067	21	186	943	1128	GTGGGAGTGGGAGTGTAAGTG	59.998	21	AGTGTGGCTCCGTAAAGTAGC	60.067	21	192	937	1128
GSVIVT01021068001	1	p2	(AT)8	16	470	485	ATATGTCATGTGGGCTGCCAA	60.064	21	CACATTTGGGCTTTGCTTGGA	59.93	21	215	389	603	ATATGTCATGTGGGCTGCCAA	60.064	21	TCCACATTTGGGCTTTGCTTG	59.93	21	217	389	605	ATATGTCATGTGGGCTGCCAA	60.064	21	GTCCACATTTGGGCTTTGCTT	59.929	21	218	389	606
GSVIVT01021126001	1	p3	(GAC)6	18	18	35	CCAAGGAGCGTAGGTGAAACT	59.998	21	CCATCCCAAGACCGAATGTGA	60.065	21	196	270	465	GGCCCATTTTGCAGAAGGAAG	60.067	21	AAGAAGTGATCACTGGGCCTG	59.996	21	300	695	994	CAGGCCCAGTGATCACTTCTT	59.996	21	GACCTTCAACGACTCCCTCAG	60.067	21	293	974	1266
GSVIVT01021183001	1	p3	(GAA)8	24	1527	1550	CACGCCAGCTGTTTGATGAAA	60.001	21	ACGAGTCAACAAGTGCCGTAT	59.999	21	294	286	579	CACGCCAGCTGTTTGATGAAA	60.001	21	ATACGAGTCAACAAGTGCCGT	59.999	21	296	286	581	CAAGGAGGGTGTTCGACATGA	59.998	21	CTGTCAAAACTGAGCAAGCCC	60.001	21	282	607	888
GSVIVT01021236001	1	p7	(CTCTGGG)3	21	111	131	CACTGCTCCCTCACACGTATT	60.067	21	AGCCAATGGTCTGAAGTACCG	60.066	21	137	138	274	TTCAAATTCTGGGGTGGTGGT	59.781	21	AGCCAATGGTCTGAAGTACCG	60.066	21	188	87	274	CACTGCTCCCTCACACGTATT	60.067	21	CCAATGGTCTGAAGTACCGGT	59.722	21	135	138	272
GSVIVT01021333001	1	p3	(TCT)8	24	1289	1312	GGGCAACAGTAAATGCAGCAA	59.999	21	ACAGTGGCGGATTTTGAGGAT	59.995	21	117	547	663	GGATGGGGTTTGGATTCCTGT	59.993	21	TTGCTGCATTTACTGTTGCCC	59.999	21	128	440	567	GGATGGGGTTTGGATTCCTGT	59.993	21	GGTGCAGGTTTAGTCTGAGCT	59.997	21	192	440	631
GSVIVT01021403001	1	p1	(A)17	17	1999	2015	AAGATGCGGAATGAGGGTGTT	59.995	21	ACTTGTGCATGCTCCATCAGA	59.996	21	191	384	574	AAAGATGCGGAATGAGGGTGT	59.995	21	ACTTGTGCATGCTCCATCAGA	59.996	21	192	383	574	TCAATGGCTTCCTCAACTCCC	59.995	21	ACACCCTCATTCCGCATCTTT	59.995	21	211	193	403
GSVIVT01021409001	1	p1	(T)24	24	2164	2187	GTAACAACCGGTTTGCAGGAC	60.002	21	TCTCCAATTTCCCAAGAGGCC	59.994	21	195	1162	1356	AGGGGTCCATTCCATCCAGTA	59.989	21	TCTCCAATTTCCCAAGAGGCC	59.994	21	255	1102	1356	CCATCCCTTCCGACATTGGAA	60.065	21	CTAGAACCTGCAAAGCTCCCA	59.996	21	117	532	648
GSVIVT01021518001	1	p3	(GAG)7	21	5	25	TGATGTTACAGAGCTTCGGGC	60.406	21	TTCTGAAGGAACCGATGGAGC	60.066	21	156	92	247	TGATGTTACAGAGCTTCGGGC	60.406	21	GCTTCTGAAGGAACCGATGGA	60.066	21	158	92	249	TGATGTTACAGAGCTTCGGGC	60.406	21	AACCGATGGAGCGATCTCTTC	59.932	21	147	92	238
GSVIVT01021519001	1	p3	(AGC)7	21	125	145	TTCTATGACGGGAGGGTTTGC	60.066	21	TGTACAGCTGGGATTGCAGAG	60.066	21	148	153	300	TTCTATGACGGGAGGGTTTGC	60.066	21	CTGTACAGCTGGGATTGCAGA	60.066	21	149	153	301	TTCTATGACGGGAGGGTTTGC	60.066	21	TCGCAGCGATCTCTTCATTGA	59.865	21	183	153	335
GSVIVT01021563001	1	p1	(T)29	29	1255	1283	CACAGCCTAGGTGGTGCATTA	60.065	21	CGATATTCCCGACCTGTGGAG	60	21	112	990	1101	CACAGCCTAGGTGGTGCATTA	60.065	21	GCAGGGTTCGCACTTTCATTT	60	21	154	990	1143	ATGGAGAATTTGAGCAGGCGA	60.065	21	TGTTAGGCCTCTCGAACCAAC	59.998	21	192	313	504
GSVIVT01021709001	1	p3	(GAA)6	18	1153	1170	CCCGTGGAAGAAACTCGAGAA	59.999	21	GCTGTGTCCATGTTTGGGTTC	60	21	168	834	1001	GAACCCAAACATGGACACAGC	60	21	ACACTTCACTGCTCGAGTCTG	60.001	21	136	981	1116	CCCGTGGAAGAAACTCGAGAA	59.999	21	ACACTTCACTGCTCGAGTCTG	60.001	21	283	834	1116
GSVIVT01021714001	1	p6	(TCTTCG)4	24	58	81	TTGAACTCCCTCGGTTAGTGC	59.998	21	CCAAACAGAGCAGGAGCAGTA	59.998	21	271	406	676	TACTGCTCCTGCTCTGTTTGG	59.998	21	CGGAAGTGATGGTTCAGGTGA	59.998	21	138	656	793	TACTGCTCCTGCTCTGTTTGG	59.998	21	TCGGAAGTGATGGTTCAGGTG	59.998	21	139	656	794
GSVIVT01021719001	1	p2	(AT)8	16	176	191	GGGGTTTCTAAGAAATGACACACC	59.782	24	TGGCATGTATGTATGGTCTTTGG	58.794	23	149	2	150	GGGGTTTCTAAGAAATGACACACC	59.782	24	GGCATGTATGTATGGTCTTTGGT	58.793	23	148	2	149	GGGGTTTCTAAGAAATGACACACC	59.782	24	TGGCATGTATGTATGGTCTTTGGT	60.325	24	149	2	150
GSVIVT01021832001	1	p3	(GTG)6	18	170	187	GAACTTGGGAAGAGATGGCCA	59.995	21	TGGTGAAAGTAGGGGCATGTC	59.996	21	257	1107	1363	ACTTGGGAAGAGATGGCCAAG	59.995	21	TGGTGAAAGTAGGGGCATGTC	59.996	21	255	1109	1363	GAACTTGGGAAGAGATGGCCA	59.995	21	GAGGGTACTACCAGGGTTCCT	59.992	21	299	1107	1405
GSVIVT01021872001	1	p3	(TGC)6	18	819	836	GCATAGGGCTGGCATTCATTG	59.999	21	TTCCCTCCAGATCCTTCCCAT	59.989	21	280	241	520	ATGGGAAGGATCTGGAGGGAA	59.989	21	CTGCACTTTCCACTGGCTCTA	59.998	21	140	500	639	CTGGAATAGGGACTGGGGGTA	60.062	21	CTGCACTTTCCACTGGCTCTA	59.998	21	102	538	639
GSVIVT01021873001	1	p1	(A)16	16	886	901	CACCTTCCTGCAATGTGGTTG	60	21	TTCAACTGCTGGAGCCTGTAG	59.998	21	213	3906	4118	CACCTTCCTGCAATGTGGTTG	60	21	TGCTGGAGCCTGTAGGAAAAG	59.996	21	207	3906	4112	CACCTTCCTGCAATGTGGTTG	60	21	CTGCTGGAGCCTGTAGGAAAA	59.996	21	208	3906	4113
GSVIVT01021880001	1	p3	(TGC)6	18	819	836	GCCTGGTTCACATCAGATCCA	60.065	21	ATCACCGTGATGAGTTTGCCT	59.996	21	231	656	886	GGGGGTACAATTACTGGTGCA	59.995	21	TGGATCTGATGTGAACCAGGC	60.065	21	125	552	676	TGGGGGTACAATTACTGGTGC	59.995	21	TGGATCTGATGTGAACCAGGC	60.065	21	126	551	676
GSVIVT01021882001	1	p3	(ATG)7	21	410	430	TAATGCTTCTGTCGCAGTGGT	59.998	21	CGTCCTCAGTCATGGTGTTGA	59.999	21	201	67	267	TAATGCTTCTGTCGCAGTGGT	59.998	21	TCCTCAGTCATGGTGTTGAGC	59.998	21	199	67	265	TAATGCTTCTGTCGCAGTGGT	59.998	21	TCAGTCATGGTGTTGAGCGAA	59.93	21	196	67	262
GSVIVT01021909001	1	p2	(CT)10	20	184	203	GAGACAGCAGGGCAGTATGTC	60.472	21	TCATTGTTGCTTGGGATTGGC	59.724	21	101	35	135	GAGACAGCAGGGCAGTATGTC	60.472	21	CATTGTTGCTTGGGATTGGCT	59.723	21	100	35	134	GAGACAGCAGGGCAGTATGTC	60.472	21	GCAACATGTTTGTGAAGGTGC	59.14	21	149	35	183
GSVIVT01022025001	1	p2	(TA)9	18	9	26	CTTACTGCAGGACCTGAAGCA	59.998	21	TAAAACGGTGGCAGCAGAGAT	59.997	21	283	578	860	CTTACTGCAGGACCTGAAGCA	59.998	21	ATAAAACGGTGGCAGCAGAGA	59.997	21	284	578	861	CTTACTGCAGGACCTGAAGCA	59.998	21	CACTCCTGACACACCCAATGA	59.928	21	103	578	680
GSVIVT01022044001	1	p2	(GA)9	18	4644	4661	CAGCTTTGGAGAAGGAGACGT	59.999	21	TGCGCCATCTTCCTCTTCTTT	59.996	21	170	2566	2735	CAGCTTTGGAGAAGGAGACGT	59.999	21	TTGCGCCATCTTCCTCTTCTT	59.996	21	171	2566	2736	ACAGCTTTGGAGAAGGAGACG	59.999	21	TGCGCCATCTTCCTCTTCTTT	59.996	21	171	2565	2735
GSVIVT01022106001	1	p9	(GATGACTCA)3	27	391	417	AGATGTTGGGAAGCTGGACTG	59.996	21	GGCAGTCTTCTTGCAAATGGG	60.067	21	100	623	722	TCATACTAGGGTTCCAGGCCA	59.991	21	AGCCCATTGTTGAGCAGCTAT	60.064	21	251	317	567	TCATACTAGGGTTCCAGGCCA	59.991	21	ATAGCCCATTGTTGAGCAGCT	60.064	21	253	317	569
GSVIVT01022111001	1	p3	(GTC)6	18	105	122	AACCACTTCGCTTCACAATGC	60.001	21	TTCTCTTCGACGAACTTCGCA	60.002	21	290	122	411	CACTTCGCTTCACAATGCCAA	60.001	21	TTCTCTTCGACGAACTTCGCA	60.002	21	287	125	411	GCCTTGCTCTTCTTCTCCTGT	59.997	21	GCATTGTGAAGCGAAGTGGTT	60.001	21	123	20	142
GSVIVT01022215001	1	p3	(GAA)8	24	189	212	GATGGGTTTGAATCGTCGCAG	59.937	21	GACATCCTTTCCCCTGCTTCA	59.995	21	123	302	424	GATGGGTTTGAATCGTCGCAG	59.937	21	CAGACATCCTTTCCCCTGCTT	59.995	21	125	302	426	ATTCAATGTATGTGCGCGTGG	59.936	21	GACATCCTTTCCCCTGCTTCA	59.995	21	172	253	424
GSVIVT01022227001	1	p3	(TCT)10	30	31	60	GTAAATCGTGGCGCTCCATTC	60.004	21	CGAACCGGCAATCAAAAACCT	60.001	21	279	148	426	TATTGGGTGGGTCAGTCAACG	59.997	21	AATCTTCCGACCCACAACTCC	59.997	21	137	364	500	CGTATTGGGTGGGTCAGTCAA	59.997	21	AATCTTCCGACCCACAACTCC	59.997	21	139	362	500
GSVIVT01022239001	1	p2	(TA)8	16	636	651	ATGTTTCCGAGCGTCTTCCTT	59.998	21	CGGTCTTCTTGTTCCGACAGA	60.001	21	242	108	349	ATGTTTCCGAGCGTCTTCCTT	59.998	21	TCGGTCTTCTTGTTCCGACAG	60.001	21	243	108	350	ATGTTTCCGAGCGTCTTCCTT	59.998	21	CTCGGTCTTCTTGTTCCGACA	60.001	21	244	108	351
GSVIVT01022281001	1	p6	(GAGAGG)4	24	91	114	AGGGAGAGGGAGAGAGAGAGA	59.989	21	CTCCCTCTCCTCCTTCTCCAA	59.992	21	123	105	227	AGAGGGAGAGGGAGAGAGAGA	59.989	21	CTCCCTCTCCTCCTTCTCCAA	59.992	21	125	103	227	GTGCAGTCTCAGGAGGTATCG	59.934	21	GCCTTTGCATGCTCAAGTTCA	60	21	214	658	871
GSVIVT01022321001	1	p3	(ACC)6	18	26	43	ATTGCGGTCACAACAGCTTTC	60.001	21	CGTCGTTGAAGAAAGGGAGGA	59.999	21	254	870	1123	ATTGCGGTCACAACAGCTTTC	60.001	21	TCGTTGAAGAAAGGGAGGAGC	59.998	21	252	870	1121	TAGCTGCTGGAGGTTTCAAGG	59.996	21	GAAAGCTGTTGTGACCGCAAT	60.001	21	224	667	890
GSVIVT01022327001	1	c	(TC)12(AC)12	48	468	515	AGGAGCAAGGAGGACATCTCT	59.992	21	TGTGTGTGTGTGTGTGTGAGA	59.999	21	155	353	507	CTCACTCTCAGAACAGGCCTG	60.067	21	TGTGTGTGTGTGTGTGTGAGA	59.999	21	183	325	507	GATGCAAGGGAAAGGGCTAGT	60.064	21	AGAGATGTCCTCCTTGCTCCT	59.992	21	254	120	373
GSVIVT01022328001	1	p1	(T)17	17	1865	1881	CTGTGTTGCCTTTCGTTCAGG	60.002	21	CTGCCAAGAAGCTTTCCCAAC	60	21	233	721	953	CTGTGTTGCCTTTCGTTCAGG	60.002	21	CAACTGCCAAGAAGCTTTCCC	60	21	236	721	956	CTGTGTTGCCTTTCGTTCAGG	60.002	21	CTAGAACCAGGTGACGCTGTT	59.999	21	181	721	901
GSVIVT01022351001	1	p3	(CAG)6	18	730	747	TAACGCTGCTACAAGCCAGAA	59.998	21	ACGGTTCTTGGTGTGCTAGAG	59.999	21	239	101	339	TAACGCTGCTACAAGCCAGAA	59.998	21	GACTGCTCTTGCTCAAGGACT	59.998	21	183	101	283	CAAATTCTTGGAGGCAGGTGC	60.067	21	CTGTTGTTGTTGGGCATGAGG	60	21	185	547	731
GSVIVT01022353001	1	p3	(GGT)6	18	21	38	AAACGGACAAAGCATTGGTCG	60.002	21	GGATCTCCGTTGGCTTCTTCA	60.066	21	144	1946	2089	GGGAGCACAAGTCACGTATGA	60.067	21	CTCCTTCCTTGGCTTTGGCTA	59.995	21	137	65	201	TGCACGCTTTTGTCAACAACA	60.068	21	CCGGAAATCCAACCATTACGC	59.935	21	141	1513	1653
GSVIVT01022401001	1	p3	(GAT)6	18	940	957	CACAGTCAATCAGGACACGGA	59.999	21	TGAGGTGGATTTCCCCGAAAG	59.996	21	125	293	417	CACAGTCAATCAGGACACGGA	59.999	21	CTTGAGGTGGATTTCCCCGAA	59.996	21	127	293	419	TCACAGTCAATCAGGACACGG	59.999	21	TGAGGTGGATTTCCCCGAAAG	59.996	21	126	292	417
GSVIVT01022452001	1	p2	(TC)8	16	1197	1212	TACTTAGGCTCCCCATCTGCT	60.062	21	ATGTTTCGTCTGCTCCCCAAT	59.995	21	166	610	775	ATTGGGGAGCAGACGAAACAT	59.995	21	ATCCAATGCAATCCCTGACGT	60.064	21	245	755	999	ATAAAGTCTGTGGTTGCCCGT	59.927	21	ATGTTTCGTCTGCTCCCCAAT	59.995	21	206	570	775
GSVIVT01022452001	2	p2	(TC)9	18	1215	1232	TACTTAGGCTCCCCATCTGCT	60.062	21	ATGTTTCGTCTGCTCCCCAAT	59.995	21	166	610	775	ATTGGGGAGCAGACGAAACAT	59.995	21	ATCCAATGCAATCCCTGACGT	60.064	21	245	755	999	ATAAAGTCTGTGGTTGCCCGT	59.927	21	ATGTTTCGTCTGCTCCCCAAT	59.995	21	206	570	775
GSVIVT01022453001	1	p2	(CT)11	22	145	166	AGTCTTGAAGTCAGCACAGGG	59.929	21	TATAAATGCACTGCCACGTCG	59.069	21	245	26	270	AGTCTTGAAGTCAGCACAGGG	59.929	21	CCAGTATAAATGCACTGCCACG	59.968	22	249	26	274	CAGGGCAAAGAATATGGGTGC	59.59	21	TATAAATGCACTGCCACGTCG	59.069	21	229	42	270
GSVIVT01022560001	1	p6	(TTTTTC)7	42	49	90	AGTTGATCAGCGGACCACATT	59.996	21	GTTTGGGAGCTGTCTCTCGAA	59.999	21	197	29	225	AGTTGATCAGCGGACCACATT	59.996	21	TGGCAAATTGTTTGGGAGCTG	59.93	21	206	29	234	AGTTGATCAGCGGACCACATT	59.996	21	GGCAAATTGTTTGGGAGCTGT	59.929	21	205	29	233
GSVIVT01022784001	1	p2	(TC)8	16	2132	2147	TTCACTTCCGGTCCATCAGTG	59.998	21	TTGCGAGCCTCTGGAAAATCT	59.996	21	283	748	1030	TTCACTTCCGGTCCATCAGTG	59.998	21	TGTCCTTCAAATGGAGGGCTC	59.995	21	150	748	897	AAATGGCGATGTGAGAGGTGT	59.996	21	AAAGAACCCCGCGTAGGATTT	59.996	21	163	1296	1458
GSVIVT01022804001	1	p3	(GCT)6	18	256	273	CACTGTTGGGAACGTGAACAC	59.937	21	GTTCATGGCTTCCTCTGTGGA	59.996	21	112	107	218	CACTGTTGGGAACGTGAACAC	59.937	21	AGTCGTTCATGGCTTCCTCTG	60.067	21	116	107	222	CACTGTTGGGAACGTGAACAC	59.937	21	AGCTTCCTCCAGCAACTGTTT	60.134	21	151	107	257
GSVIVT01022943001	1	p7	(GGCAGTG)4	28	3	30	AGTGGGCAGTGTTCAGTGTTT	60.341	21	AGGGCTATTCGAACACGACAG	60.135	21	110	19	128	AGTGGGCAGTGTTCAGTGTTT	60.341	21	GGCTATTCGAACACGACAGGA	60.135	21	108	19	126	AGTGGGCAGTGTTCAGTGTTT	60.341	21	GAGGGCTATTCGAACACGACA	60.135	21	111	19	129
GSVIVT01022973001	1	p1	(A)17	17	1330	1346	GAGGCGGCAAAACACTGATTT	60	21	CTTCCATCCAATCTGGGCACT	60.064	21	165	266	430	ACCATTACTACTGGTGCCAGC	60.065	21	AAATCAGTGTTTTGCCGCCTC	60	21	226	61	286	TGTTAGTCTGCTGCCAAGGAG	59.998	21	CTTCCATCCAATCTGGGCACT	60.064	21	183	248	430
GSVIVT01022990001	1	p1	(T)18	18	44	61	CTTCAGCACTCCTACAGGCAA	59.998	21	GCTTCTCTCCACTTGAGCACT	59.998	21	265	364	628	CTTCAGCACTCCTACAGGCAA	59.998	21	AGCTTCTCTCCACTTGAGCAC	59.998	21	266	364	629	CTTCAGCACTCCTACAGGCAA	59.998	21	AAGTCCTGATGCCACAGTCAG	59.997	21	287	364	650
GSVIVT01022999001	1	p9	(TCCTCCCTC)3	27	7	33	TGCAGTGTCGGAGAAGAAGTC	60	21	AACTTAGCCACACCGAGATGG	60.066	21	291	158	448	CTGCAGTGTCGGAGAAGAAGT	60	21	AACTTAGCCACACCGAGATGG	60.066	21	292	157	448	TCGTCAGCTGGTGCAATAGTT	59.998	21	CCTTTTCCCGGCAATTGTCAG	60.068	21	103	495	597
GSVIVT01023021001	1	p3	(ACC)6	18	124	141	GTGAGCTGTTCGACACCTACA	60.001	21	CTGAGCCACAAAGCAGTGAAC	60.002	21	125	292	416	CAGAGTGTCACTGGGCTTCAT	59.997	21	TGATGCAATTTGGGCCAGTTG	59.998	21	147	4537	4683	GTTCACTGCTTTGTGGCTCAG	60.002	21	GTGAGCTCCTCCACCAAATCA	59.996	21	248	396	643
GSVIVT01023028001	1	p3	(GAG)6	18	1774	1791	GATCTGCCGGATAGCATTGGA	59.998	21	GAATCTGTCGAGCCATTTCGC	60.005	21	214	3156	3369	AGATCGGGGACATGCTGTTTT	59.995	21	AATTGGCACCAACATCAAGCC	59.998	21	266	317	582	AAGATCGGGGACATGCTGTTT	59.995	21	AATTGGCACCAACATCAAGCC	59.998	21	267	316	582
GSVIVT01023130001	1	p3	(CAG)6	18	385	402	GCCCCAAGATGGTACCTATCG	59.998	21	GGCCACAAAGCTGCTATCATG	59.933	21	208	2819	3026	CTTTGTTGAGACACCAGCAGC	60.002	21	CTTCAGTGTCATCCGACTGCT	60.067	21	123	370	492	GCTTTGTTGAGACACCAGCAG	60.002	21	CTTCAGTGTCATCCGACTGCT	60.067	21	124	369	492
GSVIVT01023195001	1	p3	(GAG)6	18	3	20	GAAAGCTGGAGTTGCAGTTGG	60.001	21	GAAACACTGAGGCAGGATCCA	59.996	21	107	165	271	AGAGTGCCCCTGAATGTGAAG	59.996	21	TCGCCCAAAAGGATTGCTTTG	59.999	21	169	2248	2416	AAGCGGGTGGTTAGAAGGAAG	59.997	21	TGTCTTGACCGATGGATGCAA	59.997	21	118	603	720
GSVIVT01023195001	2	p3	(TGA)8	24	2172	2195	GAAAGCTGGAGTTGCAGTTGG	60.001	21	GAAACACTGAGGCAGGATCCA	59.996	21	107	165	271	AGAGTGCCCCTGAATGTGAAG	59.996	21	TCGCCCAAAAGGATTGCTTTG	59.999	21	169	2248	2416	AAGCGGGTGGTTAGAAGGAAG	59.997	21	TGTCTTGACCGATGGATGCAA	59.997	21	118	603	720
GSVIVT01023210001	1	p2	(GA)12	24	121	144	GCCCAGTGACAAGAGAATGGA	59.996	21	GCAATTCCGCGACCAGTATTC	60.004	21	219	457	675	AGCCCAGTGACAAGAGAATGG	59.996	21	GCAATTCCGCGACCAGTATTC	60.004	21	220	456	675	GCCCAGTGACAAGAGAATGGA	59.996	21	AACCAATCTCCACGGATGCTT	59.995	21	107	457	563
GSVIVT01023236001	1	p3	(GAG)6	18	209	226	AATCCGATGAAGATCTCCGCC	59.999	21	TCTGTGGAGGTGATTTGGACG	59.998	21	130	475	604	AATCCGATGAAGATCTCCGCC	59.999	21	TCAGGGGAGAGGGAATTAGGG	60.061	21	277	475	751	CGTCCAAATCACCTCCACAGA	59.998	21	TCAGGGGAGAGGGAATTAGGG	60.061	21	168	584	751
GSVIVT01023336001	1	p3	(TAA)6	18	513	530	GAGGAAGGATGGACAAGCACA	59.996	21	CCGACTCCTCTTTGCCTTCTT	59.997	21	285	220	504	ATCGACTGCTCCCTCAACTTG	60.067	21	TGTGCTTGTCCATCCTTCCTC	59.996	21	202	39	240	CATCGACTGCTCCCTCAACTT	60.067	21	TGTGCTTGTCCATCCTTCCTC	59.996	21	203	38	240
GSVIVT01023339001	1	p3	(GAA)9	27	949	975	AATGCTGGGAGGTTTAGCGAA	59.996	21	TCGAGAAAGAACCTCTGGTGC	59.999	21	249	270	518	TACCTTGTTGGATGGAAGCCC	59.995	21	TCGAGAAAGAACCTCTGGTGC	59.999	21	136	383	518	AATGCTGGGAGGTTTAGCGAA	59.996	21	GGGCTTCCATCCAACAAGGTA	59.995	21	134	270	403
GSVIVT01023406001	1	p3	(AAT)8	24	2149	2172	AATGGGGCAGTTGACGAATCT	59.995	21	AGCTGCCCATTGAGTAAAGCT	59.995	21	139	1181	1319	AATGGGGCAGTTGACGAATCT	59.995	21	CCTTCAGCTGCCCATTGAGTA	60.065	21	144	1181	1324	CTTAGCTTGGTGGGTTCCGAT	60.065	21	AGCTGCCCATTGAGTAAAGCT	59.995	21	180	1140	1319
GSVIVT01023470001	1	p1	(A)18	18	73	90	ACGACACGTGGAGGAGTACTA	59.998	21	TGCATCTGCTTGACGAAGGAT	60.066	21	149	214	362	CGTGGAGGAGTACTATTGGCC	59.931	21	TGCATCTGCTTGACGAAGGAT	60.066	21	143	220	362	GAAGGGGTACAGCCAAGTCAA	59.927	21	TGCATCTGCTTGACGAAGGAT	60.066	21	178	185	362
GSVIVT01023474001	1	p2	(AT)32	64	10	73	GCCTGTTTTGGATGGGTTTGA	59.309	21	TCCAAGCGAGACCAAAATTGC	59.731	21	110	242	351	GCCTGTTTTGGATGGGTTTGA	59.309	21	CCAAGCGAGACCAAAATTGCT	59.729	21	109	242	350	AGCCTGTTTTGGATGGGTTTG	59.306	21	TCCAAGCGAGACCAAAATTGC	59.731	21	111	241	351
GSVIVT01023531001	1	p3	(TTA)6	18	663	680	TAGCAGCTAGGCTACCAGGAA	60.063	21	GAATTGTGTCTAGGGTGGCCA	59.996	21	105	352	456	GCCCAGATATCAAGCGAGGAA	59.929	21	GAATTGTGTCTAGGGTGGCCA	59.996	21	273	184	456	GCCCAGATATCAAGCGAGGAA	59.929	21	TTCCTGGTAGCCTAGCTGCTA	60.063	21	189	184	372
GSVIVT01023545001	1	p1	(T)16	16	234	249	ATGCTTGAACAGGGGAAGGAG	59.995	21	AGCCCACATAAAGGATGCCAA	59.993	21	169	59	227	ATGCTTGAACAGGGGAAGGAG	59.995	21	TGAAGCCTAAGGTTTCCACCC	59.925	21	224	59	282	TGGTGGACCATGAATGCTTGA	59.925	21	AGCCCACATAAAGGATGCCAA	59.993	21	182	46	227
GSVIVT01023609001	1	p1	(T)23	23	56	78	AGGATACGGAGGGTAAAGGCT	60.062	21	TGGACCCTGATGATCCCTTCT	59.99	21	165	247	411	TTTTTATGGGGACGAGGCTCC	60.065	21	TGGACCCTGATGATCCCTTCT	59.99	21	285	127	411	GGATACGGAGGGTAAAGGCTG	59.93	21	TGGACCCTGATGATCCCTTCT	59.99	21	164	248	411
GSVIVT01023638001	1	p3	(GGC)6	18	43	60	TGACTCTGGGATCACAACAGC	59.998	21	TCCTTGTCTCTTCGCTCCAAC	59.999	21	285	698	982	TGACTCTGGGATCACAACAGC	59.998	21	CCTTGTCTCTTCGCTCCAACT	59.999	21	284	698	981	ACTCTGGGATCACAACAGCTG	59.997	21	TCCTTGTCTCTTCGCTCCAAC	59.999	21	283	700	982
GSVIVT01023673001	1	p1	(G)16	16	1349	1364	TATTGTGAAAGGTGTCGCGGA	59.999	21	CCAATTGGAGGAGTCAGGCTT	59.995	21	169	698	866	TCATCCACAACAAGATGGGGG	59.994	21	TCCGCGACACCTTTCACAATA	59.999	21	243	476	718	AGCACTGGAATTGGACTGGAG	59.996	21	CCAATTGGAGGAGTCAGGCTT	59.995	21	202	665	866
GSVIVT01023687001	1	p2	(TA)9	18	650	667	TACAAATGCAGCACAGCCAAC	60	21	TTGTGGTGTTTTGGAGGTGGA	59.994	21	149	79	227	GTTACAAATGCAGCACAGCCA	60	21	TTGTGGTGTTTTGGAGGTGGA	59.994	21	151	77	227	TTCTTCAGCAGCCAATAGCCA	59.995	21	TTGTGGTGTTTTGGAGGTGGA	59.994	21	113	115	227
GSVIVT01023723001	1	p7	(GAAAGAA)3	21	84	104	GGGCTTTACAGTGTGCTAGGT	59.997	21	TGGCCAATCGCACTTTTGAAG	60	21	178	1245	1422	TCTGGCCTTATTGCATGGGTT	59.993	21	TGGCCAATCGCACTTTTGAAG	60	21	202	1221	1422	TTCTGGCCTTATTGCATGGGT	59.993	21	TGGCCAATCGCACTTTTGAAG	60	21	203	1220	1422
GSVIVT01023814001	1	p3	(AGA)6	18	1622	1639	AAAAGCCATGCACAACATCCC	59.998	21	CTTCCTGTTTGCTGCCAGTTC	60.001	21	213	1359	1571	TACTCCAGACTACTGCGTGGA	59.996	21	CTTCCTGTTTGCTGCCAGTTC	60.001	21	244	1328	1571	CTGGTTCTGGATTCAGGCTGT	59.996	21	CCAAAAACTCTGGCAGCTCAC	60.001	21	144	601	744
GSVIVT01023824001	1	p3	(CAC)7	21	351	371	ACGCTGATGCCCTCAAAACTA	59.997	21	CTTCCTTCTCCCACCTTGTCC	59.996	21	200	61	260	GGACAAGGTGGGAGAAGGAAG	59.996	21	GCCAGGTAGCTTGTCCTTGAT	60.065	21	225	240	464	CTACTGGAGAATCTCACCCGC	59.932	21	CTTCCTTCTCCCACCTTGTCC	59.996	21	182	79	260
GSVIVT01023997001	1	p2	(GA)8	16	424	439	AAGACAGAAACAGAGAGCGGG	59.999	21	TTTTCTGATCGGCTCCTGCTT	59.996	21	124	364	487	AAGCAGGAGCCGATCAGAAAA	59.996	21	CAAAGGCCATCACTCCCTCAT	60.064	21	215	467	681	CTCATCCTCGCTCATCATCCC	60.067	21	CCCGCTCTCTGTTTCTGTCTT	59.999	21	150	235	384
GSVIVT01024198001	1	p2	(CT)8	16	123	138	CCGCCCAATCATTTATGCCTG	60	21	GTACAGGGTGTCACGGCTAAA	59.999	21	238	1372	1609	GGTTTAGCTTGTGGTGTGCTG	60.001	21	CCCAAGACTTGCACTTTGAGC	60.001	21	183	795	977	GTGGGCCTTTGATGAGTCTCA	59.996	21	CAGCACACCACAAGCTAAACC	60.001	21	233	583	815
GSVIVT01024227001	1	p6	(GATCGC)5	30	409	438	CAGGCTACCGAGTGACAACTT	59.999	21	GTCAAGAATGTTGTGGCCACC	60	21	247	1774	2020	CTTGCTTTGCAGTTTCCCCTC	60	21	GTGGTGCTGATGTCTTCCTCA	59.998	21	102	71	172	GGTGGCCACAACATTCTTGAC	60	21	TTGCTAGTTCTGGAGGCACAG	59.998	21	101	2000	2100
GSVIVT01024336001	1	p1	(A)16	16	405	420	AGTCCACGTGTTTGTTGCTTG	59.868	21	TGCCCGAAATGAAACAACCAT	59.033	21	107	32	138	AGTCCACGTGTTTGTTGCTTG	59.868	21	ATGCCCGAAATGAAACAACCA	59.033	21	108	32	139	TGTTTGTTGCTTGGCTCTTGG	59.863	21	ATGCCCGAAATGAAACAACCA	59.033	21	100	40	139
GSVIVT01024386001	1	p2	(TA)8	16	19	34	GTGGCAAAATCACCCCAGTTG	60.27	21	TCCACCAGATCAGCAGGTCTA	59.993	21	122	114	235	AATTGCGGGCAGGTTAAAGTG	59.728	21	TCCACCAGATCAGCAGGTCTA	59.993	21	194	42	235	AGTTGCCGAACCATATGACCA	59.719	21	TCCACCAGATCAGCAGGTCTA	59.993	21	106	130	235
GSVIVT01024399001	1	p1	(T)27	27	5	31
GSVIVT01024443001	1	p3	(CAT)6	18	202	219	TCCTCAAAGTCCATGCTTCCC	59.995	21	TGAAATGGATGTGGCCAGTGA	59.925	21	222	32	253	TCCTCAAAGTCCATGCTTCCC	59.995	21	TGGGGATGCATTTTCTGGTGA	59.923	21	111	32	142	TCCTCAAAGTCCATGCTTCCC	59.995	21	GCAAGGTAGCAAATCAAGGCC	60.135	21	169	32	200
GSVIVT01024457001	1	p3	(CAT)7	21	53	73	GGCCTTGTTCCTGCTTTCAAG	60	21	CTTCTCCTCTTCACCCCAACC	59.996	21	179	2856	3034	GGCCTTGTTCCTGCTTTCAAG	60	21	CCTTCTCCTCTTCACCCCAAC	59.996	21	180	2856	3035	TCCTAAGACGTGGCCTTGTTC	59.998	21	CTTCTCCTCTTCACCCCAACC	59.996	21	190	2845	3034
GSVIVT01024519001	1	p2	(TA)8	16	1597	1612	TCTGCTCAAACTGATCCCACC	59.996	21	GCAAACAGACAAATCCCCACC	59.999	21	140	252	391	TGCAAGATCAGGTCATGGCTT	59.995	21	GCAAACAGACAAATCCCCACC	59.999	21	196	196	391	GGTGGGGATTTGTCTGTTTGC	59.999	21	GCAGTTGCAGTTAAGCCAACA	59.933	21	141	371	511
GSVIVT01024550001	1	p3	(AAG)7	21	130	150	CAACCACGGTATCCTTGGGAA	59.996	21	AGCAAGAAGGCCATGACATGA	59.995	21	236	369	604	CAACCACGGTATCCTTGGGAA	59.996	21	TCCTCCTATCTCCAGCAAGCT	60.063	21	115	369	483	AGCTTGCTGGAGATAGGAGGA	60.063	21	AGCAAGAAGGCCATGACATGA	59.995	21	142	463	604
GSVIVT01024613001	1	p1	(C)26	26	190	215	GGGGTATGTTGGCTGTGTACA	59.996	21	ACGCCCAGTCAACACAATACT	59.928	21	161	391	551	TCGATACGGATGCGAAGTCTG	60.003	21	GGGGTTTGGCAATGATCTTCG	59.865	21	133	60	192	AGTATTGTGTTGACTGGGCGT	59.928	21	GGAACACCATTGTCCATTGCC	60.067	21	278	531	808
GSVIVT01024774001	1	p3	(ACC)6	18	808	825	AAGTTCAAGAGCGAGCGGTAA	59.999	21	TCTCTCTCGGCACTGTTTTCC	59.999	21	181	356	536	GGCAGACTCAGAACTCCGAAA	59.999	21	TTACCGCTCGCTCTTGAACTT	59.999	21	220	157	376	GAAGTGGTTCAGAGCGGAGAA	59.999	21	TCTCTCTCGGCACTGTTTTCC	59.999	21	219	318	536
GSVIVT01024823001	1	p3	(CAA)6	18	616	633	CCATGGACACCAACATCCTCA	59.995	21	GCTGCTGGGTTTGTGAAAGAG	60.001	21	236	1160	1395	ACCATGGACACCAACATCCTC	59.995	21	GCTGCTGGGTTTGTGAAAGAG	60.001	21	237	1159	1395	CCGCAACCTCAACCTCTACTT	59.998	21	TGAGGATGTTGGTGTCCATGG	59.995	21	206	975	1180
GSVIVT01024841001	1	p6	(GATCAC)4	24	4	27	GATCACGGTCACATGCACATG	59.937	21	CTCCAGACCCATCCGAATAGC	59.999	21	297	21	317	TAGCCTTGATCGTCGTCTTCG	59.936	21	CTCCAGACCCATCCGAATAGC	59.999	21	137	181	317	GGATCACGATCACGATCACGA	60.003	21	CGAAGACGACGATCAAGGCTA	59.936	21	200	2	201
GSVIVT01024913001	1	p3	(CTC)7	21	141	161	CTTGTTGCCAATGCCGGTTTA	60	21	GTCGAAGCTGTTTGGGCAATT	60	21	299	560	858	CCCTGAATCCTTGACACCGAA	59.997	21	CGGAGAAATCGCCACTATCGA	60.002	21	131	167	297	GCTGGGAAACAAGCTTTGAGG	60	21	CTGGGGATTGAGGAAGTTGCT	59.995	21	300	882	1181
GSVIVT01024968001	1	p7	(AAAAAAT)3	21	23	43
GSVIVT01025065001	1	p3	(CCT)7	21	100	120	CACCAACCACTCCCTCTTCTC	59.997	21	CAGAGCATCGGAGATGGAGAC	60	21	166	11	176	GTCTCCATCTCCGATGCTCTG	60	21	TTTCGGGTCGATGATGGTGTT	59.997	21	280	156	435	AACACCATCATCGACCCGAAA	59.997	21	GACTCTGCGAACCCTTCTCAA	59.999	21	249	415	663
GSVIVT01025275001	1	p3	(AGA)6	18	279	296	ATCAGGTAGCACAACAGAGGC	60.066	21	GAACACGAAGCTTCTCCCTGA	59.999	21	248	1286	1533	AGCCTCATCAGGTAGCACAAC	60.066	21	GAACACGAAGCTTCTCCCTGA	59.999	21	254	1280	1533	ATCAGGTAGCACAACAGAGGC	60.066	21	AGAACACGAAGCTTCTCCCTG	59.999	21	249	1286	1534
GSVIVT01025275001	2	p3	(ATG)10	30	332	361	ATCAGGTAGCACAACAGAGGC	60.066	21	GAACACGAAGCTTCTCCCTGA	59.999	21	248	1286	1533	AGCCTCATCAGGTAGCACAAC	60.066	21	GAACACGAAGCTTCTCCCTGA	59.999	21	254	1280	1533	ATCAGGTAGCACAACAGAGGC	60.066	21	AGAACACGAAGCTTCTCCCTG	59.999	21	249	1286	1534
GSVIVT01025298001	1	p2	(TC)10	20	34	53	TTTCCTGGGGAAATTCGTGGA	59.574	21	CATCTTCTCACGCTAGGTTCCA	59.834	22	100	139	238	TTTCCTGGGGAAATTCGTGGA	59.574	21	TCCATCTTCTCACGCTAGGTTC	59.573	22	102	139	240	TTTCCTGGGGAAATTCGTGGA	59.574	21	TCCATCTTCTCACGCTAGGTT	58.542	21	102	139	240
GSVIVT01025383001	1	p9	(GAACAAGCC)3	27	325	351	TGGAGCTATTTTCCTTGCGGT	59.996	21	GCTCAACTTCAGGAAGCCTCT	59.997	21	293	875	1167	ACCCTCAGGTCAAGCGTATTG	60.066	21	GCTCAACTTCAGGAAGCCTCT	59.997	21	162	1006	1167	CACCCTCAGGTCAAGCGTATT	60.066	21	GCTCAACTTCAGGAAGCCTCT	59.997	21	163	1005	1167
GSVIVT01025396001	1	p1	(A)23	23	111	133
GSVIVT01025483001	1	p7	(AATTTTT)3	21	260	280	TTGGAGATGTTGGACTGGACG	59.998	21	CGTTCAGGTGCTCAAGTCTGA	60.27	21	120	16	135	TTGGAGATGTTGGACTGGACG	59.998	21	GTCTGATATGGCCACAGACGG	60.539	21	105	16	120	GGAGATGTTGGACTGGACGAA	59.725	21	CGTTCAGGTGCTCAAGTCTGA	60.27	21	118	18	135
GSVIVT01025579001	1	p6	(GGGGAA)5	30	93	122	GAAGGCCCAGACAAAGCAAAG	60	21	AGCTTGACATCAGAAGGGTCG	60.067	21	177	119	295	GAAGGCCCAGACAAAGCAAAG	60	21	TTGACATCAGAAGGGTCGTCG	60.068	21	174	119	292	GAAGGCCCAGACAAAGCAAAG	60	21	AAATGGAGCATGTTCGTGTGC	60.068	21	248	119	366
GSVIVT01025585001	1	p3	(TCC)6	18	383	400	CTTTGAATCTGATCTGCGCCG	60.004	21	AATGACGGTGAAAAGCAGCAC	60.001	21	125	817	941	CTTTGAATCTGATCTGCGCCG	60.004	21	ACAATGACGGTGAAAAGCAGC	60.001	21	127	817	943	CTTTGAATCTGATCTGCGCCG	60.004	21	CAATGACGGTGAAAAGCAGCA	60.001	21	126	817	942
GSVIVT01025677001	1	p6	(AAGGAG)4	24	426	449	CGCCAAAATGCCACAGAGAAA	60	21	CCCTTTCTCCACTTGTCCCTC	59.996	21	266	206	471	CGCCAAAATGCCACAGAGAAA	60	21	CGGCGAACATGGTTTCTTCTG	60.136	21	166	206	371	CAGAAGAAACCATGTTCGCCG	60.136	21	CCCTTTCTCCACTTGTCCCTC	59.996	21	121	351	471
GSVIVT01025776001	1	p3	(TGA)6	18	417	434	AGGCGACTGAGATTGGAAAGG	60.066	21	AACAGATGGGTTCACGGAGTC	59.998	21	170	244	413	GTCAATTTGAGGCTGGGGGTA	59.995	21	CCTGATCCTCAACACTTCCCC	60.065	21	140	10	149	GTCAATTTGAGGCTGGGGGTA	59.995	21	CCCTGATCCTCAACACTTCCC	60.065	21	141	10	150
GSVIVT01025815001	1	p6	(GTGGAA)4	24	4709	4732	AGCAAGAAAAGGCTCGCAAAG	60.001	21	GCCTGGATCCTTGTCCGATAG	59.999	21	131	3625	3755	TCGCAAAGAAAAGGAGCTTGC	60.001	21	GCCTGGATCCTTGTCCGATAG	59.999	21	118	3638	3755	GCAAGAAAAGGCTCGCAAAGA	60.001	21	GCCTGGATCCTTGTCCGATAG	59.999	21	130	3626	3755
GSVIVT01025816001	1	p3	(GAT)9	27	97	123	GCCTGTGGTTGAGGATGAAGA	59.996	21	CTGCTCTGCTTTGACCTACCA	59.998	21	120	68	187	GAGCCTGTGGTTGAGGATGAA	59.996	21	CTGCTCTGCTTTGACCTACCA	59.998	21	122	66	187	GCCTGTGGTTGAGGATGAAGA	59.996	21	GCTCTGCTTTGACCTACCACT	59.997	21	118	68	185
GSVIVT01025830001	1	p3	(CAG)6	18	742	759	AGGCAAGACACTCTTCTGTCG	60	21	ACGAGGCTTCATTCTTGTCGT	59.999	21	172	6	177	GCTAAGACCATTGGCTGCATG	59.933	21	ACGAGGCTTCATTCTTGTCGT	59.999	21	109	69	177	ACGACAAGAATGAAGCCTCGT	59.999	21	GCAGGTGAATTGGCGGAATTT	60.067	21	157	157	313
GSVIVT01025885001	1	p6	(TCCGAA)4	24	937	960	CAGCCCATGCATTGCTTATCC	59.999	21	GCTTGGAAGACTCAGGAGCTT	59.997	21	135	192	326	TCCGAATCCGAATCCGAATCC	59.999	21	ACTCCAAGGCCCTCATTCAAG	59.995	21	299	942	1240	CAGCCCATGCATTGCTTATCC	59.999	21	AGATCCTTGGCAAAGCATCCA	59.994	21	241	192	432
GSVIVT01026008001	1	p2	(AG)9	18	146	163	TAAAGGGACACAATGCGAGCT	59.997	21	AAGGTCAGGCTCAAACCCAAA	60.063	21	283	461	743	TAAAGGGACACAATGCGAGCT	59.997	21	AAAGGTCAGGCTCAAACCCAA	60.063	21	284	461	744	TAAAGGGACACAATGCGAGCT	59.997	21	AAAAGGTCAGGCTCAAACCCA	60.063	21	285	461	745
GSVIVT01026052001	1	p1	(A)19	19	237	255	CACACTTCCTCAACCTCTCCC	59.997	21	TGCATTTGTCAGGGATGAGCT	59.995	21	221	206	426	CCACACTTCCTCAACCTCTCC	59.997	21	TGCATTTGTCAGGGATGAGCT	59.995	21	222	205	426	AGCTCATCCCTGACAAATGCA	59.995	21	CGAAGAGCAGCGTAGAGAGAG	60.004	21	219	406	624
GSVIVT01026157001	1	p1	(A)16	16	26	41	AATTGGAAGCCCATGGTGGAT	59.991	21	AAACAAAGCAGTGATGGCACC	59.931	21	115	243	357	TCCAACTGGAGAGCAGAGAGA	59.924	21	ATCCACCATGGGCTTCCAATT	59.991	21	218	46	263	CGTGTGGCAAAGGACCAAAAA	60.135	21	ATCCACCATGGGCTTCCAATT	59.991	21	255	9	263
GSVIVT01026162001	1	p6	(ATGAAG)4	24	2525	2548	CCTTGTCACTGAGGGTTCTCC	59.997	21	AGGAAGCTACATGCAAGTGCT	59.996	21	231	2188	2418	GACAGCAGGTGATTCAGTGGA	59.998	21	AACCCCAGAACACCACAAAGT	59.993	21	282	461	742	ACAGCAGGTGATTCAGTGGAG	59.997	21	AACCCCAGAACACCACAAAGT	59.993	21	281	462	742
GSVIVT01026222001	1	p3	(CTT)6	18	335	352	ATGAGTGTTTCAGTAGCGGCA	59.998	21	GGAGCTTCCACTTGCAGTAGT	59.997	21	230	498	727	TGATGGTGGGCCTTCTTCTTC	59.995	21	TGCCGCTACTGAAACACTCAT	59.998	21	196	323	518	CAAGGTGGTAGCAGTGCTGTA	59.998	21	TGGCTCCTCAAACACCCTTTT	60.063	21	212	9	220
GSVIVT01026261001	1	p6	(GAGGAA)4	24	14	37	TCCAACAACCACAACCTCCAA	59.994	21	GAGAAGAAGTCGGCAACTCCA	59.999	21	153	193	345	TCCAACAACCACAACCTCCAA	59.994	21	TGAGAAGAAGTCGGCAACTCC	59.999	21	154	193	346	ACTTAAGCGGGGTACTCTCCT	59.993	21	AGCCACGAACATGCTCCTTTA	59.997	21	285	766	1050
GSVIVT01026261001	2	p6	(GGAGAG)4	24	68	91	TCCAACAACCACAACCTCCAA	59.994	21	GAGAAGAAGTCGGCAACTCCA	59.999	21	153	193	345	TCCAACAACCACAACCTCCAA	59.994	21	TGAGAAGAAGTCGGCAACTCC	59.999	21	154	193	346	ACTTAAGCGGGGTACTCTCCT	59.993	21	AGCCACGAACATGCTCCTTTA	59.997	21	285	766	1050
GSVIVT01026264001	1	p6	(GGAGAG)5	30	65	94	ACTTAAGCGGGGTACTCTCCT	59.993	21	ACCGAGTAGTCCAAGCACAAG	59.999	21	226	688	913	GCCAACCTTGCTCTCAAGTTG	60.001	21	AGCCAGGGTGATTGACATCAG	60.065	21	127	1944	2070	GCCAACCTTGCTCTCAAGTTG	60.001	21	GAGCCAGGGTGATTGACATCA	60.065	21	128	1944	2071
GSVIVT01026312001	1	p6	(GACAGA)4	24	832	855	CAAACATGCTGGTGTCACAGG	60.001	21	GATGAGTCCCTGGTTGAAGCA	59.996	21	138	527	664	TGCTTCAACCAGGGACTCATC	59.996	21	CCCTGTCCCTGTCTTTGTCTC	59.997	21	188	644	831	GAGACAAAGACAGGGACAGGG	59.997	21	TCTCTTTGCTCCCATTGCCAT	59.994	21	192	811	1002
GSVIVT01026353001	1	p3	(GCG)6	18	28	45	GTAAGATCTGATGGGAGGCCG	59.999	21	GCAATGGGTGTGTCAAGAACC	60	21	299	120	418	GGTTCTTGACACACCCATTGC	60	21	CAAGGCGTTGTGAGTGTTCAG	60.004	21	245	398	642	AACCTGGGCATGAGCTTCTAC	60.065	21	GCAATGGGTGTGTCAAGAACC	60	21	181	238	418
GSVIVT01026496001	1	p2	(CT)8	16	1452	1467	AGGGTATGTATCGCGTGGTTC	59.932	21	AAGGAGGTGGCTTTCGCAATA	59.996	21	204	1810	2013	GAAGGGTATGTATCGCGTGGT	59.932	21	AAGGAGGTGGCTTTCGCAATA	59.996	21	206	1808	2013	CATCCAGCGCTCAAAAGCTTT	60.068	21	ACTGGCCAAATGGTCGATTCT	59.995	21	243	1936	2178
GSVIVT01026500001	1	p1	(A)16	16	4	19	TACACTGAAGCAGCACTGGAG	59.999	21	GGTCTCATCCACCTTGAGCAA	59.996	21	213	1356	1568	AAAATGGTGCATGAAGCCACC	59.998	21	CCAATCTCCACCACTTCTGCT	59.996	21	266	558	823	AAGACTACACACCCATGCTGG	59.996	21	TACGATGGGGAGGGAACTTCT	59.992	21	113	1853	1965
GSVIVT01026500001	2	p1	(A)17	17	51	67	TACACTGAAGCAGCACTGGAG	59.999	21	GGTCTCATCCACCTTGAGCAA	59.996	21	213	1356	1568	AAAATGGTGCATGAAGCCACC	59.998	21	CCAATCTCCACCACTTCTGCT	59.996	21	266	558	823	AAGACTACACACCCATGCTGG	59.996	21	TACGATGGGGAGGGAACTTCT	59.992	21	113	1853	1965
GSVIVT01026500001	3	p2	(AT)14	28	97	124	TACACTGAAGCAGCACTGGAG	59.999	21	GGTCTCATCCACCTTGAGCAA	59.996	21	213	1356	1568	AAAATGGTGCATGAAGCCACC	59.998	21	CCAATCTCCACCACTTCTGCT	59.996	21	266	558	823	AAGACTACACACCCATGCTGG	59.996	21	TACGATGGGGAGGGAACTTCT	59.992	21	113	1853	1965
GSVIVT01026596001	1	p3	(AGC)7	21	219	239	GCTTCCCACCCATAACCAAGA	59.995	21	GGGGTTCTTCCACTGGGATTT	59.923	21	109	10	118	GAGCTTCCCACCCATAACCAA	59.995	21	GGGGTTCTTCCACTGGGATTT	59.923	21	111	8	118	AGCTTCCCACCCATAACCAAG	59.994	21	GGGGTTCTTCCACTGGGATTT	59.923	21	110	9	118
GSVIVT01026875001	1	p3	(AGG)10	30	63	92	GTCGCATGGAAGCAAACTGTT	60.001	21	GCGAATGAAGAAGAAGGCACC	59.869	21	127	140	266	CGCATGGAAGCAAACTGTTGA	60.001	21	GCGAATGAAGAAGAAGGCACC	59.869	21	125	142	266	TCGCATGGAAGCAAACTGTTG	60.001	21	GCGAATGAAGAAGAAGGCACC	59.869	21	126	141	266
GSVIVT01026969001	1	p3	(CCA)6	18	28	45	TCCTCTTCACACCCTCATTGC	59.996	21	GCCATTACAGAAGAGGTGCCT	60.065	21	181	76	256	AAGAGCTGAAGGCACCTCTTC	59.997	21	TCTTCACAGCTTTCTGCCCAT	59.926	21	185	227	411	ATGGGCAGAAAGCTGTGAAGA	59.926	21	AGCTTCTCACAGGGATGGTTG	59.996	21	160	391	550
GSVIVT01026978001	1	p3	(CCG)6	18	209	226	CCCTTCACTCTCCACACTTCC	59.997	21	CCACGAATATGATGCGGGGTA	59.998	21	290	149	438	TCCAAATGGCCCTTCACTCTC	59.995	21	CCACGAATATGATGCGGGGTA	59.998	21	299	140	438	CTCCAAATGGCCCTTCACTCT	59.995	21	CCACGAATATGATGCGGGGTA	59.998	21	300	139	438
GSVIVT01027022001	1	p2	(TA)19	38	937	974	TCGACTGTTGATCGTCCGTTT	60.001	21	AAAGAGCCCGGTTTGAATTGC	59.999	21	204	441	644	TCGACTGTTGATCGTCCGTTT	60.001	21	ATTTGCATTTGGGAGTGGCAC	59.998	21	160	441	600	GCTCATCTCTATTGGAGGCCC	59.997	21	AAACGGACGATCAACAGTCGA	60.001	21	127	335	461
GSVIVT01027046001	1	p1	(T)17	17	211	227	CTCCTCCTCCTCTTCGTCAGA	60.065	21	AGCGTTACGAGTAAGGTGGTG	60.068	21	132	27	158	CTCCTCCTCCTCTTCGTCAGA	60.065	21	GCGTTACGAGTAAGGTGGTGA	60.068	21	131	27	157	CACTCGGCAATACTCCTCCTC	59.932	21	AGCGTTACGAGTAAGGTGGTG	60.068	21	144	15	158
GSVIVT01027054001	1	p1	(T)26	26	17	42	CCAGTAGTTTGGGTGCAAAGC	60	21	TTGGAGGAAGGATACGTTGGC	60.066	21	240	517	756	TCGTGGAGTTGCTTTACGTGA	59.933	21	GCTTTGCACCCAAACTACTGG	60	21	179	359	537	CACCCAGCCTGTTTCACTTTG	59.932	21	GCTTTGCACCCAAACTACTGG	60	21	154	384	537
GSVIVT01027084001	1	p6	(TGAGGA)4	24	663	686	CAACTCGTCTGATGGGTGTCA	59.999	21	CCTGACCTGTGAGTGTGTCTC	60	21	242	1240	1481	CAAACACTGCTGTTCTCTGCC	60.002	21	CCTGACCTGTGAGTGTGTCTC	60	21	129	1353	1481	CCACAGTCCCAGAAGAGGTTC	59.997	21	CCTGACCTGTGAGTGTGTCTC	60	21	110	1372	1481
GSVIVT01027344001	1	p3	(TCT)6	18	70	87	CTCTGGGTTTCAGCAGGACAT	59.996	21	AGCTGAAACTGCAGTACCTCC	59.997	21	211	1508	1718	GTCCCAAGAACGGGCTAGAAA	59.997	21	ACCGAGGTAGTAGCTCCAACT	59.994	21	291	971	1261	AGTTGGAGCTACTACCTCGGT	59.994	21	ATGTCCTGCTGAAACCCAGAG	59.996	21	288	1241	1528
GSVIVT01027412001	1	p6	(CAGGCT)5	30	13	42	CTTGAGCTCAGGGTCTTTGGT	59.927	21	GACCCCGTTTCCAGTTGGTAT	59.996	21	130	326	455	CTCAGGGTCTTTGGTGTGGTT	60.134	21	GACCCCGTTTCCAGTTGGTAT	59.996	21	124	332	455	CTCATCACAGAGAACCCGGAC	60.135	21	GACCCCGTTTCCAGTTGGTAT	59.996	21	252	204	455
GSVIVT01027413001	1	p3	(GGA)7	21	1305	1325	CTTTGTTGCCTTGCCCACTAC	60	21	AATGATAGGCGTGTAGAGGCG	60	21	300	237	536	CGCCTCTACACGCCTATCATT	60	21	TCAAGCCCATTTTTGCAGTCG	60	21	281	516	796	CGCCTCTACACGCCTATCATT	60	21	CGTCCCGATCCTGATCTCAAG	60.001	21	297	516	812
GSVIVT01027413001	2	p3	(GAG)7	21	1327	1347	CTTTGTTGCCTTGCCCACTAC	60	21	AATGATAGGCGTGTAGAGGCG	60	21	300	237	536	CGCCTCTACACGCCTATCATT	60	21	TCAAGCCCATTTTTGCAGTCG	60	21	281	516	796	CGCCTCTACACGCCTATCATT	60	21	CGTCCCGATCCTGATCTCAAG	60.001	21	297	516	812
GSVIVT01027424001	1	p8	(AGAGGAAG)3	24	1617	1640	GGGTCCTCTTAAGGCGTTTGA	59.997	21	CAACTCGTACCACAGTGAGCT	60	21	166	1262	1427	CTGGGTCCTCTTAAGGCGTTT	59.997	21	CAACTCGTACCACAGTGAGCT	60	21	168	1260	1427	ACCACTACAAGCTCAGAACCG	59.999	21	ATGTTTTCCGTGCTGACAACG	60.003	21	145	838	982
GSVIVT01027459001	1	p2	(AG)16	32	65	96	TTCTCGCTCCGGTTTTCATCA	59.998	21	GCTCTGATAGTGGGCCTGATC	59.998	21	107	1117	1223	AGTTCTCGCTCCGGTTTTCAT	59.998	21	GCTCTGATAGTGGGCCTGATC	59.998	21	109	1115	1223	TTCAGGTTTTATCCCGGGTGG	59.995	21	GGAGGAGAGATCTCATGCTGC	59.999	21	250	1414	1663
GSVIVT01027485001	1	p3	(AGC)6	18	44	61	GCGTTTGAAGGTGCCAAATCT	60	21	CTGACATGTGATGTTCCCCCA	59.995	21	133	747	879	AGCGTTTGAAGGTGCCAAATC	60	21	CTGACATGTGATGTTCCCCCA	59.995	21	134	746	879	GAGCGTTTGAAGGTGCCAAAT	60	21	CTGACATGTGATGTTCCCCCA	59.995	21	135	745	879
GSVIVT01027485001	2	p3	(ACG)6	18	134	151	GCGTTTGAAGGTGCCAAATCT	60	21	CTGACATGTGATGTTCCCCCA	59.995	21	133	747	879	AGCGTTTGAAGGTGCCAAATC	60	21	CTGACATGTGATGTTCCCCCA	59.995	21	134	746	879	GAGCGTTTGAAGGTGCCAAAT	60	21	CTGACATGTGATGTTCCCCCA	59.995	21	135	745	879
GSVIVT01027492001	1	p3	(TGA)8	24	312	335	ACCCAAAGCTATTGGCCATCA	59.993	21	ACGTCAACGCTCCAAATACCT	59.998	21	147	239	385	AGGTATTTGGAGCGTTGACGT	59.998	21	ACCCCATCCACCATTAAACCC	59.992	21	274	365	638	ACTCAGGTGAAGATTGGCCAG	59.996	21	TGATGGCCAATAGCTTTGGGT	59.993	21	235	25	259
GSVIVT01027502001	1	p1	(A)16	16	13	28	AATCAGACAAGGGTGATGCGT	59.996	21	TTTGTTTGCCTTGGCTTTCCC	60.134	21	151	201	351	AATCAGACAAGGGTGATGCGT	59.996	21	GGCTTTCCCTGCTACATTCCA	60.341	21	139	201	339	AATCAGACAAGGGTGATGCGT	59.996	21	TGGCTTTCCCTGCTACATTCC	60.341	21	140	201	340
GSVIVT01027507001	1	p2	(AG)11	22	11	32	AGAGAGAGAGAGAGGGAGGGA	59.989	21	TCCCAGAAACAAACACCAAGGA	60.025	22	134	18	151	AGAGAGAGAGAGAGGGAGGGA	59.989	21	CCCAGAAACAAACACCAAGGAG	59.638	22	133	18	150	AGAGAGAGAGAGAGGGAGGGA	59.989	21	CCCAGAAACAAACACCAAGGA	58.616	21	133	18	150
GSVIVT01027507001	2	p2	(GA)9	18	53	70	AGAGAGAGAGAGAGGGAGGGA	59.989	21	TCCCAGAAACAAACACCAAGGA	60.025	22	134	18	151	AGAGAGAGAGAGAGGGAGGGA	59.989	21	CCCAGAAACAAACACCAAGGAG	59.638	22	133	18	150	AGAGAGAGAGAGAGGGAGGGA	59.989	21	CCCAGAAACAAACACCAAGGA	58.616	21	133	18	150
GSVIVT01027528001	1	p3	(CCG)6	18	172	189	GCAACCCTAATGGCAAAGCAA	59.998	21	TTCCCATTCATCACCCACCTG	59.994	21	171	48	218	GCAAGCAACCCTAATGGCAAA	59.998	21	TTCCCATTCATCACCCACCTG	59.994	21	175	44	218	GCAACCCTAATGGCAAAGCAA	59.998	21	CGTCTTCCCATTCATCACCCA	60.065	21	175	48	222
GSVIVT01027535001	1	p3	(CCA)7	21	437	457	GAACATGGCTGTTTCCACCAC	60	21	CCGGTTCAGGTTCTGCATAGT	60.066	21	245	659	903	TGGATGAGGAAAATGGTCGCA	59.996	21	CTGATCAGGCACAACATCCCT	60.065	21	248	718	965	TGGATGAGGAAAATGGTCGCA	59.996	21	TCTGATCAGGCACAACATCCC	60.065	21	249	718	966
GSVIVT01027598001	1	p1	(T)16	16	83	98	TGAGGAGAAAGAGCAGCACAG	59.998	21	ATCCAGTAGCTGCATTGCCTT	60.064	21	133	815	947	AGAAATCAGCACCGTCGGATT	60.066	21	CTGTGCTGCTCTTTCTCCTCA	59.998	21	280	556	835	TGAGGAGAAAGAGCAGCACAG	59.998	21	GCCTTCTCTTCGGCTTCTTCT	60.067	21	117	815	931
GSVIVT01027612001	1	p1	(T)23	23	236	258	GCCTCATCCTTTTGCAGCAAA	59.999	21	TCAGGCTTTTCTCCGCTGAAT	59.996	21	130	388	517	GCCTCATCCTTTTGCAGCAAA	59.999	21	ATCAGGCTTTTCTCCGCTGAA	59.996	21	131	388	518	GCCTCATCCTTTTGCAGCAAA	59.999	21	AATCAGGCTTTTCTCCGCTGA	59.996	21	132	388	519
GSVIVT01027642001	1	p1	(T)21	21	275	295	GGGGCTTATGTTGCTCGAAAC	59.868	21	AACCCACCTCACTTCAAGCTT	59.785	21	228	48	275	GGGGCTTATGTTGCTCGAAAC	59.868	21	AAACCCACCTCACTTCAAGCT	59.785	21	229	48	276	GGGGCTTATGTTGCTCGAAAC	59.868	21	TCTTGGCCTTGGATTTCCGAT	59.715	21	112	48	159
GSVIVT01027703001	1	p1	(A)21	21	115	135	GCCAACCGAGCTGCCTTTATT	61.558	21	AGGGTATTTTGTGCCGGAGAG	60.065	21	219	5	223	GCCAACCGAGCTGCCTTTATT	61.558	21	GGGTATTTTGTGCCGGAGAGA	60.066	21	218	5	222	CCAACCGAGCTGCCTTTATTA	58.361	21	AGGGTATTTTGTGCCGGAGAG	60.065	21	218	6	223
GSVIVT01027754001	1	p2	(TA)18	36	1081	1116	TCTTCCACAGAGTCCTAGCCA	59.923	21	TCGTCTACGGTTGTTTCCCTG	60	21	160	814	973	TCTTCCACAGAGTCCTAGCCA	59.923	21	ACTCGTCTACGGTTGTTTCCC	60	21	162	814	975	GCTGAGGGCCTTTTCCTTTTG	59.999	21	TGGCTAGGACTCTGTGGAAGA	59.923	21	259	576	834
GSVIVT01027802001	1	p7	(TCTCTCC)3	21	79	99	GCTTTGGCATTGGTGGTGATT	59.998	21	CAGCTTGTTTCACAGTGGAGC	60.002	21	222	517	738	CCTTTATCGCTGCAGTGTTCG	59.939	21	TTCCTTGCATTCTTGGCAACG	60	21	268	592	859	CCTTTATCGCTGCAGTGTTCG	59.939	21	CAGCTTGTTTCACAGTGGAGC	60.002	21	147	592	738
GSVIVT01027851001	1	p3	(TTC)8	24	63	86	TCGGATCCCAGATGCATTGAG	59.929	21	ACTCTAAGCTCACCCCTGTCT	59.922	21	114	752	865	CTCGGATCCCAGATGCATTGA	59.929	21	ACTCTAAGCTCACCCCTGTCT	59.922	21	115	751	865	CTGCTGCCAAAGAGCTTGAAG	60.068	21	CCCACCTAGAGTACGGGATGA	60.134	21	122	367	488
GSVIVT01027857001	1	p3	(GAA)6	18	313	330	GGTGGAGACAGTCACACGATT	59.999	21	TGGTAGAGGAACAGCGTTCAC	59.999	21	172	2195	2366	CTAAGCGGTTTGTTCTCCCCT	59.997	21	ACTGCTGTCATGAAGGAGGTG	59.997	21	227	1269	1495	CTAAGCGGTTTGTTCTCCCCT	59.997	21	CACTGCTGTCATGAAGGAGGT	59.997	21	228	1269	1496
GSVIVT01027878001	1	p3	(TCC)8	24	46	69	CGGGCAGAGACCATAATCCTC	59.999	21	CTTGCTCGGATGATCTCCCTC	59.999	21	197	564	760	GATGGTGGTTGAAGACTCGGT	59.998	21	TCAGCTCCACACCTGATTGTC	59.998	21	221	1733	1953	TCACTCTCCTGGGTGCAATTC	59.996	21	TCCTCTGCCATCAAACCTTCC	59.995	21	211	2515	2725
GSVIVT01027920001	1	c	(AAC)11(AAT)9	60	1191	1250	TCCTTTGCAGCTCCTCGAAAT	59.996	21	TAGATGTCGATCATGACGGCG	60.069	21	225	14	238	CGGGTCTGAAGTGAGTTACCC	60.067	21	CGGACGTTTTTGGAGTTGCTT	59.935	21	212	506	717	CGGGTCTGAAGTGAGTTACCC	60.067	21	CCCAGAACTCTAATCCGGACG	59.933	21	227	506	732
GSVIVT01027920001	2	p3	(TAA)25	75	1259	1333	TCCTTTGCAGCTCCTCGAAAT	59.996	21	TAGATGTCGATCATGACGGCG	60.069	21	225	14	238	CGGGTCTGAAGTGAGTTACCC	60.067	21	CGGACGTTTTTGGAGTTGCTT	59.935	21	212	506	717	CGGGTCTGAAGTGAGTTACCC	60.067	21	CCCAGAACTCTAATCCGGACG	59.933	21	227	506	732
GSVIVT01027921001	1	p3	(TGG)7	21	72	92	TCAACAAACCCCTCCAAGCTT	60.063	21	TCACAGTGCTGAGGAACATCC	59.998	21	121	639	759	TGGATTTGGATGCTCATGCCT	60.063	21	TCACAGTGCTGAGGAACATCC	59.998	21	234	526	759	TTTGGATGCTCATGCCTGCTA	60.065	21	TCACAGTGCTGAGGAACATCC	59.998	21	230	530	759
GSVIVT01027957001	1	p3	(AAG)9	27	343	369	TGACAAGATTTCGCGGAAGGA	59.998	21	CAAATGCATGGAGCTGGCTTT	60.066	21	154	1835	1988	ACAAGATTTCGCGGAAGGACT	59.998	21	CAAATGCATGGAGCTGGCTTT	60.066	21	152	1837	1988	GCAGTGAATCCAGACCTCGAA	60.067	21	CTTCTGGTCCGGGTTCATGAA	59.997	21	178	39	216
GSVIVT01028114001	1	p3	(GAT)9	27	1213	1239	GGATGTGCCTTGTGAGACTGA	59.998	21	GCATCAGGATCAGGTAGCTCC	59.998	21	267	482	748	GGATGTGCCTTGTGAGACTGA	59.998	21	GGCATCAGGATCAGGTAGCTC	59.998	21	268	482	749	GGACATTCTCCCTCCAAAGCA	59.995	21	GCATCAGGATCAGGTAGCTCC	59.998	21	144	605	748
GSVIVT01028149001	1	p9	(CCAGCAGGA)4	36	580	615	CATGCCACTCACAGGTTCTCT	59.997	21	AACCCTGTTGGACACACAGTT	59.995	21	184	1825	2008	CATGCCACTCACAGGTTCTCT	59.997	21	AAACCCTGTTGGACACACAGT	59.995	21	185	1825	2009	GGGGTTGTGATCAGCCACTAA	59.996	21	AAAGGGAAGCAGACCACAACA	60.064	21	252	925	1176
GSVIVT01028238001	1	p6	(TGGGAT)5	30	332	361	TCTACTCGAGGAGGAAGTGCA	59.996	21	GTGCTGCTTGAATCTGTTGCA	60.001	21	277	3	279	TCTACTCGAGGAGGAAGTGCA	59.996	21	TGTGCTGCTTGAATCTGTTGC	60.001	21	278	3	280	GCAACAGATTCAAGCAGCACA	60.001	21	CCAATCCCAATCCCAATCCCA	60.062	21	104	260	363
GSVIVT01028344001	1	p1	(T)17	17	315	331	ACTGGCTTCATTGGGTGAGAG	59.996	21	CCTCACAATCTCTGCACCACT	59.997	21	217	446	662	AGTGGTGCAGAGATTGTGAGG	59.997	21	TCACCCCAAGCCTGGATTAAC	59.995	21	230	642	871	AGTGGTGCAGAGATTGTGAGG	59.997	21	ACCCCAAGCCTGGATTAACTG	59.994	21	228	642	869
GSVIVT01028372001	1	p1	(T)22	22	201	222	ACCCACAATTTAGTACCACCTCC	59.99	23	AGTTGGGAAAAGATTGTTCTGCA	59.04	23	240	9	248	CCACCTCCTCCTATCATCAACA	58.959	22	AGTTGGGAAAAGATTGTTCTGCA	59.04	23	225	24	248	ACCACCTCCTCCTATCATCAAC	58.958	22	AGTTGGGAAAAGATTGTTCTGCA	59.04	23	226	23	248
GSVIVT01028374001	1	p3	(GAT)7	21	16	36	TACTTCGAGCAGCATCCGATC	60.001	21	ACAATGAGAGGGCTTGGATGG	60.064	21	146	147	292	TACTTCGAGCAGCATCCGATC	60.001	21	GCAATCGATCTTTGGCACTCC	59.935	21	247	147	393	TACTTCGAGCAGCATCCGATC	60.001	21	GGCAATCGATCTTTGGCACTC	59.935	21	248	147	394
GSVIVT01028385001	1	p3	(GAT)6	18	52	69	GTTCCTGGCCCTCTTATTCCC	60.134	21	TGAATGTTAGCTTACGCCGGT	60.067	21	268	84	351	GGAAATCAATGCTCCCTTGCC	59.862	21	CAAGCACCCCAGAAGGAGTAG	60.066	21	260	254	513	TTGTCTCTGGCCTGACCTACT	60.203	21	CAAGCACCCCAGAAGGAGTAG	60.066	21	147	367	513
GSVIVT01028423001	1	p3	(GCA)6	18	1222	1239	ACCATCTGTCTGTCAGGCAAG	59.997	21	TGCAAGATCCATGCTTCCACT	59.995	21	174	57	230	CCTGCTCAGTCATTGATGGGT	60.065	21	AAGCACCATAAGCAGCAGTCT	59.996	21	226	939	1164	ACCTGCTCAGTCATTGATGGG	60.065	21	AAGCACCATAAGCAGCAGTCT	59.996	21	227	938	1164
GSVIVT01028442001	1	p3	(GAA)7	21	520	540	GGGGAAGCAGGCCAGATATAC	59.996	21	CACAACAGGCCTCCATTTGTG	60	21	271	1141	1411	CCAAGGTTGTTTCGGCTCTTG	60.001	21	TGACCTTCAGATGGTTCCAGC	59.996	21	145	592	736	AGAGAATCGGCATCGGATTCC	59.999	21	TGACCTTCAGATGGTTCCAGC	59.996	21	198	539	736
GSVIVT01028543001	1	p1	(G)24	24	50	73	AAGTGGAGGCATGAGAGTGTG	59.997	21	TTGTGAAGTCCCCTGCTCTTC	59.928	21	139	441	579	AAGTGGAGGCATGAGAGTGTG	59.997	21	CTTGTGAAGTCCCCTGCTCTT	59.927	21	140	441	580	AAGTGGAGGCATGAGAGTGTG	59.997	21	CCCTATTGGTGATGAGCTCCC	59.927	21	172	441	612
GSVIVT01028543001	2	p1	(G)16	16	88	103	AAGTGGAGGCATGAGAGTGTG	59.997	21	TTGTGAAGTCCCCTGCTCTTC	59.928	21	139	441	579	AAGTGGAGGCATGAGAGTGTG	59.997	21	CTTGTGAAGTCCCCTGCTCTT	59.927	21	140	441	580	AAGTGGAGGCATGAGAGTGTG	59.997	21	CCCTATTGGTGATGAGCTCCC	59.927	21	172	441	612
GSVIVT01028546001	1	p3	(GAG)7	21	434	454	TGGCTTCGTCAGTTAACCTCC	59.998	21	GCCTCAATTCCATCCTTCCCA	60.064	21	250	1	250	TGGCTTCGTCAGTTAACCTCC	59.998	21	TGCCTCAATTCCATCCTTCCC	60.064	21	251	1	251	TGGCTTCGTCAGTTAACCTCC	59.998	21	CGGATTCTGAGCTTCTGGGTT	60.066	21	154	1	154
GSVIVT01028547001	1	p3	(CTT)8	24	77	100	GGAGTGGAGGTCTTTGAAGGG	59.996	21	CCGTAGCTCGTCTTCTCCATC	60.002	21	179	822	1000	CCAAAGACCCTTCTCTCCACC	59.996	21	TCGGAGAGAGAAGGGCTGTAA	59.994	21	172	292	463	TGGTTCCAGCTGTAGCAGATG	60.066	21	TCTAGAACGGCCACTTTGACC	59.998	21	217	1417	1633
GSVIVT01028703001	1	p3	(CAT)6	18	1299	1316	CCGTTGCATGTTGTGATGGTT	60	21	TGTACTTCTGGAGTGCAGCAG	59.999	21	139	2346	2484	CTGCTGCACTCCAGAAGTACA	59.999	21	GCAGAGTTTTTCCTGTGCCAG	60.001	21	276	2464	2739	GAGAGTGAGGGTTTGGTGGAG	59.997	21	TCTCAAACCATGTCCTCACCG	59.998	21	100	1875	1974
GSVIVT01028728001	1	p3	(ACG)6	18	92	109	ACGACGACGAAGAAGAACCAA	59.934	21	AGGGTACGCCGTTTCATCTTT	59.997	21	265	100	364	AAGATTCCAAACCCACTCGCT	59.926	21	AGGGTACGCCGTTTCATCTTT	59.997	21	295	70	364	AGAAATCAGAGGCCCACTTCG	60.066	21	TTGGTTCTTCTTCGTCGTCGT	59.934	21	114	7	120
GSVIVT01028823001	1	p3	(GAA)7	21	382	402	CAACGCCAAGACCCTTTCAAG	60.001	21	TGAGAGATCTGTGACGGAGGT	59.995	21	277	11	287	GGATCCCCATATCCACGGAAC	59.997	21	TGAGAGATCTGTGACGGAGGT	59.995	21	213	75	287	ACCTCCGTCACAGATCTCTCA	59.995	21	AGAATGAGGTTCGGCAATGGT	59.995	21	240	267	506
GSVIVT01028827001	1	p3	(ATG)9	27	659	685	ACAAAAAGGCGAAATCCCGTG	60.001	21	TAGCTTCTCCACTCTCCGGAA	59.994	21	127	192	318	CACAAAAAGGCGAAATCCCGT	60.001	21	TAGCTTCTCCACTCTCCGGAA	59.994	21	128	191	318	GGGTATTCAAGTGGAGGAGGC	60.134	21	TCTCTCAGCACTGTACTCCGA	59.997	21	139	1304	1442
GSVIVT01028843001	1	p3	(TGA)6	18	225	242	CTTGTGGGATGTGCCAGTTTG	60	21	GAGCTTCTTCCAACCCGAGAA	59.998	21	143	359	501	CTTGTGGGATGTGCCAGTTTG	60	21	AGCTTCTTCCAACCCGAGAAG	59.997	21	142	359	500	CTTGTGGGATGTGCCAGTTTG	60	21	CTTCTTCTCCGCATCCCAACT	60.066	21	115	359	473
GSVIVT01028849001	1	p3	(AGA)6	18	167	184	ACTGACAGTAGTTGGGCATGT	59.3	21	GGCCCCTCCTTCTTCTTCTTC	60.065	21	132	62	193	ACTGACAGTAGTTGGGCATGT	59.3	21	GCTGCTTCTACTGGTGATCCA	59.792	21	102	62	163	ACTGACAGTAGTTGGGCATGT	59.3	21	TGCTGCTTCTACTGGTGATCC	59.792	21	103	62	164
GSVIVT01028941001	1	p3	(GAG)6	18	949	966	CCTTACAACGCCACACTCTCT	59.999	21	TGGCGGAAATCAGGTGATTCA	59.996	21	151	312	462	CCTTACAACGCCACACTCTCT	59.999	21	AGCAAGTTACCCCACTCATGG	59.995	21	172	312	483	CCTTACAACGCCACACTCTCT	59.999	21	CATCATGAAGAAGTGCAGGCG	59.936	21	261	312	572
GSVIVT01029124001	1	p3	(CAG)6	18	81	98	CTCCTGTGCTTATGGCCAAGA	60.065	21	GAGGGTCGTAGTTGCAAGTGA	59.999	21	131	359	489	ACTCAAATGGGCAGTACGGAG	60.066	21	GAGGGTCGTAGTTGCAAGTGA	59.999	21	246	244	489	CCTTGAAGCACTCAAATGGGC	60.067	21	GAGGGTCGTAGTTGCAAGTGA	59.999	21	255	235	489
GSVIVT01029148001	1	p1	(T)17	17	4966	4982	GGCCTTGGTTTTGCAATACGT	60	21	AAATCACAATGCACCACAGGC	59.999	21	165	2453	2617	AGAATGCAAAGTGCTGGCAAG	59.999	21	AAATCACATTGCACCACAGGC	59.999	21	243	5945	6187	GCCTGTGGTGCAATGTGATTT	59.999	21	CTGAGCTGTACTCTGGTGCAA	59.999	21	167	6167	6333
GSVIVT01029151001	1	p3	(CTC)6	18	24	41	GAGTGGTTGCATTGGGAACAC	60	21	GAAGTTGGCTGCAGGTTTCTG	60.001	21	192	2356	2547	GAGTGGTTGCATTGGGAACAC	60	21	AGGTTTCTGGAGATGTGCAGG	59.996	21	180	2356	2535	TTGCCCTAGAACTCCAAGCAG	59.996	21	GAAGTTGGCTGCAGGTTTCTG	60.001	21	168	2380	2547
GSVIVT01029176001	1	p2	(TC)21	42	141	182	AGCTCAAACCTGTTCCTGGAA	59.505	21	CTGAGGATCCCCAGGAAATCG	59.929	21	109	4	112	AAGCTCAAACCTGTTCCTGGA	59.505	21	CTGAGGATCCCCAGGAAATCG	59.929	21	110	3	112	AGCTCAAACCTGTTCCTGGAA	59.505	21	ATCCCCAGGAAATCGAAGTCG	59.861	21	103	4	106
GSVIVT01029177001	1	p3	(AGA)8	24	492	515	GGAGATGTTGAGGGAGAACCG	60.135	21	TTATCCCCTTCAAGACCGTGC	60.066	21	167	164	330	GGAGATGTTGAGGGAGAACCG	60.135	21	GATCTCCAACACCCTCACAGG	60.066	21	217	164	380	GCTCTGGAGATGTTGAGGGAG	59.861	21	TTATCCCCTTCAAGACCGTGC	60.066	21	172	159	330
GSVIVT01029219001	1	p3	(GCT)6	18	1300	1317	AAGAAGTCCGTCGACACCTTC	60	21	TAAACTTGTCGTCCCTTCCGG	59.999	21	143	273	415	GAAGAAGTCCGTCGACACCTT	60	21	TAAACTTGTCGTCCCTTCCGG	59.999	21	144	272	415	AAGAAGTCCGTCGACACCTTC	60	21	TGTCCTTCTCTTCTGCAGCTG	59.998	21	119	273	391
GSVIVT01029243001	1	p2	(AT)9	18	341	358	TCCCTCCCAAGGTTTATTGCC	59.993	21	CTGGAGGGAATAAACACGCCT	60.065	21	182	30	211	TCCCTCCCAAGGTTTATTGCC	59.993	21	TGGAGGGAATAAACACGCCTC	60.066	21	181	30	210	CCCTCCCAAGGTTTATTGCCT	59.993	21	CTGGAGGGAATAAACACGCCT	60.065	21	181	31	211
GSVIVT01029254001	1	p3	(TCT)9	27	94	120	TCGTTGTTGTCAGCATCGGTA	60	21	CAGTAACAGCCCAACACTTGC	60.001	21	199	198	396	GCCTAGTGCAGAGGATCATCC	59.998	21	CAGTAACAGCCCAACACTTGC	60.001	21	173	224	396	CCGAAAATATAAAGCCGCGCA	60.003	21	CAGTAACAGCCCAACACTTGC	60.001	21	230	167	396
GSVIVT01029533001	1	p6	(GATGAA)4	24	193	216	TGTTCGGGATTTGGAGGAGTG	59.997	21	CCGACGAGAGACTCAAACCAA	60.001	21	149	335	483	GTGTTCGGGATTTGGAGGAGT	59.997	21	CCGACGAGAGACTCAAACCAA	60.001	21	150	334	483	ATTTGGAGGAGTGGAATGCGT	59.995	21	CCGACGAGAGACTCAAACCAA	60.001	21	141	343	483
GSVIVT01029540001	1	p3	(CAG)7	21	34	54	GCAAAGGCAGAAACTCATGCA	60	21	CTTGGCTGAGTTGGCTTTGAC	60.001	21	269	1019	1287	TCTCCATCTGGTCCTACTGGG	60.063	21	TGCATGAGTTTCTGCCTTTGC	60	21	188	852	1039	GTCAAAGCCAACTCAGCCAAG	60.001	21	CATCCTTGGCAGAAGCGATTG	59.935	21	164	1267	1430
GSVIVT01029540001	2	p6	(CAGCAA)4	24	982	1005	GCAAAGGCAGAAACTCATGCA	60	21	CTTGGCTGAGTTGGCTTTGAC	60.001	21	269	1019	1287	TCTCCATCTGGTCCTACTGGG	60.063	21	TGCATGAGTTTCTGCCTTTGC	60	21	188	852	1039	GTCAAAGCCAACTCAGCCAAG	60.001	21	CATCCTTGGCAGAAGCGATTG	59.935	21	164	1267	1430
GSVIVT01029588001	1	p6	(GGTGGA)5	30	137	166	TAAGGAGTTGGGGGCACAATC	59.995	21	GCTCTCTTTCATGCCACTCCT	60.066	21	191	55	245	TAAGGAGTTGGGGGCACAATC	59.995	21	CTCCTGCTTGTTCGGATGAGT	60.067	21	175	55	229	TAAGGAGTTGGGGGCACAATC	59.995	21	ACTCCTGCTTGTTCGGATGAG	60.067	21	176	55	230
GSVIVT01029736001	1	p4	(TATT)5	20	286	305	TGTACTGCCACAGCTATTGCA	59.997	21	AGCACTCCCCATGAGACAAAG	59.996	21	295	138	432	TGTACTGCCACAGCTATTGCA	59.997	21	ATGGCATGATCTTCGCTGGAT	59.927	21	221	138	358	TGTACTGCCACAGCTATTGCA	59.997	21	TGGCATGATCTTCGCTGGATT	60.134	21	220	138	357
GSVIVT01029906001	1	p6	(AAGCCA)4	24	158	181	AAGCACCTACCAACCTCTTCG	59.998	21	TGGTGTTCTCCCGATCAACTG	59.998	21	247	41	287	CTCCCAAATCCCCATTTCCCA	59.992	21	TGGTGTTCTCCCGATCAACTG	59.998	21	212	76	287	AAGCCAAAGCCAAAGCCAAAA	60.065	21	TGGTGTTCTCCCGATCAACTG	59.998	21	125	163	287
GSVIVT01029909001	1	p2	(TA)22	44	377	420	AGTTCGCTGTGAATGAGCAGA	59.999	21	GCGGTCTTCCAAACATATGCC	59.934	21	183	100	282	AGAGTTCGCTGTGAATGAGCA	59.999	21	GCGGTCTTCCAAACATATGCC	59.934	21	185	98	282	AGTTCGCTGTGAATGAGCAGA	59.999	21	GCAACGCAACTCGAGCTTAAT	59.871	21	238	100	337
GSVIVT01030033001	1	p9	(CCACTGATT)3	27	206	232	CGGACACACAGCTTGAGTACT	60	21	TCCCCGCCAAACCTAGATCTA	60.063	21	199	1795	1993	GACGGACACACAGCTTGAGTA	60.001	21	TCCCCGCCAAACCTAGATCTA	60.063	21	201	1793	1993	GTTCTTGGATCCTTGGAGCGA	60.066	21	AGTACTCAAGCTGTGTGTCCG	60	21	124	1692	1815
GSVIVT01030074001	1	p3	(TCT)11	33	106	138	TCGTTGTGTACTCTGACCAGC	60.001	21	GGGACACAATTCTCAGGCTGA	59.996	21	220	655	874	TCGTTGTGTACTCTGACCAGC	60.001	21	ATCTGCTTCAACCTTCCAGGG	59.995	21	248	655	902	TCGTTGTGTACTCTGACCAGC	60.001	21	TCCAGGGCTTAATTGGGACAC	59.995	21	234	655	888
GSVIVT01030170001	1	p6	(CCGAGT)4	24	652	675	CTTGAGATGGAGGTCGATCGG	60.001	21	CTGACTCTGACTTGGCGATGT	60.067	21	201	363	563	GATTCGACCGCTGAGAGAGAG	60.003	21	CTGACTCTGACTTGGCGATGT	60.067	21	136	428	563	AAGGAACTCAGATCAGCCGTG	60.067	21	CTGACTCTGACTTGGCGATGT	60.067	21	168	396	563
GSVIVT01030202001	1	p3	(GAA)7	21	1261	1281	AAGGCATTCGACGAGTTCCTT	59.998	21	TCCAAGATGTGTGGAATCGCA	59.997	21	160	132	291	GTGACTTCGGGAAAGCTACCA	59.998	21	TCTCCATGGTCCACTGCTAGA	59.993	21	149	729	877	GCTATTCTTCGGGGTTCCCAA	60.065	21	TGGTAGCTTTCCCGAAGTCAC	59.998	21	210	540	749
GSVIVT01030252001	1	p3	(AAG)6	18	44	61	GCCACTTCCTGATCCCAAAGA	59.995	21	GCAGACTCCACCACACCATAA	59.997	21	213	26	238	GAGCCACTTCCTGATCCCAAA	59.995	21	GCAGACTCCACCACACCATAA	59.997	21	215	24	238	GCCACTTCCTGATCCCAAAGA	59.995	21	TGCTAGGACCAAGGAAAGCAG	59.996	21	239	26	264
GSVIVT01030322001	1	p3	(GGA)7	21	61	81	CGTGGGGAGATCGTTATCTGG	60	21	TTCTTCAAGGTGTCGATCCGG	60.067	21	151	133	283	CGTGGGGAGATCGTTATCTGG	60	21	CTTTACTCCGTTCTGGCGACT	60.068	21	101	133	233	CCGGATCGACACCTTGAAGAA	60.067	21	CCGCTCCATCCGATAAATCCA	59.998	21	200	263	462
GSVIVT01030494001	1	p2	(CT)15	30	1708	1737	TACAAGGTGGACGAGAGCAAC	59.999	21	CACTCCCACACTCCCTTCTTC	59.997	21	195	507	701	ATGCTGTCATGGGGTGTGATT	59.994	21	GTTGCTCTCGTCCACCTTGTA	59.999	21	228	300	527	AATGCTGTCATGGGGTGTGAT	59.994	21	GTTGCTCTCGTCCACCTTGTA	59.999	21	229	299	527
GSVIVT01030554001	1	p1	(A)17	17	34	50
GSVIVT01030565001	1	p3	(CCT)6	18	1300	1317	ACCATTTGAGTGGGCAATTGC	59.998	21	AGGAGCAGTAACATTGCCGAA	59.997	21	227	547	773	ACCATTTGAGTGGGCAATTGC	59.998	21	AAGGAGCAGTAACATTGCCGA	59.997	21	228	547	774	TGAAGCCCCAGAACATGAGTC	59.996	21	TGCGTTTGCTGTCATAGGACT	59.998	21	113	1988	2100
GSVIVT01030582001	1	p3	(CTT)6	18	251	268	TTTCCGGGCAAATCCTCATCA	59.995	21	TAGGCTTTGTTGAGGCATCGT	59.997	21	259	507	765	TGGGGAGATATGGAGAGGCAA	60.061	21	TTCACCTCTGCCCCTTCAATC	59.995	21	104	1350	1453	TTGGGGAGATATGGAGAGGCA	60.061	21	TTCACCTCTGCCCCTTCAATC	59.995	21	105	1349	1453
GSVIVT01030586001	1	p3	(TTC)6	18	72	89	GCACAGGACTCTCTTCTTGCT	59.998	21	CTCCAAATCCTGTGTGGTCGA	59.998	21	281	306	586	GCACAGGACTCTCTTCTTGCT	59.998	21	TCTCCAAATCCTGTGTGGTCG	59.998	21	282	306	587	TCTTCGCCCTTATGCAACTGT	59.997	21	AGCAAGAAGAGAGTCCTGTGC	59.998	21	243	84	326
GSVIVT01030602001	1	p3	(TCC)9	27	3099	3125	CATTCACCGTGCAAATGTGGT	60	21	TGTCAGCTGCTGTACTGTGAG	60	21	287	1789	2075	GCTACCACTCCTGCTTTTCCT	59.996	21	GGCAATCACCCAGAAGACTGA	59.996	21	157	3081	3237	AAGCCTGTTCCTTCTGCTACC	59.996	21	GGCAATCACCCAGAAGACTGA	59.996	21	172	3066	3237
GSVIVT01030671001	1	p1	(A)23	23	161	183	ACAACACCCATCACCCATCTC	59.995	21	GCTTTTGCATGATTAGCACTTTT	57.149	23	129	22	150	ACACCCATCACCCATCTCTTG	59.717	21	GCTTTTGCATGATTAGCACTTTT	57.149	23	126	25	150	CAACACCCATCACCCATCTCT	59.717	21	GCTTTTGCATGATTAGCACTTTT	57.149	23	128	23	150
GSVIVT01030835001	1	p1	(A)23	23	299	321	CGCTTGGGACATCTACTCTCC	59.932	21	TGTGGGTGTTGAAGTTTGGGA	59.994	21	265	32	296	TGCTGGAAACAAGTGCAGTTG	59.865	21	TGTGGGTGTTGAAGTTTGGGA	59.994	21	296	1	296	GCTGGAAACAAGTGCAGTTGT	59.865	21	TGTGGGTGTTGAAGTTTGGGA	59.994	21	295	2	296
GSVIVT01030976001	1	p3	(ATA)10	30	194	223	GAAGAGAATGGGGAACTGAGGA	59.159	22	TCTCTCCTCCCATACCTCACC	59.782	21	146	12	157	AGAAGAGAATGGGGAACTGAGG	59.157	22	TCTCTCCTCCCATACCTCACC	59.782	21	147	11	157	AGAGAATGGGGAACTGAGGAA	58.079	21	TCTCTCCTCCCATACCTCACC	59.782	21	144	14	157
GSVIVT01031212001	1	p3	(AAG)6	18	1693	1710	TTTCCAGTGTGACGTGAACCA	60.066	21	CTCTGGAAAGGTAGTGGCAGG	60.066	21	283	1328	1610	TTTCCAGTGTGACGTGAACCA	60.066	21	CCTCTGGAAAGGTAGTGGCAG	60.066	21	284	1328	1611	CTGCCACTACCTTTCCAGAGG	60.066	21	GAGCAGTCGCCTTCTTCTTCT	60.067	21	129	1591	1719
GSVIVT01031371001	1	p2	(CT)8	16	138	153	CATTCACTCCTCCCAACCTCC	60.065	21	AATCTGGGGGCAACAGCAATA	59.993	21	109	231	339	CCTCATTCACTCCTCCCAACC	60.065	21	AATCTGGGGGCAACAGCAATA	59.993	21	112	228	339	CAGAGAGACGCTCAGACATCC	59.935	21	AATCTGGGGGCAACAGCAATA	59.993	21	277	63	339
GSVIVT01031393001	1	p1	(A)16	16	36	51	TCTCCAGAGTGCAAGAAGCTG	59.998	21	CAACCAGGCTGATTTTGTGGG	59.999	21	151	1099	1249	TCTCCAGAGTGCAAGAAGCTG	59.998	21	CCAACCAGGCTGATTTTGTGG	59.999	21	152	1099	1250	TGAGACAGCCACAACCATCTC	59.998	21	CAACCAGGCTGATTTTGTGGG	59.999	21	168	1082	1249
GSVIVT01031447001	1	p3	(GGA)7	21	305	325	AAAGAGCTTCCGACTCCAGTG	59.999	21	GGCCTTCGATGATACTCCCAG	59.999	21	222	204	425	CTGGGAGTATCATCGAAGGCC	59.999	21	TGATAGCGTTGTCTTGCCTGT	59.998	21	117	405	521	CTGGGAGTATCATCGAAGGCC	59.999	21	CAGCCATGGCATGTTTTTGGA	59.998	21	184	405	588
GSVIVT01031518001	1	p7	(TTCAGAT)3	21	1546	1566	CAGGCCGAGAACAAACCTTTG	60.001	21	AAGGTTGAGGTTGTCGCGTAT	59.998	21	239	46	284	AATCGTCCCAACTGACACCTC	59.998	21	AAGGTTGAGGTTGTCGCGTAT	59.998	21	199	86	284	ACAGTTCAGACTTAGCAGGCC	59.997	21	TGCCCAAAGATCGTCGAGAAA	59.998	21	219	1009	1227
GSVIVT01031538001	1	p3	(CAG)6	18	1090	1107	GGCCAGTTCAAGATGTGAGGA	59.996	21	CTGCTGTTGATGCTGTTGCTT	60.001	21	194	892	1085	CACAACCTCATCCTCAAGGCT	59.996	21	CTCCGTCATCAGACCCATAGC	60	21	265	153	417	CACAACCTCATCCTCAAGGCT	59.996	21	GCTCCGTCATCAGACCCATAG	60	21	266	153	418
GSVIVT01031548001	1	p3	(TGA)6	18	309	326	AGGCTTCTTCATCACTTGCGA	59.998	21	ACGCCTGAATCCTTTCCATGT	59.995	21	111	128	238	AGAAACAAGAGGCGTTTTGGC	59.933	21	TGTGCTGCACGATTTCTTTGG	60.001	21	109	687	795	AGGCTTCTTCATCACTTGCGA	59.998	21	TTCACGCCTGAATCCTTTCCA	59.927	21	114	128	241
GSVIVT01031551001	1	p3	(TCA)9	27	1504	1530	GGGTGAGGAGTAGGAGGAAGT	59.993	21	TTTTGAGCTTGGAACCACCCT	60.063	21	159	79	237	GGGTGAGGAGTAGGAGGAAGT	59.993	21	CTCACTCCCATTCGGAAGCTT	60.066	21	200	79	278	ATCAATGGCTGACATGCATGC	59.931	21	ACACACCTTTACGACGAGCTT	59.932	21	124	1070	1193
GSVIVT01031610001	1	p1	(A)29	29	92	120	TGGGTAGTCATGAGGAGTCACA	60.225	22	GTTGCCATTGAGTTTGCCGAT	60.068	21	103	40	142	TGGGTAGTCATGAGGAGTCACA	60.225	22	TTGCCATTGAGTTTGCCGATG	60.068	21	102	40	141	TGGGTAGTCATGAGGAGTCACA	60.225	22	ACTGGTTGCCATTGAGTTTGC	59.931	21	107	40	146
GSVIVT01031700001	1	p3	(CCT)6	18	412	429	GGCTTCCTTAACGGGTTACCA	59.997	21	TTGCGGCCAAGTTAAGGATCT	59.996	21	265	696	960	GACGGCTTCCTTAACGGGTTA	60.067	21	TTGCGGCCAAGTTAAGGATCT	59.996	21	268	693	960	AAGGGATGGAAGGGCAACAAT	59.921	21	TGGTAACCCGTTAAGGAAGCC	59.997	21	156	561	716
GSVIVT01031727001	1	p1	(A)22	22	50	71	AACTCTTCGCTCCTCTCTCCT	59.995	21	TCAACCAGGACAGGGATTTCG	59.997	21	202	283	484	AACTCTTCGCTCCTCTCTCCT	59.995	21	CAGCTTTGTCGTAATCAGCGG	59.939	21	138	283	420	GCTTCTTGCTCCAATCCTCCT	60.065	21	TCAACCAGGACAGGGATTTCG	59.997	21	263	222	484
GSVIVT01031853001	1	p6	(GAAGAG)4	24	1381	1404	AAAGATGACCCTTCGTGACCC	59.997	21	CCCACATTGTTCCACTTGCAG	60	21	114	2567	2680	TGCAAATCCCAACAGCTTTCG	60	21	CCTACCTCCACATGCCAAACT	59.995	21	100	187	286	GCCTCCAAGAGTGTTGCTTTG	60.001	21	CCTACCTCCACATGCCAAACT	59.995	21	300	848	1147
GSVIVT01031959001	1	p3	(TCT)6	18	26	43	GATTCGCAGTCTTTCATCGGC	60.005	21	GAAGTTCGGATCGGAGGCTAG	60.001	21	219	159	377	CATCTCTTCGCTTCGCCATTG	60.004	21	GCCGATGAAAGACTGCGAATC	60.005	21	125	55	179	CCGGAAACTCCAGTGAATCCA	59.997	21	GATGCAACGGTGTTTGGTTCA	59.934	21	179	1161	1339
GSVIVT01032074001	1	p3	(GGA)6	18	41	58	GTGTCTTTGTCTCGGGTCCAT	59.998	21	AACCCTAGCCTTTTCGAGAGC	60.066	21	226	10	235	TTTGTCTCGGGTCCATTCTGG	59.997	21	AACCCTAGCCTTTTCGAGAGC	60.066	21	221	15	235	GTGTCTTTGTCTCGGGTCCAT	59.998	21	AGAGCGACTCAGCGAAATTGA	60.068	21	210	10	219
GSVIVT01032264001	1	p2	(CT)13	26	17	42	CCCCGACACTCATTCTTTCCA	59.997	21	TCTGTTCATGCCCATACCCTG	59.787	21	108	52	159	ACCCCGACACTCATTCTTTCC	59.997	21	TCTGTTCATGCCCATACCCTG	59.787	21	109	51	159	CTCTTTTCTCTCCACCCCGAC	60.067	21	TCTGTTCATGCCCATACCCTG	59.787	21	122	38	159
GSVIVT01032410001	1	p2	(AG)8	16	4659	4674	GCAAAACCACAGAGAGCACAG	60.002	21	CCTCTTGACAGCTGAGCTCAA	59.998	21	294	2404	2697	AATGAGTTGGGCTCCGAAGAG	60.066	21	CCTCTTGACAGCTGAGCTCAA	59.998	21	217	2481	2697	ACCAAAGACAGCGAAGAGAGG	59.999	21	TCTGTATCTTCCGTGGCATCG	59.933	21	206	2331	2536
GSVIVT01032516001	1	p2	(AT)8	16	154	169	CAAAACTCTCTTGAGCGCACC	60.07	21	AGTCAAGGAAGAGAAAACGGTCT	59.612	23	101	23	123	AAAACTCTCTTGAGCGCACCT	60.203	21	AGTCAAGGAAGAGAAAACGGTCT	59.612	23	100	24	123	CAAAACTCTCTTGAGCGCACC	60.07	21	GTCAAGGAAGAGAAAACGGTCT	58.27	22	100	23	122
GSVIVT01032611001	1	p3	(TGG)6	18	38	55	GAGCTCAATGGTAGGATCCCG	59.999	21	GATCGAGGTAGGCGAGTTCAG	60.002	21	133	543	675	CTGAACTCGCCTACCTCGATC	60.002	21	CTGCTGCGCTCTTCAAGTTTT	60.002	21	300	655	954	TTTCCCAGCCTCAGAACCATC	59.995	21	CGGGATCCTACCATTGAGCTC	59.999	21	273	291	563
GSVIVT01032628001	1	p1	(A)17	17	193	209	CCAAAACCTTGAGGGGTAGCT	59.924	21	TCACGAGGCCCTGAAGTTAAC	59.998	21	121	25	145	CCAAAACCTTGAGGGGTAGCT	59.924	21	ATTTCACGAGGCCCTGAAGTT	59.926	21	124	25	148	CCAAAACCTTGAGGGGTAGCT	59.924	21	AATTTCACGAGGCCCTGAAGT	59.926	21	125	25	149
GSVIVT01032769001	1	p7	(TCCCAAC)3	21	365	385	GGGCTCTCAGGCTTACAAACT	59.996	21	GAAGACAAAACCATGCCCACC	59.999	21	191	1009	1199	GGGCTCTCAGGCTTACAAACT	59.996	21	GGTGAAGACAAAACCATGCCC	59.999	21	194	1009	1202	TCACCATTTCCCCTGCTTCTC	59.995	21	GCAAGGGTCACCATTGTTGAC	60	21	292	1270	1561
GSVIVT01032885001	1	p1	(T)16	16	223	238	AGCTCTGGTGGTGAAGTCATG	59.997	21	AAAGGTCATGCCATGGGACTT	59.922	21	178	47	224	AGCTCTGGTGGTGAAGTCATG	59.997	21	AAAAGGTCATGCCATGGGACT	59.922	21	179	47	225	GAAGCTCTGGTGGTGAAGTCA	59.929	21	AAAGGTCATGCCATGGGACTT	59.922	21	180	45	224
GSVIVT01032934001	1	p2	(GA)12	24	168	191	GCAGCGGAGAGAAGTGAGAAT	60.135	21	CTCTCATCACAACCCCCTTCC	60.065	21	163	9	171	GCAGCGGAGAGAAGTGAGAAT	60.135	21	TCTCTCTCATCACAACCCCCT	59.921	21	166	9	174	GGACAAGTGGTTGATGGAGGA	59.649	21	CTCTCATCACAACCCCCTTCC	60.065	21	125	47	171
GSVIVT01032950001	1	p3	(CCA)7	21	2173	2193	TCCGAGCCTTCTCAAACACTC	59.999	21	CGCCCAACTCAAAATCTGCAA	60	21	144	214	357	CGAGCCTTCTCAAACACTCCT	59.999	21	CGCCCAACTCAAAATCTGCAA	60	21	142	216	357	GTCACCCTCGAAGCTCTCAAA	59.999	21	GAGTGTTTGAGAAGGCTCGGA	59.999	21	193	42	234
GSVIVT01033012001	1	p9	(CAGCAATAC)3	27	289	315	CATCAGGATACCCCTCAGCAC	59.929	21	AACAAAGGGCAGCCAAACATC	59.929	21	246	130	375	ATATTTTGGAGCCACCCGGAG	60.134	21	AGGGTATCCTGGATATCCCGG	59.992	21	169	35	203	CATCAGGATACCCCTCAGCAC	59.929	21	AGAAGCAGCATTCCTCCAACA	59.926	21	276	130	405
GSVIVT01033051001	1	p3	(GCA)6	18	2886	2903	CAATTGGTGTGGCAGTGACTG	60.001	21	CAAAGCTGCCTCAGTGTGTTC	60.002	21	176	1390	1565	CTGTCCCCACAGTGGCTTTAT	59.995	21	ACATCAGCACGACGTTCTTCT	60	21	275	168	442	ATTCGTTTGCTTCAAGGCACC	60	21	ATCAGCTTCATCAACTGGCCA	59.995	21	266	3061	3326
GSVIVT01033257001	1	p3	(AGC)7	21	347	367	GAGAAAATCAACGCCACCACC	60.069	21	AGGGTGGGAAGCAAATCTCTG	59.995	21	150	41	190	GCCACCACCTTTCCTACTCAA	59.927	21	AGGGTGGGAAGCAAATCTCTG	59.995	21	138	53	190	CAGAGATTTGCTTCCCACCCT	59.995	21	CTCTTCGGAACATGTCGTTGC	59.873	21	128	170	297
GSVIVT01033391001	1	p9	(GGTTGGCAT)4	36	2010	2045	GGCTGCGCTCACAGATTAATG	60.003	21	CTTGCTTGGGGATGGACTTCT	59.995	21	131	1663	1793	CACTACTCCACGGAAGCTTGT	59.999	21	GGGCTCCACTCATACTTGCTT	60.065	21	105	1703	1807	ACACTACTCCACGGAAGCTTG	59.999	21	GGGCTCCACTCATACTTGCTT	60.065	21	106	1702	1807
GSVIVT01033440001	1	p2	(TC)9	18	214	231	GGCAAAGGCAAGGTTTCTCTG	60	21	CCCCAGGTAGGAGAAGGAGAA	59.992	21	178	22	199	ATTGCAGATCTCTTGTGGGCA	59.995	21	CCCCAGGTAGGAGAAGGAGAA	59.992	21	195	5	199	CTGTGGGTGATGGTACTGCAT	60.065	21	CCCCAGGTAGGAGAAGGAGAA	59.992	21	160	40	199
GSVIVT01033607001	1	p3	(CTT)6	18	5	22	CCCATGACAAAGCTTGTGTGG	60	21	CTTTCCCCTTTCACAGCAAGC	60	21	245	651	895	CCCATGACAAAGCTTGTGTGG	60	21	GCTTTCCCCTTTCACAGCAAG	60	21	246	651	896	CCCATGACAAAGCTTGTGTGG	60	21	CAAGCTTTCCCCTTTCACAGC	60	21	249	651	899
GSVIVT01033610001	1	p3	(AAC)6	18	438	455	GATTCTGGTAGCAAGGCCCTT	60.064	21	TCTGGTGATCCTTGAAGGCAC	59.996	21	234	114	347	CCCAAACACACCTTCCGTTTC	59.934	21	TCTGGTGATCCTTGAAGGCAC	59.996	21	187	161	347	GCAAGGCCCTTGAATTTCTGG	60.067	21	TCTGGTGATCCTTGAAGGCAC	59.996	21	224	124	347
GSVIVT01033612001	1	p1	(A)16	16	1079	1094	GAGGTGGGTGGATTTTGCAAC	59.999	21	CGAGAAGGCCCATATAAGCGT	59.999	21	161	260	420	GAGGTGGGTGGATTTTGCAAC	59.999	21	ACGAGAAGGCCCATATAAGCG	59.999	21	162	260	421	GAGGTGGGTGGATTTTGCAAC	59.999	21	TGAGCTGCTGTCGCTGAAATA	60.067	21	289	260	548
GSVIVT01033763001	1	p2	(AT)8	16	1283	1298	TTTCTTCTCTGCGGCGTTACT	59.999	21	GGGCCCATACTGAGATCGAAG	59.999	21	169	44	212	CTTCGATCTCAGTATGGGCCC	59.999	21	GGAGCCATTTCATTGATCCGC	60.001	21	263	192	454	TTTCTTCTCTGCGGCGTTACT	59.999	21	AAGCTGTAACCAGAGAACGGG	59.998	21	187	44	230
GSVIVT01033772001	1	p3	(CAG)6	18	42	59	ACTGTCTGGTGGAGTACAGGT	60.133	21	AGCTTCTCCAATTCTTCGCCA	59.996	21	118	90	207	ACTGTCTGGTGGAGTACAGGT	60.133	21	GCAGCTTCTCCAATTCTTCGC	60.202	21	120	90	209	AATCCACAGCATCAGGAGGAG	59.51	21	AGCTTCTCCAATTCTTCGCCA	59.996	21	191	17	207
GSVIVT01033951001	1	p3	(GGT)9	27	1252	1278	CGTGTAAGTTCTCAGGCCACT	59.999	21	CTACTGTATTCCGCGTCGTGA	59.937	21	271	57	327	GCACCACTGTTGCAGTAACTG	60.002	21	AAAGCTATCGACCTGGGGTTG	60.065	21	155	1009	1163	GTTGTAGCACCACTGTTGCAG	60.002	21	AAAGCTATCGACCTGGGGTTG	60.065	21	161	1003	1163
GSVIVT01034009001	1	p3	(GTT)9	27	35	61	AGTTGCTGTTCCTGTTCCTGT	59.787	21	GACGAACGCAAGGGTTCCAAG	62.056	21	118	63	180	AGTTGCTGTTCCTGTTCCTGT	59.787	21	ACGAACGCAAGGGTTCCAA	60.153	19	117	63	179	AGTTGCTGTTCCTGTTCCTGT	59.787	21	GACGAACGCAAGGGTTCCAA	61.162	20	118	63	180
GSVIVT01034151001	1	p2	(TC)8	16	325	340	ATCCCAGTCACAAGAGCACTG	59.997	21	TTGCAGCTTCTGATGGTTTGC	60	21	123	832	954	ATCCCAGTCACAAGAGCACTG	59.997	21	TGTATGTTGCGAGCACTGTCT	59.999	21	199	832	1030	CGTATTCGCCATTTGAGCCTG	60.004	21	GCCCAAGTCAGCGATTTTGTT	60	21	207	357	563
GSVIVT01034267001	1	p3	(CAC)7	21	2615	2635	TTCACCACCATCTGGATGTGG	59.995	21	TTTTTGGTGGGTGGTGGAGAA	59.993	21	186	2858	3043	TTCACCACCATCTGGATGTGG	59.995	21	TGTGAGGGAGGTGGGTATGAT	59.99	21	129	2858	2986	TTCACCACCATCTGGATGTGG	59.995	21	GTTGTGAGGGAGGTGGGTATG	60.065	21	131	2858	2988
GSVIVT01034287001	1	p2	(TA)21	42	488	529	TGCCCCCTTTAGGTATCTCGA	60.063	21	TGCACTTCCTCGGGAATGAAA	59.927	21	244	190	433	TTTCGACGATCCTCGCTACAG	59.936	21	TGCACTTCCTCGGGAATGAAA	59.927	21	174	260	433	TGCCCCCTTTAGGTATCTCGA	60.063	21	ATGCACTTCCTCGGGAATGAA	59.718	21	245	190	434
GSVIVT01034350001	1	p3	(TCA)6	18	136	153	GAAGCACAATGCCCCAACATT	59.998	21	AAATCTACAGCCACGAGTGCA	59.998	21	108	306	413	ATCTCAACACTGTCTGCCAGG	59.997	21	AAATCTACAGCCACGAGTGCA	59.998	21	128	286	413	TCGCTAAATGGGGCATTCACT	60.065	21	AAATCTACAGCCACGAGTGCA	59.998	21	246	168	413
GSVIVT01034480001	1	p2	(AT)24	48	252	299	GGCCAAACAAGCCCTTAGATT	58.821	21	GAGATGGTGCTTGGGTTAGCT	60.065	21	129	118	246	GGCCAAACAAGCCCTTAGATT	58.821	21	GCTTGGGTTAGCTGGCATAGA	60.134	21	121	118	238	CCCACAATTTCCTCTGTTTGCA	59.635	22	GAGATGGTGCTTGGGTTAGCT	60.065	21	220	27	246
GSVIVT01034567001	1	p3	(AGC)6	18	933	950	TCTTCGCCATGTCAGCTTTCT	59.998	21	GTTGTCAGCTCTGTACCGGAA	59.999	21	212	583	794	TCTTCGCCATGTCAGCTTTCT	59.998	21	TGAGTCCACCAACAAACCACA	59.995	21	141	583	723	TCTTCGCCATGTCAGCTTTCT	59.998	21	TGTGAGTCCACCAACAAACCA	59.995	21	143	583	725
GSVIVT01034757001	1	p3	(GTG)8	24	236	259	TCAAGAGCATTCTCGGATCGG	59.932	21	TGAAGCCCATGTCCTCATCTG	59.789	21	267	67	333	TCAAGAGCATTCTCGGATCGG	59.932	21	ACTGAAGCCCATGTCCTCATC	59.789	21	269	67	335	TCAAGAGCATTCTCGGATCGG	59.932	21	GACTGAAGCCCATGTCCTCAT	59.789	21	270	67	336
GSVIVT01034779001	1	p1	(A)17	17	2555	2571	AACGACTCAAATGGCTTGTGC	60.001	21	TTATTGGTTGCGCTTTTGGGG	59.999	21	160	2508	2667	CGACTCAAATGGCTTGTGCAA	60.001	21	TTATTGGTTGCGCTTTTGGGG	59.999	21	158	2510	2667	AACGACTCAAATGGCTTGTGC	60.001	21	AGGAATGCACGTGAGGATTGT	59.996	21	262	2508	2769
GSVIVT01034888001	1	p3	(TCT)6	18	131	148	AGAGTGGGGATTGAGGAGGAA	59.919	21	AAGGGCGAGTTGGATCTGAAG	60.066	21	271	15	285	AGAGTGGGGATTGAGGAGGAA	59.919	21	AGAAAGGGCGAGTTGGATCTG	60.066	21	274	15	288	AGAGTGGGGATTGAGGAGGAA	59.919	21	GAAAGGGCGAGTTGGATCTGA	60.066	21	273	15	287
GSVIVT01034897001	1	p3	(CAG)6	18	484	501	GGTGCAGACACTTCAGACAGA	59.931	21	TAAAGCCTGAGGATGGGAGGA	59.99	21	271	197	467	AGGTGCAGACACTTCAGACAG	59.93	21	TAAAGCCTGAGGATGGGAGGA	59.99	21	272	196	467	GGAAGGTGCAGACACTTCAGA	59.929	21	TAAAGCCTGAGGATGGGAGGA	59.99	21	275	193	467
GSVIVT01034899001	1	p3	(CAC)8	24	304	327	ATTTGCCGTCTAAGCCTCGAA	60.066	21	TGATCCACCTCCAATCTCCCT	59.99	21	291	520	810	AATTTGCCGTCTAAGCCTCGA	60.066	21	TGATCCACCTCCAATCTCCCT	59.99	21	292	519	810	TCGAATTTGCCGTCTAAGCCT	60.066	21	TGATCCACCTCCAATCTCCCT	59.99	21	295	516	810
GSVIVT01034957001	1	p3	(GAC)9	27	112	138	AGATGGGGTAGACGACGAAGA	60.065	21	CGTCATCATCGTCATCGTCCT	60.002	21	107	8	114	AGATGGGGTAGACGACGAAGA	60.065	21	CATCATCCTCATCGTCGTCGT	60.002	21	143	8	150	GATGGGGTAGACGACGAAGAC	59.935	21	CGTCATCATCGTCATCGTCCT	60.002	21	106	9	114
GSVIVT01034957001	2	p3	(GAC)6	18	274	291	AGATGGGGTAGACGACGAAGA	60.065	21	CGTCATCATCGTCATCGTCCT	60.002	21	107	8	114	AGATGGGGTAGACGACGAAGA	60.065	21	CATCATCCTCATCGTCGTCGT	60.002	21	143	8	150	GATGGGGTAGACGACGAAGAC	59.935	21	CGTCATCATCGTCATCGTCCT	60.002	21	106	9	114
GSVIVT01035030001	1	p1	(A)17	17	1295	1311	TCTAAGTATTCCATCGGCGCC	59.999	21	AAGGAAAGCAATTGTCGGTGC	60	21	150	186	335	TTTCTGGAGAGAGCAGCTGTG	59.998	21	AAGGAAAGCAATTGTCGGTGC	60	21	264	72	335	GTTTCTGGAGAGAGCAGCTGT	59.998	21	AAGGAAAGCAATTGTCGGTGC	60	21	265	71	335
GSVIVT01035053001	1	p9	(CAACAGCAG)3	27	236	262	AATCAACAGCAGCAACAGCAG	60.001	21	CCACTCCTTGAACGATTCCCA	59.997	21	278	232	509	GGAGCAGGATTCCCCATATGG	59.995	21	ATGTTAAGAAGCAGGCGTCCA	59.997	21	191	806	996	TGGGAATCGTTCAAGGAGTGG	59.997	21	TTCCATAATCAGCACTGCCGT	60.065	21	217	489	705
GSVIVT01035053001	2	p3	(CAG)6	18	299	316	AATCAACAGCAGCAACAGCAG	60.001	21	CCACTCCTTGAACGATTCCCA	59.997	21	278	232	509	GGAGCAGGATTCCCCATATGG	59.995	21	ATGTTAAGAAGCAGGCGTCCA	59.997	21	191	806	996	TGGGAATCGTTCAAGGAGTGG	59.997	21	TTCCATAATCAGCACTGCCGT	60.065	21	217	489	705
GSVIVT01035133001	1	p6	(AACCCT)4	24	202	225	ACGTGGATGGCGATTTTAGGT	60.066	21	CGAATCACCCACAACCACAAC	60.002	21	275	541	815	TTCAGAAGTCGAAGGAAGCCC	59.998	21	ACCTAAAATCGCCATCCACGT	60.066	21	234	328	561	TTCAGAAGTCGAAGGAAGCCC	59.998	21	TGATAGTTCCGCCGCTTTTCT	60.066	21	183	328	510
GSVIVT01035269001	1	p2	(AT)11	22	58	79	TCATCTCCTTCTCGGTCCCTT	59.993	21	GGCAACACCATTAGGAACAGC	59.798	21	250	233	482	TCATCTCCTTCTCGGTCCCTT	59.993	21	GATGCAGCTTGGGAACTTTCC	59.797	21	227	233	459	TCATCTCCTTCTCGGTCCCTT	59.993	21	CGAGAGGCAACACCATTAGGA	59.793	21	255	233	487
GSVIVT01035465001	1	p3	(CAC)6	18	82	99	GGAGGAGCAAACAACTCGAGA	59.999	21	AGCTTTAGGCCATCTGCTGTT	59.995	21	239	1114	1352	TTGGGGTTGATCATGGGTCAG	59.994	21	TCTCGAGTTGTTTGCTCCTCC	59.999	21	246	889	1134	GATGGAGGCAAGAACTTGGGA	59.995	21	TTTTCTGAAGCTTCCGCAACG	60.003	21	265	690	954
GSVIVT01035675001	1	p3	(CTC)6	18	2144	2161	CCCACAGGTGCTTCACAATTG	60	21	TGGTAGTTGGCGCCATTTTTG	60	21	213	2016	2228	CAGCTCAGAGAGTTGAGGCAA	59.998	21	CAATTGTGAAGCACCTGTGGG	60	21	146	1891	2036	CCCTCCAAAGCAAGCTGTTTC	60	21	TTGCCTCAACTCTCTGAGCTG	59.998	21	227	1685	1911
GSVIVT01035723001	1	p3	(GCA)6	18	3147	3164	ACGGAAGGTACCAATGGAACC	59.996	21	GTTGCATCTGGGTGGTTTGAC	60	21	272	509	780	GTCAAACCACCCAGATGCAAC	60	21	CTCCTGTGACTGCCTTGGAAT	59.996	21	191	760	950	CACTGCATAAACACGGCACAA	60.002	21	AGAGAAAGGCGCAGTTGATGA	59.998	21	254	2491	2744
GSVIVT01035729001	1	p3	(CAG)7	21	688	708	TTCGTCAACGTCCATTGGCTA	59.999	21	GTTGCCAGCTGGTTGAAGATG	60.068	21	277	553	829	TTCGTCAACGTCCATTGGCTA	59.999	21	CAGTGGCTGACTCTCTCCATC	59.863	21	131	553	683	CCAGTGACACCACCAGTCATT	60.203	21	TAGCCAATGGACGTTGACGAA	59.999	21	195	379	573
GSVIVT01035869001	1	p1	(A)16	16	283	298	TTGATGGTGTCCTCCTTCTGC	59.996	21	GGCCCTCAACCAGATGAAGAA	59.995	21	132	364	495	TCAAGAGCCTTGATGGTGTCC	59.996	21	GGCCCTCAACCAGATGAAGAA	59.995	21	141	355	495	CAGAGGGGAAGGACCTTGTTC	59.996	21	GGCCCTCAACCAGATGAAGAA	59.995	21	195	301	495
GSVIVT01035908001	1	p3	(GCA)6	18	750	767	GGTCCAAGAAGCTCCACATGA	59.996	21	TTTCCGATCAACGCTGAAGGA	59.998	21	233	331	563	GGTCCAAGAAGCTCCACATGA	59.996	21	CACTTGAGCCGCTTTATCTGC	59.937	21	262	331	592	GGGGGACTCTGAGAAAGAAGC	60.066	21	TTTCCGATCAACGCTGAAGGA	59.998	21	202	362	563
GSVIVT01036017001	1	p5	(TCTTC)4	20	132	151	TTCACTTGCTGATGGGATGCT	59.995	21	AGTGGCTTTCTCTCCGAACAG	59.999	21	145	629	773	TTCACTTGCTGATGGGATGCT	59.995	21	GGAAGTGGCTTTCTCTCCGAA	59.998	21	148	629	776	TTCACTTGCTGATGGGATGCT	59.995	21	CCCTGACTCCTCTAACCCTGA	59.993	21	217	629	845
GSVIVT01036119001	1	p3	(GAA)6	18	85	102	GTTCTCTTGCAAAGCCACAGG	60.001	21	GCATCATTGCCATACCAGCAG	60.001	21	210	904	1113	GTTCTCTTGCAAAGCCACAGG	60.001	21	TAGATCAGGGGCTGTGCAAAG	60.065	21	172	904	1075	GTTCTCTTGCAAAGCCACAGG	60.001	21	CTGCACCTAGAGCACCATAGG	59.93	21	135	904	1038
GSVIVT01036162001	1	p6	(CCCGAG)5	30	1276	1305	TGGCGAATTTTGCAAGATGGG	60.067	21	ATTTGTGCAAGCCGCTTGAAT	59.999	21	191	805	995	TAGGAGCAACGCTTGGAAGAG	60.067	21	GCATAATCGTATCGCGCCTTC	59.941	21	202	277	478	ACATTGTTGGCTGGTGCTCTA	59.926	21	GCATAATCGTATCGCGCCTTC	59.941	21	161	318	478
GSVIVT01036208001	1	p3	(ACA)9	27	72	98	TCCATTTGGGCTTGATGCTCT	59.994	21	TTTCAATGGCATCCCTCTGCT	59.994	21	272	773	1044	GCATATTCGCAGGAAGCAAGG	60.002	21	TGCCACCAACAGAATGACGTA	59.929	21	119	1070	1188	TTTCAAAAACAGCAGGGCGAG	59.933	21	TCCCATTCTTGGATGCTGCAT	60.063	21	273	589	861
GSVIVT01036216001	1	p1	(A)24	24	99	122	TGAAAAACAATCATCGTGCAAGGA	59.963	24	AGCATTGTGATTGGTTGAGTGT	58.775	22	144	59	202	CGTGCAAGGATAAAAATACACCCA	59.843	24	AGCATTGTGATTGGTTGAGTGT	58.775	22	130	73	202	TGAAAAACAATCATCGTGCAAGG	58.702	23	AGCATTGTGATTGGTTGAGTGT	58.775	22	144	59	202
GSVIVT01036241001	1	p1	(A)16	16	2053	2068	GTCACCTCGAAGCAACTGAGA	60	21	GAAGAATTGTGCGCCCTTTGT	60	21	186	883	1068	GTCACCTCGAAGCAACTGAGA	60	21	TGAAGAATTGTGCGCCCTTTG	60	21	187	883	1069	CGCCGTGTGGTTACAAACTTT	59.936	21	TCTCAGTTGCTTCGAGGTGAC	60	21	187	717	903
GSVIVT01036387001	1	p9	(AGGGAACCC)3	27	1516	1542	CTCCTAAGCCTGCAGGAAACA	59.996	21	CTTTGGTGTGCTCTGAACAGC	60.002	21	248	892	1139	ACTCCTAAGCCTGCAGGAAAC	59.996	21	CTTTGGTGTGCTCTGAACAGC	60.002	21	249	891	1139	GCTGTTCAGAGCACACCAAAG	60.002	21	TCAGATTGTCCTCCCTTTGGC	59.995	21	146	1119	1264
GSVIVT01036401001	1	p3	(CTC)6	18	1541	1558	AAAGCGCAAGTTCATGGTTCC	60	21	AGCAAAACCCAGGAAGTTGGA	60.063	21	265	935	1199	CATGGTTCCCGTTGTGAAACC	60.001	21	AGCAAAACCCAGGAAGTTGGA	60.063	21	253	947	1199	AAAGCGCAAGTTCATGGTTCC	60	21	GGCAAGAGAAATGGCCACAAG	60.067	21	299	935	1233
GSVIVT01036402001	1	p3	(AGG)6	18	87	104	AGGTAGTTCCTCCTCATGGAT	57.284	21	TCACAACAATCCCCTAATGATCCA	59.771	24	109	38	146	AAAAGGTCAACAAGATTCTTTGGA	57.21	24	TTTCCTCTCCTCCTCCTCCTC	59.71	21	109	3	111	AGGTAGTTCCTCCTCATGGATT	57.986	22	TCACAACAATCCCCTAATGATCCA	59.771	24	109	38	146
GSVIVT01036475001	1	p3	(GGT)8	24	853	876	CAAAGGTCGAATCCCACCTCA	59.997	21	ATGTTGTGCAGCAAGCTTCTG	60.001	21	163	8	170	CAAAGGTCGAATCCCACCTCA	59.997	21	CATGTTGTGCAGCAAGCTTCT	60.001	21	164	8	171	GCTAGGGAGGTGGAAAAGCTT	59.995	21	CAGAAGCCTCACCCTCATTGT	59.996	21	112	639	750
GSVIVT01036491001	1	p3	(GAA)6	18	21	38	GAAGGGGGATGGACTGTTGTT	59.924	21	TGCCTCTCTTCTCTGAAAGCG	60.067	21	171	675	845	GAAGGGGGATGGACTGTTGTT	59.924	21	TATCCATCACAGCAGCTTGGG	60.134	21	106	675	780	GAAGGGGGATGGACTGTTGTT	59.924	21	CTCTCAGTTGCTGTATCCGCT	59.864	21	241	675	915
GSVIVT01036517001	1	p3	(TGA)6	18	915	932	GATCCAAAAGGACAGGAGCCA	59.995	21	GCTGCTTCTTGTGGAGTCTCT	59.998	21	293	1275	1567	CAGAAGACTCAGAGTGCTGCA	59.999	21	TTGGGTGCTCAAGGACAAAGT	60.064	21	181	30	210	AGACTCAGAGTGCTGCAGTTC	59.999	21	TTGGGTGCTCAAGGACAAAGT	60.064	21	177	34	210
GSVIVT01036526001	1	p2	(AT)12	24	85	108
GSVIVT01036550001	1	p1	(A)21	21	67	87	ACCCACTTTCCTCAAACTCCA	59.15	21	AATCTGGGTAGCAGCTGGTTG	60.34	21	103	22	124	ACCCACTTTCCTCAAACTCCA	59.15	21	CAATCTGGGTAGCAGCTGGTT	60.34	21	104	22	125	ACCCACTTTCCTCAAACTCCA	59.15	21	TACAATCTGGGTAGCAGCTGG	59.514	21	106	22	127
GSVIVT01036552001	1	p3	(GCA)8	24	402	425	GTGAAGCACAAGGGAAGCAAG	60.001	21	TGATCCTCTCCCTGCAGATGA	60.063	21	175	463	637	TGGTCCACCATTGCCAGATAC	60.065	21	CTTGCTTCCCTTGTGCTTCAC	60.001	21	211	273	483	GTGAAGCACAAGGGAAGCAAG	60.001	21	TCACAGGCAAGCACAGATCTT	59.927	21	144	463	606
GSVIVT01036707001	1	p2	(GA)8	16	5	20	GCTTTTGCTCTTGCTGCTCTT	60	21	ATACGAGATGGCATGCGTGAT	59.999	21	215	16596	16810	GCTGCTCTTATGGAGATCCCC	59.997	21	ATACGAGATGGCATGCGTGAT	59.999	21	203	16608	16810	GCTTTTGCTCTTGCTGCTCTT	60	21	AGGCCATGTCCTTTACACTGG	59.995	21	298	16596	16893
GSVIVT01036740001	1	p3	(TCT)7	21	103	123	GTGTTGGATTTGGTCACTGCC	60	21	AGAAGATTGTGCTCTTGGCGA	59.998	21	143	654	796	AAGGTTTCATGGGCGGATTCT	59.994	21	GGCAGTGACCAAATCCAACAC	60	21	265	410	674	GTGTTGGATTTGGTCACTGCC	60	21	ATGTCTCCCTCACAGCCCTAT	60.062	21	118	654	771
GSVIVT01036751001	1	p3	(CCG)7	21	35	55	AATGACAACTGTGCATGCCAC	60	21	AGGCATACTTTACGGCTGCTT	60.065	21	275	794	1068	AAGCAGCCGTAAAGTATGCCT	60.065	21	TGTCATACCATGCAACGAGCT	60.066	21	171	1048	1218	ACACATAAAGGGTGGTGCCAA	60.133	21	GTGGCATGCACAGTTGTCATT	60	21	213	602	814
GSVIVT01036998001	1	p2	(TA)12	24	54	77
GSVIVT01037232001	1	p3	(TCC)7	21	108	128	TTCCCTTCAGCCACTCAATCC	59.995	21	AGTTGCTTTCTCAGGATCCCG	60.066	21	280	89	368	TTCCCTTCAGCCACTCAATCC	59.995	21	GACGAGAACGAGCTTGGAAGA	60.068	21	181	89	269	TCCTCCTCCTTCTCCCAAGAG	59.992	21	AGTTGCTTTCTCAGGATCCCG	60.066	21	250	119	368
GSVIVT01037286001	1	p2	(CT)20	40	33	72	TTGCATCGGATTAGAGGGAGC	59.929	21	TCACCACAGCATCATCAAGCT	59.996	21	115	8	122	TGCATCGGATTAGAGGGAGCT	60.759	21	TCACCACAGCATCATCAAGCT	59.996	21	114	9	122	GGGAGCTACCTCTCTCTCTCT	59.225	21	TCACCACAGCATCATCAAGCT	59.996	21	100	23	122
GSVIVT01037341001	1	p2	(TA)8	16	535	550	AGTTAGGCTCTGGTGTTGGTG	59.928	21	TATATGTCCGCCCCAAGAACG	59.93	21	250	238	487	TGTGCTTGGATGGGTCCTTTT	60.133	21	CACCAACACCAGAGCCTAACT	59.928	21	225	34	258	AGTTAGGCTCTGGTGTTGGTG	59.928	21	AGCTTTTTGGCTACCAGTCCA	59.855	21	166	238	403
GSVIVT01037358001	1	p5	(GAAAA)4	20	238	257	ATGAAGCATGGGGAATCAGCA	60.063	21	TGTCAAAGATGTTCCTCGGGG	59.997	21	121	3510	3630	CCGCCAAAGATCCTACCACTT	60.065	21	TGATTTCCCTGACTTCGTGGG	59.997	21	206	6613	6818	GGATCGGATGCTGACTCGATT	60	21	GGTTGGTGCTTTACTCGCTTG	60.069	21	168	335	502
GSVIVT01037394001	1	p6	(TGGCAG)5	30	396	425	CCCTGTTACCCCATCACCAAA	59.924	21	AGTTGGCCAGTTGAATGGGAT	59.922	21	110	749	858	CCCTGTTACCCCATCACCAAA	59.924	21	AAGTTGGCCAGTTGAATGGGA	60.133	21	111	749	859	CCCTGTTACCCCATCACCAAA	59.924	21	TTGGCCAGTTGAATGGGATCT	59.641	21	108	749	856
GSVIVT01037459001	1	p1	(T)16	16	186	201	ACAAGGGTCCTATAAGGGGGT	59.628	21	AAGTGGTTTTGTCGAGACACA	58.019	21	127	19	145	ACAAGGGTCCTATAAGGGGGT	59.628	21	GTGGTTTTGTCGAGACACATCT	58.869	22	125	19	143	ACAAGGGTCCTATAAGGGGGT	59.628	21	AGTGGTTTTGTCGAGACACATC	58.869	22	126	19	144
GSVIVT01037490001	1	c	(GAA)12(GAT)6	54	447	500	AAATTTTCGTCCACGGCCTTG	60.001	21	GCCTACATACAGTCTCCGCTC	60.001	21	293	637	929	CAAAATTTTCGTCCACGGCCT	60.001	21	GCCTACATACAGTCTCCGCTC	60.001	21	295	635	929	GGCGAAGAAGAGAAAGTCCCA	59.998	21	AGGCCGTGGACGAAAATTTTG	60.001	21	289	367	655
GSVIVT01037591001	1	p3	(CAG)6	18	70	87	GGATGCAAACAGTGTGCCATT	59.999	21	CAGATACATGGAGCCGAGCAT	59.998	21	149	1025	1173	ATGCTCGGCTCCATGTATCTG	59.998	21	GTCATCAAGCAACACACCACC	60.001	21	269	1153	1421	ATGCTCGGCTCCATGTATCTG	59.998	21	GGTCATCAAGCAACACACCAC	60.001	21	270	1153	1422
GSVIVT01037657001	1	p3	(TCT)8	24	91	114	AAAGTTCTACAGCCTCCCTGC	59.996	21	CACTGCCAAGGTTGTTCATGG	60	21	272	401	672	TGCTACAGGGAGTCAAAGCAG	59.998	21	CACCGGCCTTGAAACAAAGAG	60.001	21	102	2710	2811	TGCTACAGGGAGTCAAAGCAG	59.998	21	CTCACCGGCCTTGAAACAAAG	60.001	21	104	2710	2813
GSVIVT01037663001	1	p1	(T)16	16	95	110	TCTTCCTCGAATGTCATCTTCGT	59.556	23	AACACACACACACACACACAC	59.734	21	103	42	144	TCTTCCTCGAATGTCATCTTCGT	59.556	23	CACACACACACACACACACAC	60.4	21	101	42	142	ACTCTCTCTTCCTCGAATGTCA	58.308	22	CACACACACACACACACACAA	59.735	21	103	36	138
GSVIVT01037663001	2	p2	(TG)12	24	120	143	TCTTCCTCGAATGTCATCTTCGT	59.556	23	AACACACACACACACACACAC	59.734	21	103	42	144	TCTTCCTCGAATGTCATCTTCGT	59.556	23	CACACACACACACACACACAC	60.4	21	101	42	142	ACTCTCTCTTCCTCGAATGTCA	58.308	22	CACACACACACACACACACAA	59.735	21	103	36	138
GSVIVT01037669001	1	p3	(GAT)6	18	385	402	TGAGGAAAGAGGACGAAAGGC	59.998	21	TTCAGGATCCACTGGTTCTGC	59.996	21	172	401	572	AAAGAGGACGAAAGGCGGATT	59.997	21	TTCAGGATCCACTGGTTCTGC	59.996	21	167	406	572	TGAGGAAAGAGGACGAAAGGC	59.998	21	CAGGATCCACTGGTTCTGCAT	60.065	21	170	401	570
GSVIVT01037710001	1	p5	(AGAAA)4	20	22	41
GSVIVT01037841001	1	p1	(T)22	22	54	75
GSVIVT01038072001	1	p1	(A)17	17	57	73	GTGCTGGAAAGCATGTCCCTT	61.162	21	AGATGGCTCTTTGTGTCGTCC	60.338	21	100	3	102	ATGGTGCTGGAAAGCATGTCC	61.23	21	AGATGGCTCTTTGTGTCGTCC	60.338	21	103	0	102	GTGCTGGAAAGCATGTCCCT	60.61	20	AGATGGCTCTTTGTGTCGTCC	60.338	21	100	3	102
GSVIVT01038075001	1	p3	(GAA)8	24	688	711	AGCATCTGGAGGTTGACAGTG	59.997	21	AGCAACACCCTCATTCTCCTG	59.996	21	245	988	1232	CAGGAGAATGAGGGTGTTGCT	59.996	21	TTGGCATCAGAGTTCCTGTCC	59.996	21	101	1212	1312	AGCATCTGGAGGTTGACAGTG	59.997	21	TGGTCCACCTTTGTGTCACAA	59.995	21	160	988	1147
GSVIVT01038188001	1	p3	(TGA)6	18	972	989	GACTACAGGGCTAGGATTCGC	60	21	CAAGAGAAGCCCAGTGCAGTA	59.998	21	231	180	410	TCTCTCTTAGAAGGGCGTGGA	59.994	21	GCGAATCCTAGCCCTGTAGTC	60	21	141	60	200	TACTGCACTGGGCTTCTCTTG	59.998	21	ACATCAAGAAGGGCACGGAAT	59.995	21	146	390	535
GSVIVT01038380001	1	p6	(GAAGCA)4	24	3082	3105	GTTGGAAGAGAAAGAGGCCGA	59.998	21	ATCTTGGGAGGAGGGAGTCTC	60.063	21	247	2792	3038	TGGATTCAGCACTCCTGCATT	59.995	21	ATCTTGGGAGGAGGGAGTCTC	60.063	21	211	2828	3038	GCAAACAGAAACGGTCCGAAA	59.936	21	TGCTGAGGAAGGAAGCGAATT	59.996	21	183	192	374
GSVIVT01038484001	1	c	(TC)14(TA)12	52	214	265	CAGCTGGTAGGGTTTCAGGAG	60.066	21	AAAGGGTGGTACCATGCATGT	59.923	21	239	46	284	TGGTAGGGTTTCAGGAGTGGA	60.133	21	AAAGGGTGGTACCATGCATGT	59.923	21	235	50	284	GTAGCAGCTGGTAGGGTTTCA	59.722	21	AAAGGGTGGTACCATGCATGT	59.923	21	243	42	284
GSVIVT01038521001	1	p2	(AG)17	34	6	39	GTCGTGTTGGATTTATGGCGG	59.937	21	ATACCATACACCCCTCCAAGC	59.225	21	112	49	160	TTATGGCGGTTGCAATTTGGG	60.067	21	ATACCATACACCCCTCCAAGC	59.225	21	100	61	160	GTTGGATTTATGGCGGTTGCA	59.796	21	ATACCATACACCCCTCCAAGC	59.225	21	107	54	160
GSVIVT01038573001	1	p1	(T)16	16	276	291	ACTCCCTTGTCTTCAGGCATG	59.996	21	TGCATAGTCGTAGTCCAGCAC	59.866	21	135	48	182	CACTCCCTTGTCTTCAGGCAT	59.996	21	TGCATAGTCGTAGTCCAGCAC	59.866	21	136	47	182	GTGCTGGACTACGACTATGCA	59.866	21	AGGCCGTTGGGGAGTTATTTT	59.923	21	196	162	357
GSVIVT01038632001	1	p3	(CCA)7	21	929	949	TCACCATCGTCAATCAGCACA	59.998	21	AATGTTGGCAATGTGGGTGTG	59.93	21	192	952	1143	CATTGTCATCCACCTCCACCA	59.995	21	AATGTTGGCAATGTGGGTGTG	59.93	21	241	903	1143	ATTGTCATCCACCTCCACCAC	59.995	21	AATGTTGGCAATGTGGGTGTG	59.93	21	240	904	1143
GSVIVT01038657001	1	p9	(GACGACGAG)3	27	118	144	AGAAGTGAGAAGAAGAGCCGC	60.067	21	CATCACCGACCCCATATCTGG	59.998	21	246	189	434	AGAAGTGAGAAGAAGAGCCGC	60.067	21	CCATCACCGACCCCATATCTG	59.998	21	247	189	435	GGTGCAAATGAGGGCTCAAAG	60.067	21	CATCACCGACCCCATATCTGG	59.998	21	273	162	434

## Sheet: Theobroma cacao
Supplemental Dataset1-2. The information of SSRs and corresponding primer sequences in Theobroma cacao.
ID	SSR nr.	SSR type	SSR	size	start	end	FORWARD PRIMER1 (5'-3')	Tm	size	REVERSE PRIMER1 (5'-3')	Tm	size	PRODUCT1 size (bp)	start (bp)	end (bp)	FORWARD PRIMER2 (5'-3')	Tm	size	REVERSE PRIMER2 (5'-3')	Tm	size	PRODUCT2 size (bp)	start (bp)	end (bp)	FORWARD PRIMER3 (5'-3')	Tm	size	REVERSE PRIMER3 (5'-3')	Tm	size	PRODUCT3 size (bp)	start (bp)	end (bp)
Thecc1EG004846t1	1	p3	(ACC)8	24	107	130	AGCACAGGGAAAATCGTGGAT	59.995	21	TTTGGCACAGGTCCCATAGTC	59.996	21	235	742	976	AGCACAGGGAAAATCGTGGAT	59.995	21	TAGGTGGTATACGTCCTGCCA	60.064	21	279	742	1020	AGCACAGGGAAAATCGTGGAT	59.995	21	ATCAATGGCTGGTCACAACCT	59.924	21	118	742	859
Thecc1EG045533t1	1	p3	(CAG)7	21	200	220	GTCAGCAATTGGGGGAGAAGA	59.995	21	TCCTGTTGGACAGCGTACTTC	59.999	21	235	251	485	GTCAGCAATTGGGGGAGAAGA	59.995	21	TTCTCCTGTTGGACAGCGTAC	59.999	21	238	251	488	GAGTCAGCAATTGGGGGAGAA	59.995	21	TCCTGTTGGACAGCGTACTTC	59.999	21	237	249	485
Thecc1EG047111t1	1	p5	(AGTGG)5	25	573	597	GGAGGTTAATGGGTGGCTTCA	59.995	21	TGCATGCTTTTCATTTCCGCA	59.999	21	277	253	529	CAACAAGCCCTGAAAGAACCG	60.001	21	TGAAGCCACCCATTAACCTCC	59.995	21	213	61	273	ATGGGAGGGATGGTAATGGGA	60.06	21	TGCATGCTTTTCATTTCCGCA	59.999	21	122	408	529
Thecc1EG019686t1	1	p3	(TCT)7	21	136	156	GGACTGCTGCTTCTCGATCTT	60.135	21	TTGCACACGTTTCTGAGTTGC	60.202	21	104	118	221	GGACTGCTGCTTCTCGATCTT	60.135	21	GTTGGAAGACAGTTGCACACG	60.268	21	116	118	233	GCTCTGGCTTCTTGTGAAACC	59.732	21	AAGATCGAGAAGCAGCAGTCC	60.135	21	128	11	138
Thecc1EG042329t1	1	p1	(A)19	19	4777	4795	AACTCGCAAACCTCGGAAGAT	59.998	21	CGTCTGCTCCTGTTGACTCTT	60	21	115	6381	6495	AACTCGCAAACCTCGGAAGAT	59.998	21	TGTACGTCTGCTCCTGTTGAC	60.001	21	119	6381	6499	AGTGAACATCGAGCAGCAGAA	59.999	21	ATCTTCCGAGGTTTGCGAGTT	59.998	21	229	6173	6401
Thecc1EG035702t1	1	p3	(TCT)6	18	67	84	TTGCTTCCAGTCCATCCAGTC	59.996	21	CAGAAATGGCTCAGACCCTGT	59.996	21	113	510	622	CTTGCTTCCAGTCCATCCAGT	59.996	21	CAGAAATGGCTCAGACCCTGT	59.996	21	114	509	622	TGCTAATGGAAGGTGGGCAAT	59.993	21	GACTGGATGGACTGGAAGCAA	59.996	21	106	425	530
Thecc1EG002916t1	1	p3	(GAG)6	18	832	849	TTGAGGATGGAGGTGAACGTG	59.998	21	CGCCTCCGGAGAGTTATCTTC	60.001	21	269	310	578	TGTTGAGGATGGAGGTGAACG	59.998	21	CGCCTCCGGAGAGTTATCTTC	60.001	21	271	308	578	CGTGTTGAGGATGGAGGTGAA	59.998	21	CGCCTCCGGAGAGTTATCTTC	60.001	21	273	306	578
Thecc1EG008456t1	1	p3	(GAT)6	18	787	804	TTCATGAGCTTCCAAGACCCC	59.995	21	GGAGGTGAGGCAACATCTTCA	59.996	21	283	1612	1894	AGCCACATGTGCAGAAGATCA	59.996	21	TTGGGGAAATGTAAGGCCTCC	59.993	21	272	679	950	GGAGGCCTTACATTTCCCCAA	59.993	21	TGCTGTTCCTCATTTCCCCTC	59.995	21	106	930	1035
Thecc1EG001313t1	1	p3	(CTC)7	21	31	51	GGCTCCTAAAAGTCGGTGTGA	59.998	21	TAGTGCCACGATCATCATCCG	60	21	152	563	714	CGGATCTTTTCCTGGGGTCAA	59.996	21	TAGTGCCACGATCATCATCCG	60	21	264	451	714	CGGATCTTTTCCTGGGGTCAA	59.996	21	TCACACCGACTTTTAGGAGCC	59.998	21	133	451	583
Thecc1EG007016t1	1	p6	(TCTCCT)4	24	274	297	CTCTGATTACGCCGTAGCCAT	60	21	CTCCACAAATGTTGGGCAGTG	60	21	239	479	717	TCCATCTCAGCTTTTCGTGCT	59.998	21	ATGGCTACGGCGTAATCAGAG	60	21	185	315	499	CTCTGATTACGCCGTAGCCAT	60	21	CTGTCAAGTTTCAAGCCACGG	60.002	21	285	479	763
Thecc1EG015074t1	1	p2	(AG)14	28	225	252	ATGCGGTATCTGCAGAGATGG	59.998	21	ATTGCTCCTTCTTCCAGGCTC	60.065	21	156	602	757	ATGCGGTATCTGCAGAGATGG	59.998	21	GACCTGCTCCCATGATCAACA	60.065	21	242	602	843	GCATTAGTTGCCAGAGATGCG	60.003	21	ATTGCTCCTTCTTCCAGGCTC	60.065	21	172	586	757
Thecc1EG027824t1	1	p3	(CAG)9	27	1003	1029	GCAGTTGCTTCAAGGAATGCA	60	21	ATTCACAGCAGCACGGAGTAA	59.998	21	232	401	632	GCAGTTGCTTCAAGGAATGCA	60	21	AATTCACAGCAGCACGGAGTA	59.998	21	233	401	633	TACTCCGTGCTGCTGTGAATT	59.998	21	ACTACCGATGTTGCTTGACGT	59.999	21	185	613	797
Thecc1EG021761t1	1	p3	(CCA)6	18	19	36	GTTTCTCCGGGGTTTTTGAGC	60.001	21	GCTTTCAAAGACAGGGCCTTG	60	21	206	346	551	GTTTCTCCGGGGTTTTTGAGC	60.001	21	TGTCGTCTTCGTGATCGGTTT	60.001	21	252	346	597	TTCGAAACACGCTTTGGTCAC	59.937	21	GCTTTCAAAGACAGGGCCTTG	60	21	158	394	551
Thecc1EG021761t1	2	p3	(CTT)6	18	182	199	GTTTCTCCGGGGTTTTTGAGC	60.001	21	GCTTTCAAAGACAGGGCCTTG	60	21	206	346	551	GTTTCTCCGGGGTTTTTGAGC	60.001	21	TGTCGTCTTCGTGATCGGTTT	60.001	21	252	346	597	TTCGAAACACGCTTTGGTCAC	59.937	21	GCTTTCAAAGACAGGGCCTTG	60	21	158	394	551
Thecc1EG009743t1	1	p3	(GAA)6	18	181	198	GCTTTTCTCTGTGTTTCGGCA	59.666	21	AGCTCAACACAACACAGAGGA	59.514	21	126	44	169	TGCTTTTCTCTGTGTTTCGGC	59.666	21	AGCTCAACACAACACAGAGGA	59.514	21	127	43	169	GTGTTTCGGCATTCTGGGTTT	59.66	21	AGCTCAACACAACACAGAGGA	59.514	21	116	54	169
Thecc1EG004488t1	1	p3	(GAG)7	21	46	66	GGTTGTTGCTGGTGATGACAC	60.001	21	ACTGCTGTAGGTGAGTTGACG	60	21	126	524	649	CGTTGCTGCTTCCATTTCCAA	60	21	GTGTCATCACCAGCAACAACC	60.001	21	294	251	544	GGTTGTTGCTGGTGATGACAC	60.001	21	GTTTCCCGACTGTGACTCCAT	59.998	21	103	524	626
Thecc1EG011493t1	1	p3	(AGA)6	18	1254	1271	ACGTACCTTGACTGCAACGAT	59.999	21	ACCGCTCATGCTGTTTACTGA	59.998	21	268	563	830	ACGTACCTTGACTGCAACGAT	59.999	21	TACAATTGCACTACCACCGCT	59.997	21	283	563	845	CAGCCGAGTCCTCTTTCAACT	59.999	21	ACCGCTCATGCTGTTTACTGA	59.998	21	294	537	830
Thecc1EG035154t1	1	p3	(AAG)8	24	40	63	AAGAGATATTGGCGGCCTAGC	59.997	21	CAGAGGAGCCAAAACCAAAGC	60	21	118	168	285	GCTTTGGTTTTGGCTCCTCTG	60	21	TTGCTCTTAGCGGGCTTGTAA	59.997	21	220	265	484	TTACAAGCCCGCTAAGAGCAA	59.997	21	GTGGTAAGAGGGTGTGGTCTG	59.998	21	267	464	730
Thecc1EG030308t1	1	p6	(AAAGAG)4	24	406	429	ATCAGAACCTCCTGTACCCGA	59.993	21	GCTCCGTGAAAAAGGCCAAAT	59.999	21	259	254	512	CCCATCTTTTCCTCAACCCGA	59.996	21	TCGGGTACAGGAGGTTCTGAT	59.993	21	150	125	274	ATTTGGCCTTTTTCACGGAGC	59.999	21	GCTCGGCCACTTTCTAGACTT	60.067	21	150	492	641
Thecc1EG037414t1	1	p3	(CGA)6	18	39	56	AAAAGCAGCAGAGCAAAGACG	60.002	21	GTGTTCCTGGAATGCAACACC	60	21	259	1005	1263	AAAAGCAGCAGAGCAAAGACG	60.002	21	GGTGTTCCTGGAATGCAACAC	60	21	260	1005	1264	CGCTTTTGTGAGGAAATGGCA	60	21	CCTCCTGCTTTGGGAAGTCAT	59.995	21	112	1581	1692
Thecc1EG004706t1	1	p3	(GAA)6	18	847	864	ACGTCCAGTGATTGACCACTC	59.999	21	TGGCACTGATGACAACGATGA	59.998	21	178	497	674	TCGTTGTCATCAGTGCCATCA	59.998	21	TCTTCCTCCGCTGAAAATGCT	59.996	21	245	657	901	TCATCGTTGTCATCAGTGCCA	59.998	21	TCTTCCTCCGCTGAAAATGCT	59.996	21	248	654	901
Thecc1EG004706t1	2	p3	(GAA)7	21	964	984	ACGTCCAGTGATTGACCACTC	59.999	21	TGGCACTGATGACAACGATGA	59.998	21	178	497	674	TCGTTGTCATCAGTGCCATCA	59.998	21	TCTTCCTCCGCTGAAAATGCT	59.996	21	245	657	901	TCATCGTTGTCATCAGTGCCA	59.998	21	TCTTCCTCCGCTGAAAATGCT	59.996	21	248	654	901
Thecc1EG004706t1	3	p3	(GAA)6	18	1021	1038	ACGTCCAGTGATTGACCACTC	59.999	21	TGGCACTGATGACAACGATGA	59.998	21	178	497	674	TCGTTGTCATCAGTGCCATCA	59.998	21	TCTTCCTCCGCTGAAAATGCT	59.996	21	245	657	901	TCATCGTTGTCATCAGTGCCA	59.998	21	TCTTCCTCCGCTGAAAATGCT	59.996	21	248	654	901
Thecc1EG041094t1	1	p3	(CTC)6	18	110	127	TTGTGGCTTTACTTTGCGTGG	59.934	21	AGAGGCTCCCATAATGACCCT	60.061	21	151	493	643	CTAGTGCAAGGATCCGAGACC	59.932	21	AGAGGCTCCCATAATGACCCT	60.061	21	289	355	643	CCACCGGTTGTTATTAGCCCT	60.065	21	AGCCTCATAAACCATGCTGCT	60.064	21	213	144	356
Thecc1EG016184t1	1	p3	(AAC)6	18	1753	1770	AGCCCAAAAATAACCCGCAAC	59.998	21	GCCTCTTTCCATTTGCTTGCA	59.999	21	110	1776	1885	AGCCCAAAAATAACCCGCAAC	59.998	21	TGCCTCTTTCCATTTGCTTGC	59.999	21	111	1776	1886	ACCGAGAGATAGGTTGGACCA	59.993	21	GAACTTGTGCATGTTCCCACC	60	21	149	2113	2261
Thecc1EG016097t1	1	p3	(TAC)6	18	24	41	GGTGCAAACTTTACACCGCAT	60.001	21	CCCACCAGATCTGCTTCTTGT	59.996	21	255	630	884	ACAAGAAGCAGATCTGGTGGG	59.996	21	TATGGGCTCGTGCTTCTGTTT	59.997	21	177	864	1040	AAACAGAAGCACGAGCCCATA	59.997	21	TGATGGCAATGAAGACCAGCT	59.995	21	126	1020	1145
Thecc1EG037653t1	1	p2	(TC)9	18	146	163	AATCAGCGGGTCCTTTCGATT	60.065	21	GAACTTGCCGCTGCCTTTTAA	60.001	21	257	247	503	AAATCAGCGGGTCCTTTCGAT	60.065	21	GAACTTGCCGCTGCCTTTTAA	60.001	21	258	246	503	CGTAAGAGACCTGGATCTGGC	59.932	21	TCTTGGACAAGTGGGCCTTTT	60.063	21	149	1272	1420
Thecc1EG036304t1	1	p3	(CTA)6	18	605	622	GGAAGGACAGAGTGTGAGTGG	59.999	21	CCATTTCAGCTCCCCTCCATT	60.063	21	211	71	281	GGAAGGACAGAGTGTGAGTGG	59.999	21	AATTTATCGGCTGCCCCTTGA	60.064	21	297	71	367	TGGCAATCAAGTCGCCTACAT	60.065	21	GGCTCACCACAGATGTCTTGA	59.998	21	191	1298	1488
Thecc1EG029049t1	1	p3	(CAG)7	21	163	183	TCAGCACCATCAGTCACTAGC	59.794	21	TTCAAAAGCTGCTGGCACTTC	59.932	21	153	185	337	CAGCACCATCAGTCACTAGCT	59.793	21	TTCAAAAGCTGCTGGCACTTC	59.932	21	152	186	337	TCAGCACCATCAGTCACTAGC	59.794	21	TGCCGCAATCGAGTTCAAAAG	60.069	21	166	185	350
Thecc1EG021048t1	1	p3	(GAT)8	24	325	348	CAGAAGCGTAAGACCAGGGTT	59.998	21	GCTGCTTGCCTTTGTTGATGA	60	21	249	564	812	CAGAAGCGTAAGACCAGGGTT	59.998	21	AGCTGCTTGCCTTTGTTGATG	59.999	21	250	564	813	CCATTTCCCATTCTGCCCTCT	60.063	21	GCTGAAACCTTTGGCACGAAT	60	21	133	161	293
Thecc1EG038026t1	1	p1	(A)16	16	118	133	GCTCAGTCGGGTTCTCTTGAA	59.999	21	GCTGTGTCCAAATCACCACAC	60.001	21	131	990	1120	TCTCTTGAATTGGGGACGTGG	59.997	21	GCTGTGTCCAAATCACCACAC	60.001	21	119	1002	1120	TGAATTGGGGACGTGGGTTAG	59.996	21	GCTGTGTCCAAATCACCACAC	60.001	21	114	1007	1120
Thecc1EG038440t1	1	p3	(TGA)6	18	368	385	GGAGGAGTTTGGAGTTGGAGG	59.996	21	GGAATGGCAAGCAAAGAGGTG	60.067	21	286	305	590	GGAGGAGTTTGGAGTTGGAGG	59.996	21	GGTTAAAGCGTCTGGAATGGC	59.868	21	299	305	603	GGAGGAGTTTGGAGTTGGAGG	59.996	21	AGAGATGGCTGAGGAATGTGC	60.134	21	162	305	466
Thecc1EG043094t1	1	p3	(TTC)6	18	435	452	TCTTCGGCCAGACTCTTGAAC	59.999	21	TGGAGGAAACATGGGTGATGG	59.994	21	237	324	560	TCTTCGGCCAGACTCTTGAAC	59.999	21	GAGGAAACATGGGTGATGGGT	59.994	21	235	324	558	ACCGACCTCTCCTTCTCATGA	59.994	21	GTTCAAGAGTCTGGCCGAAGA	59.999	21	172	173	344
Thecc1EG037233t1	1	p1	(T)19	19	10	28
Thecc1EG000606t1	1	p3	(AGA)7	21	486	506	AAAATTACAACGCAGGCCACC	60	21	GCTTGAAGCAAACACTGACGT	59.936	21	122	4	125	AAAATTACAACGCAGGCCACC	60	21	CCCTGTAATGCGTCCTCTTGT	60.066	21	294	4	297	AAAATTACAACGCAGGCCACC	60	21	CACACGTGTCGCTGCAATTAA	60.07	21	162	4	165
Thecc1EG017488t1	1	p3	(GCA)6	18	1434	1451	GCTGCTGAGAAAGTCTTCCCT	59.997	21	CTGCAACAAGTCTCTTGGCAC	60.002	21	181	441	621	GCAAGACACTGACAGCAAGTG	60.003	21	CTGCAACAAGTCTCTTGGCAC	60.002	21	240	382	621	TGACGCCCACATTCCCAATTA	59.995	21	TTGGCTGCTTGCTTGGAATTC	59.999	21	188	182	369
Thecc1EG025458t1	1	p3	(CTT)6	18	53	70	TAGCTGGTGCAACTGCCAATA	59.996	21	TCCGTTCGCACAAAAATGCAT	60.001	21	270	1183	1452	ATTGGCAAGGAAGAGGATGCA	59.994	21	TTCTCCCTCTCTGTTTGTCGC	59.999	21	159	542	700	CAGAGAAGGTGCAAGGGTGAT	59.996	21	TATTGGCAGTTGCACCAGCTA	59.996	21	242	962	1203
Thecc1EG042973t1	1	p3	(TGA)6	18	2235	2252	ATCAGCCCAGTCCAGTTTCAG	59.996	21	AGTTGTCGCCTCACATCATGT	59.998	21	112	2059	2170	TGAACCAATAGGCTGCACCAT	59.994	21	GGTCTGTCCCACACTCTTCAG	59.999	21	116	1913	2028	TGAACCAATAGGCTGCACCAT	59.994	21	AGTTGTCGCCTCACATCATGT	59.998	21	258	1913	2170
Thecc1EG001051t1	1	p2	(AT)16	32	91	122	TCACCCTTGCCAAAGAACAGA	59.786	21	CACCGGACTTTGATTTGGCTG	60.068	21	175	25	199	TCTCACCCTTGCCAAAGAACA	59.786	21	CACCGGACTTTGATTTGGCTG	60.068	21	177	23	199	ACCCTTGCCAAAGAACAGACT	59.785	21	CACCGGACTTTGATTTGGCTG	60.068	21	173	27	199
Thecc1EG016850t1	1	p3	(CAG)6	18	1447	1464	TGCAGCGTAGAGTACAAGCAA	60	21	CAGGTTCATCTTCGGGTGGAA	59.997	21	297	781	1077	TGCAGCGTAGAGTACAAGCAA	60	21	TTCAGGTTCATCTTCGGGTGG	59.997	21	299	781	1079	GGTCATGTCGATGGTCCAAGT	60.066	21	TTGTACTCTACGCTGCAGCAA	60	21	240	558	797
Thecc1EG004990t1	1	p3	(GAA)7	21	247	267	CAAGTGGCTTTGGCTCAGTTC	60.001	21	CAAGGAACCGTGTCAAGCTTG	60.002	21	274	1897	2170	CCGGGCTATATCCACTGAACC	59.998	21	GAGGCGAAATTGACGAGCATC	60.005	21	250	146	395	CAAGTGGCTTTGGCTCAGTTC	60.001	21	CAGCCTGACCATTCTCCATGT	60.065	21	111	1897	2007
Thecc1EG030205t1	1	p3	(AGA)8	24	314	337	ACTGCAGAAACAGCATGAGGA	59.927	21	TCGCTCAGGTCATTGAAAGCT	59.998	21	147	233	379	AACATCATGGAAGGTGGCAGT	59.924	21	CAGGCAAAGCTTCACAGTGAC	60.002	21	185	127	311	AACATCATGGAAGGTGGCAGT	59.924	21	TCGCTCAGGTCATTGAAAGCT	59.998	21	253	127	379
Thecc1EG036394t1	1	p3	(ACC)6	18	47	64	CCCTTGCTAAACCTGCCAAAC	59.999	21	CTCTGGTGAGTTGGAAGACCC	59.997	21	117	247	363	CCCTTGCTAAACCTGCCAAAC	59.999	21	AAATTAGCTGGGATGGTGCCA	59.993	21	220	247	466	ACTCCACCAAGCCATTCAGAG	59.996	21	ACCGGGTTCTTGATCTTGCAT	59.995	21	125	700	824
Thecc1EG035431t1	1	p3	(ACG)6	18	886	903	AGCAACAATGGGGATGGTGAT	59.993	21	ATTCCCTGGCAAAAACGAACG	60.001	21	155	1391	1545	CAACAGATTCGTGGCCGTTTT	60.002	21	TGGACAGAGTATCAGCCAGGA	59.993	21	110	125	234	TACGGGTCAGTGAAATGGTGG	59.997	21	TGGACAGAGTATCAGCCAGGA	59.993	21	163	72	234
Thecc1EG021011t2	1	p3	(TGG)8	24	24	47	GGTCGGTACTTCTTCATGGGG	60.134	21	ACAACTTGACTGCTGACACCA	60.065	21	180	209	388	GTGCTACGGGGAAGACTAAGG	59.864	21	ACAACTTGACTGCTGACACCA	60.065	21	199	190	388	GGTGCTACGGGGAAGACTAAG	59.864	21	ACAACTTGACTGCTGACACCA	60.065	21	200	189	388
Thecc1EG026592t1	1	p3	(CCT)7	21	322	342	TCGTGTCTCCACATGCTCAAA	59.93	21	ATGTCGACAAGGCAAAACAGC	60.001	21	236	805	1040	TCGTGTCTCCACATGCTCAAA	59.93	21	ACAGCGGTATCTTTTGGCTCA	59.997	21	220	805	1024	TCGTGTCTCCACATGCTCAAA	59.93	21	AGCACATCCACTGCACATACA	59.997	21	260	805	1064
Thecc1EG023865t1	1	p3	(GAG)9	27	1309	1335	TCAACTCTGACCTCCGAAAGC	59.999	21	GGTCAACTCAGGGACAGTCAG	59.999	21	134	736	869	ACTCTGACCTCCGAAAGCTTG	59.999	21	GGTCAACTCAGGGACAGTCAG	59.999	21	131	739	869	CAACTCTGACCTCCGAAAGCT	59.999	21	GGTCAACTCAGGGACAGTCAG	59.999	21	133	737	869
Thecc1EG005456t2	1	p3	(CTT)6	18	79	96	AACCTTCTCTAAGCGGCGAAA	59.998	21	TCCTGCATGCTAGAACTTGCA	59.997	21	135	203	337	AACCTTCTCTAAGCGGCGAAA	59.998	21	TAAAGCTTGCCTCTTGGGGAG	59.995	21	108	203	310	TTGCCTATTTGGTGCGGAGAT	60.065	21	TCCTGCATGCTAGAACTTGCA	59.997	21	210	128	337
Thecc1EG000070t1	1	p3	(TCT)7	21	1792	1812	CGCCATTCGTCCTCTCTACTC	60.002	21	CGGCACAAAAGAGAACCCTTG	60.001	21	119	272	390	CAAGGGTTCTCTTTTGTGCCG	60.001	21	CCATGAGTCCAAGGCTCTTGT	59.996	21	177	370	546	CGCCATTCGTCCTCTCTACTC	60.002	21	CCATGAGTCCAAGGCTCTTGT	59.996	21	275	272	546
Thecc1EG005575t1	1	p3	(GAA)11	33	103	135	TAAAGCCCAAGCGAAAACAGC	60.001	21	CTTCCTCATCATTGGGCCTGT	60.064	21	207	136	342	TAAAGCCCAAGCGAAAACAGC	60.001	21	TGGTCTTCCTCATCATTGGGC	60.064	21	211	136	346	TAAAGCCCAAGCGAAAACAGC	60.001	21	ACGAGACTGAGGCGTTTTCTT	59.931	21	296	136	431
Thecc1EG044415t1	1	p2	(AT)23	46	2969	3014	AATGGACCAGCGAATTGACCT	59.995	21	CTCCCTGTTCAAGTGTCTCCC	59.997	21	287	1847	2133	GAAGAGTGGTTCAGGAAGGGG	59.996	21	CCCCCTTCCACCAGACTTTAC	59.996	21	109	338	446	GGAAGAGTGGTTCAGGAAGGG	59.996	21	CCCCCTTCCACCAGACTTTAC	59.996	21	110	337	446
Thecc1EG025760t1	1	p3	(TGA)6	18	801	818	GCCAGCATATGCCTTCCAATG	59.999	21	AGACCAAGACAGCTGCTTCTC	59.998	21	284	3004	3287	ACTGAGACCAATGTGGAGCTG	59.997	21	GCGGGATCCTGCTGATTATCA	59.998	21	140	3780	3919	TCATCTTTGGGTGTTCCTCGG	59.997	21	GCTTGTTGTCCTCCTCATCCA	59.996	21	187	1569	1755
Thecc1EG025760t1	2	p3	(GAG)6	18	1054	1071	GCCAGCATATGCCTTCCAATG	59.999	21	AGACCAAGACAGCTGCTTCTC	59.998	21	284	3004	3287	ACTGAGACCAATGTGGAGCTG	59.997	21	GCGGGATCCTGCTGATTATCA	59.998	21	140	3780	3919	TCATCTTTGGGTGTTCCTCGG	59.997	21	GCTTGTTGTCCTCCTCATCCA	59.996	21	187	1569	1755
Thecc1EG031777t1	1	p3	(TGC)7	21	66	86	ATGTGCTCGAGTTCCTTCGTT	59.999	21	CCAAGCTTGTCTAAGAGGGCA	59.996	21	125	211	335	ATGTGCTCGAGTTCCTTCGTT	59.999	21	CCCCAAGCTTGTCTAAGAGGG	60.065	21	127	211	337	ATGTGCTCGAGTTCCTTCGTT	59.999	21	GATGAGAGCATCGAGGCTACC	60.068	21	146	211	356
Thecc1EG031364t2	1	p3	(TCT)6	18	577	594	TGCCACGTATGAACTCGTTGA	60	21	TTTGTACCTCTTCGTCCACCG	60	21	267	652	918	TGCCACGTATGAACTCGTTGA	60	21	GGGTTCTGAGTCCGCTTTGTA	59.998	21	282	652	933	TGCCACGTATGAACTCGTTGA	60	21	AGGCTGCATTGTTGGGACATA	59.994	21	203	652	854
Thecc1EG020110t1	1	p3	(AGA)7	21	151	171	ATGTGACGTTCGTTGGGAGTT	60.203	21	AAGCTTCTGCGCTCTTCTTCT	59.998	21	100	83	182	TGTGAGCTGTCTACGTCTCCT	60.271	21	AGCTTCTGCGCTCTTCTTCTT	59.998	21	158	24	181	TGTGAGCTGTCTACGTCTCCT	60.271	21	AAGCTTCTGCGCTCTTCTTCT	59.998	21	159	24	182
Thecc1EG019873t1	1	p3	(TGA)6	18	150	167	AGTTTGCTCACAGGAGATGCA	59.927	21	AAAATGAGAGCAACAGAGCGC	59.801	21	292	280	571	AGTTTGCTCACAGGAGATGCA	59.927	21	TGCTTCTGGTCGGTGGAATAG	59.793	21	114	280	393	AGTTTGCTCACAGGAGATGCA	59.927	21	CTGCTTCTGGTCGGTGGAATA	59.793	21	115	280	394
Thecc1EG029626t1	1	p3	(ATC)6	18	72	89	GCAACGGCAAGCTCTAAACTT	59.733	21	CAGAGCTTCACTATGGCACCA	60.066	21	255	3	257	GCAACGGCAAGCTCTAAACTT	59.733	21	TTGCAAACCTAACAAGGTGCG	59.934	21	156	3	158	TCGCCTGATAACATCACTGGC	60.473	21	CAGAGCTTCACTATGGCACCA	60.066	21	165	93	257
Thecc1EG016296t1	1	p3	(CTT)8	24	143	166	TGGCTCTGTCACAAACCCATT	60.134	21	GCCAGTTACAAGGAGGGAGAG	59.792	21	203	44	246	TTGGCTCTGTCACAAACCCAT	60.134	21	GCCAGTTACAAGGAGGGAGAG	59.792	21	204	43	246	TGGCTCTGTCACAAACCCATT	60.134	21	TAACGCCAGTTACAAGGAGGG	59.723	21	207	44	250
Thecc1EG032417t1	1	p3	(GAA)7	21	304	324	GCCGTCTTCTTCAACAAAGCA	59.666	21	AGAGCAACCCCCAAAACTCTT	59.782	21	109	5	113	GCCGTCTTCTTCAACAAAGCA	59.666	21	AAGAGCAACCCCCAAAACTCT	59.782	21	110	5	114	TGCCGTCTTCTTCAACAAAGC	59.666	21	AGAGCAACCCCCAAAACTCTT	59.782	21	110	4	113
Thecc1EG036274t1	1	p3	(CTT)11	33	221	253	AAAGCTGGCGGTGAAGTATCA	59.997	21	TCGTCGCTGAGAACTTCGTAG	59.872	21	117	77	193	GAAGTATCACCCGGACAAGCA	60.066	21	TCGTCGCTGAGAACTTCGTAG	59.872	21	105	89	193	TGAAGTATCACCCGGACAAGC	60.066	21	TCGTCGCTGAGAACTTCGTAG	59.872	21	106	88	193
Thecc1EG015653t1	1	p9	(GGTGGCGGT)3	27	196	222	ACGGTTAGCTGAGAGTGTTGG	59.999	21	AGTCGGAAATTGTGACGAGCT	59.999	21	237	1142	1378	CGAAGTGGAGGTGTTGATCCA	59.998	21	AGAATTTGGCGGCACTGTTTC	60	21	155	450	604	GGTTAGCTGAGAGTGTTGGCT	59.997	21	AGTCGGAAATTGTGACGAGCT	59.999	21	235	1144	1378
Thecc1EG010540t1	1	p3	(ACC)8	24	307	330	TGCTGGCAAGATTTACCCGAT	60.065	21	CCAGGGCCACCATTTTCTTTG	59.998	21	225	155	379	GTGGGTCTACGCCTCAAAGAA	59.998	21	AACCAGCCATGTTGTCGTTTG	59.933	21	249	730	978	CTTCACCAAGCAATCACAGCC	60.068	21	TTCTTTGAGGCGTAGACCCAC	59.998	21	134	617	750
Thecc1EG030391t1	1	p3	(TGC)6	18	288	305	CTATCAGCTGCGGAGACAGAG	60.001	21	ATCTGAAACACAAGTTGCGGC	60.001	21	127	140	266	GCCGCAACTTGTGTTTCAGAT	60.001	21	GGATCATTCATTGCTCGTGCC	60.002	21	212	246	457	CGTCGTATAAGGGACCGTCAG	60.003	21	ATCTGAAACACAAGTTGCGGC	60.001	21	207	60	266
Thecc1EG022395t1	1	p3	(AGA)6	18	139	156	AAGTTTTCAGGTGCCTGGTGA	60.064	21	TGTTGGTGTTGTGAGTGGTCA	59.996	21	207	155	361	TGACCACTCACAACACCAACA	59.996	21	TTAGCATCAGCAGCACCATCA	60.065	21	129	341	469	TGAAATGCCATTACACCCCCA	59.922	21	TGTTGGTGTTGTGAGTGGTCA	59.996	21	138	224	361
Thecc1EG022395t1	2	p3	(CAA)6	18	244	261	AAGTTTTCAGGTGCCTGGTGA	60.064	21	TGTTGGTGTTGTGAGTGGTCA	59.996	21	207	155	361	TGACCACTCACAACACCAACA	59.996	21	TTAGCATCAGCAGCACCATCA	60.065	21	129	341	469	TGAAATGCCATTACACCCCCA	59.922	21	TGTTGGTGTTGTGAGTGGTCA	59.996	21	138	224	361
Thecc1EG022395t1	3	p3	(GAT)6	18	1084	1101	AAGTTTTCAGGTGCCTGGTGA	60.064	21	TGTTGGTGTTGTGAGTGGTCA	59.996	21	207	155	361	TGACCACTCACAACACCAACA	59.996	21	TTAGCATCAGCAGCACCATCA	60.065	21	129	341	469	TGAAATGCCATTACACCCCCA	59.922	21	TGTTGGTGTTGTGAGTGGTCA	59.996	21	138	224	361
Thecc1EG007502t1	1	p3	(GAA)7	21	37	57	TCTCCCAAATTTCAGGGCCTC	59.994	21	TGATGATGTTGGAGGCTTGCT	59.995	21	224	220	443	AGCAAGCCTCCAACATCATCA	59.995	21	GTAGACCCCTTCTTCTTGGGC	60.065	21	224	423	646	ATTCGACGCCTTCTCCCAAAT	60.065	21	TGATGATGTTGGAGGCTTGCT	59.995	21	235	209	443
Thecc1EG037282t1	1	p6	(CCTTCC)4	24	59	82	TTCTTTCGCGCTCTTTGTTGG	60.003	21	ATCGTACCACCCCGTTTCTTC	60.067	21	208	341	548	CTCCACCTCGTTCCCTTTCTC	60.067	21	ATCGTACCACCCCGTTTCTTC	60.067	21	283	266	548	CTCTCCACCTCGTTCCCTTTC	60.067	21	ATCGTACCACCCCGTTTCTTC	60.067	21	285	264	548
Thecc1EG020104t1	1	p6	(GCTCCA)4	24	1159	1182	GCGACGATGGGATCACTACAT	60	21	ATGTCAGGAGCCTGGTTTGAG	59.996	21	251	537	787	GCATGGAAGGAAGGGAGTTCA	59.995	21	ATGTCAGGAGCCTGGTTTGAG	59.996	21	222	566	787	TGCATGGAAGGAAGGGAGTTC	59.995	21	ATGTCAGGAGCCTGGTTTGAG	59.996	21	223	565	787
Thecc1EG021541t3	1	c	(CAGCAA)5(CAG)8	54	142	195	GATTTGAACTTGGCCACCACC	59.999	21	CATGAGGTTTTGGTGGCAGTG	60	21	288	558	845	GATTTGAACTTGGCCACCACC	59.999	21	CCTCGGGCAAATTTTCAGCAA	59.999	21	265	558	822	ACTGTTTTGCGGAACTCGTTG	59.937	21	CATGAGGTTTTGGTGGCAGTG	60	21	156	690	845
Thecc1EG035896t1	1	p5	(TTTTC)5	25	105	129	GCCATGCCCATTTTCCTTGTT	59.997	21	GCTGCTGATTTTGGAGCCAAA	59.999	21	227	82	308	GCCATGCCCATTTTCCTTGTT	59.997	21	ACAACGGAACATAGCTGCTGA	59.998	21	240	82	321	ACAAACCGTCCACTCTCTTCC	59.93	21	GCTGCTGATTTTGGAGCCAAA	59.999	21	116	193	308
Thecc1EG023846t1	1	p3	(AAG)11	33	734	766	AGAAGCCTCTCAGCAGTCAAC	59.998	21	TCCTTCCATTTACCCACTGCC	59.995	21	237	1153	1389	TCCAAAGAAGCCTCTCAGCAG	59.997	21	TCCTTCCATTTACCCACTGCC	59.995	21	242	1148	1389	AGAAGCCTCTCAGCAGTCAAC	59.998	21	CCTTGCTTTGGAAGGTCATGC	60.067	21	172	1153	1324
Thecc1EG003948t1	1	p3	(GAA)7	21	298	318	GAGGGGTCACTGAGAAGGTTG	59.997	21	CACAGGAGGCACATTACCACT	59.996	21	101	580	680	GAGGGGTCACTGAGAAGGTTG	59.997	21	AACAGGATTCAGCACAGGAGG	59.996	21	113	580	692	TTTGATGATGGAGCCGTGGAA	59.996	21	CACAGGAGGCACATTACCACT	59.996	21	147	534	680
Thecc1EG034064t1	1	p3	(CTT)6	18	104	121	AGGTCCAAGGAGAATGCAGTG	59.996	21	GCTTACCAGAGCCAGTTGAGT	59.997	21	179	752	930	TTCATTCGAGTCAGGTGCCTC	60.067	21	GCTTACCAGAGCCAGTTGAGT	59.997	21	267	664	930	ACTCAACTGGCTCTGGTAAGC	59.997	21	GAAGGCAGAGAGTGGGTATCG	59.932	21	275	910	1184
Thecc1EG001367t1	1	p1	(G)20	20	82	101
Thecc1EG018765t1	1	p2	(CT)11	22	28	49	CATGCCAACACAACCGGAATT	59.999	21	AACCACTGAGTCGACATCACC	59.999	21	162	1203	1364	CTGTCAACAAAGCTGCTGGTC	60.002	21	TAAGAGAAGCCTACCCCAGCT	59.992	21	253	358	610	AGCTGGGGTAGGCTTCTCTTA	59.992	21	GTTGTCTGTGACTGCGTTTCC	60.004	21	268	590	857
Thecc1EG018765t1	2	p2	(CA)10	20	101	120	CATGCCAACACAACCGGAATT	59.999	21	AACCACTGAGTCGACATCACC	59.999	21	162	1203	1364	CTGTCAACAAAGCTGCTGGTC	60.002	21	TAAGAGAAGCCTACCCCAGCT	59.992	21	253	358	610	AGCTGGGGTAGGCTTCTCTTA	59.992	21	GTTGTCTGTGACTGCGTTTCC	60.004	21	268	590	857
Thecc1EG018765t1	3	p3	(TTC)6	18	157	174	CATGCCAACACAACCGGAATT	59.999	21	AACCACTGAGTCGACATCACC	59.999	21	162	1203	1364	CTGTCAACAAAGCTGCTGGTC	60.002	21	TAAGAGAAGCCTACCCCAGCT	59.992	21	253	358	610	AGCTGGGGTAGGCTTCTCTTA	59.992	21	GTTGTCTGTGACTGCGTTTCC	60.004	21	268	590	857
Thecc1EG041475t1	1	p3	(CAA)6	18	309	326	GCCTAAGCTTCACCTCCACTT	59.996	21	TGTTGTTGTTGTTGCCGTTGT	60	21	282	40	321	GCCTAAGCTTCACCTCCACTT	59.996	21	TGTTGTTGTTGTTGTTGCCGT	60	21	285	40	324	ACAACGGCAACAACAACAACA	60	21	TTACTCCTGGACGCTAGCTCT	60.065	21	100	301	400
Thecc1EG021110t1	1	p2	(AG)13	26	65	90	ACCCTGGAAGCTCCCTATCTT	59.99	21	CTCCTGCACTTCCTGTAAGCA	59.998	21	210	829	1038	ATGCCAAAGCCTCTCAGACAA	59.926	21	CTCCTGCACTTCCTGTAAGCA	59.998	21	251	788	1038	AATGCCAAAGCCTCTCAGACA	59.926	21	CTCCTGCACTTCCTGTAAGCA	59.998	21	252	787	1038
Thecc1EG031773t1	1	p3	(TAA)7	21	9	29	TTTGGCTCGGCTCTTCTCAAT	59.996	21	GACCACCTCCTCTTCCAACAG	59.997	21	221	1733	1953	TGGCAATCCAAGGGTAACTCC	59.995	21	CGAGACCTTTCACGTGTCTGA	60.002	21	285	887	1171	CTGTTGGAAGAGGAGGTGGTC	59.997	21	ATACCATGCTCAAGTGTGGCA	59.995	21	178	1933	2110
Thecc1EG000597t2	1	p3	(AAG)8	24	148	171	GCTGATGCCATAAGAGCTTGC	60.002	21	CCAACATTCATGCCCAACAGG	60.067	21	101	1212	1312	GCACCCCTGAAATTAAGTCGC	59.868	21	GTGCCCACTCTCATCTTCCAA	59.996	21	203	301	503	GCACCCCTGAAATTAAGTCGC	59.868	21	TTGGTGCCCACTCTCATCTTC	59.996	21	206	301	506
Thecc1EG011329t1	1	p2	(CT)9	18	79	96	GAGTGGCTGGACTGCTTACTT	59.997	21	GTTGTTGCAGCATCGGAGATC	59.937	21	108	275	382	GAGTGGCTGGACTGCTTACTT	59.997	21	GGACGAAGAGCAGGCAAAAAG	60.069	21	166	275	440	TTTTCCTTTGGCACGTCCTCT	60.134	21	AAGTAAGCAGTCCAGCCACTC	59.997	21	235	61	295
Thecc1EG002205t1	1	p3	(CAC)6	18	38	55	ACCATCACCGATCACTTGTCC	60.066	21	ACTCTTGCTTGTAGTTCCCCG	59.998	21	165	57	221	TACCGCACTCTCTCTCGAAGA	60.066	21	ACTCTTGCTTGTAGTTCCCCG	59.998	21	115	107	221	ACCGATCACTTGTCCTTGCTT	59.928	21	ACTCTTGCTTGTAGTTCCCCG	59.998	21	159	63	221
Thecc1EG030315t1	1	p3	(GGA)6	18	459	476	GAAAGGCCCGTTTTTCAGGTC	60.001	21	GAGCAGAGTCAAAGCCTCAGT	59.998	21	300	399	698	CTGTTCAGTTCTCTGGGCCAT	59.996	21	GGTGGTTGGCTGGAAATTGTC	59.999	21	256	886	1141	CTGAGGCTTTGACTCTGCTCA	59.998	21	ATGGCCCAGAGAACTGAACAG	59.996	21	228	679	906
Thecc1EG037308t4	1	p3	(TCA)6	18	73	90	TCGAAAGTTACTCCACAGCCC	59.998	21	ACTCCATGAAACCACCGAGTC	59.998	21	117	117	233	GTTACTCCACAGCCCATGGAA	59.996	21	ACTCCATGAAACCACCGAGTC	59.998	21	111	123	233	AAGTTACTCCACAGCCCATGG	59.995	21	ACTCCATGAAACCACCGAGTC	59.998	21	113	121	233
Thecc1EG039798t1	1	p2	(GA)9	18	136	153	TTGAGCGGTGAGAGAGAGAGA	59.996	21	TCATTGATCTGGCCAGCTCAA	59.717	21	129	126	254	TTGAGCGGTGAGAGAGAGAGA	59.996	21	ATTGATCTGGCCAGCTCAAGG	60.41	21	127	126	252	AGCGGTGAGAGAGAGAGAGAG	60.134	21	TCATTGATCTGGCCAGCTCAA	59.717	21	126	129	254
Thecc1EG017263t1	1	p3	(GCA)6	18	2784	2801	CTGGTGAGAAGGCTGCTGTAA	59.998	21	TTCAAATCTGCCGCTTGTTGG	60	21	244	1231	1474	GAGCTGCAAAGAAGGGAGTCT	59.997	21	GCTCAGAAACAGGCCAAAAGG	60	21	199	3807	4005	GAGCTGCAAAGAAGGGAGTCT	59.997	21	GGCTCAGAAACAGGCCAAAAG	60	21	200	3807	4006
Thecc1EG017263t1	2	p3	(CAG)7	21	2818	2838	CTGGTGAGAAGGCTGCTGTAA	59.998	21	TTCAAATCTGCCGCTTGTTGG	60	21	244	1231	1474	GAGCTGCAAAGAAGGGAGTCT	59.997	21	GCTCAGAAACAGGCCAAAAGG	60	21	199	3807	4005	GAGCTGCAAAGAAGGGAGTCT	59.997	21	GGCTCAGAAACAGGCCAAAAG	60	21	200	3807	4006
Thecc1EG017263t1	3	p3	(CAG)6	18	2854	2871	CTGGTGAGAAGGCTGCTGTAA	59.998	21	TTCAAATCTGCCGCTTGTTGG	60	21	244	1231	1474	GAGCTGCAAAGAAGGGAGTCT	59.997	21	GCTCAGAAACAGGCCAAAAGG	60	21	199	3807	4005	GAGCTGCAAAGAAGGGAGTCT	59.997	21	GGCTCAGAAACAGGCCAAAAG	60	21	200	3807	4006
Thecc1EG008066t1	1	p3	(CTT)6	18	353	370	TTTCGGGGTCTCAGGAATTGG	59.996	21	CTGCTGGTTTTGATTGGCGAA	60	21	161	1192	1352	GTCCACAGCACCAAGTTCAAC	59.934	21	CCAATTCCTGAGACCCCGAAA	59.996	21	275	938	1212	CAGTCGTCTTCGTTCTCTGCT	60.069	21	CATTGGCTGCTGAGATGCATC	60.001	21	156	282	437
Thecc1EG024711t1	1	p3	(GCA)7	21	644	664	CCTGGCTGTAGGGAAGTCTTG	60.066	21	TCCAGGACAATTGTGGTCAGG	59.926	21	108	309	416	CAGTTCCTGGCTGTAGGGAAG	60.066	21	TCCAGGACAATTGTGGTCAGG	59.926	21	113	304	416	CCTGGCTGTAGGGAAGTCTTG	60.066	21	AGGTCCAGGACAATTGTGGTC	59.926	21	111	309	419
Thecc1EG043019t1	1	p3	(CCT)12	36	1072	1107	AGGAGACAATCTTCCTCGGGA	59.993	21	ACCTTTGATGATCCGGAACCC	60.065	21	230	56	285	AGGAGACAATCTTCCTCGGGA	59.993	21	CTTTGATGATCCGGAACCCCA	60.065	21	228	56	283	AGGAGACAATCTTCCTCGGGA	59.993	21	CAAAGGAAGACCCCGAACTGA	59.928	21	280	56	335
Thecc1EG004219t1	1	p6	(GGGACC)4	24	635	658	CCACAGGCGTGATAAGGAGTT	60.066	21	TCCACTGTTCAATCCTGGCTC	59.996	21	203	611	813	CCACAGGCGTGATAAGGAGTT	60.066	21	CCACTGTTCAATCCTGGCTCT	59.996	21	202	611	812	CTCTCCTGCTGTCGAACATGT	60.067	21	AAGTGCTCCTGGATCTTGTGG	59.996	21	100	133	232
Thecc1EG040875t4	1	p3	(AAG)6	18	158	175	TCTTCAGGTATGGTCGGCCTA	60.063	21	CCAGGCCATACCAATTGTCCT	60.064	21	291	32	322	TCTTCAGGTATGGTCGGCCTA	60.063	21	TCGGTAGAGGCTGATTGGAGA	60.064	21	258	32	289	TTTCTTCAGGTATGGTCGGCC	60.066	21	CCAGGCCATACCAATTGTCCT	60.064	21	293	30	322
Thecc1EG025568t1	1	p6	(CAACAG)4	24	157	180	GGTGTTCTTCATCACCGTCCT	59.998	21	TCACAGGCATCTTCAAGGGAC	59.996	21	281	237	517	GGTGTTCTTCATCACCGTCCT	59.998	21	GCTCCGCTTGATTCAATGGTC	59.935	21	199	237	435	GGTGTTCTTCATCACCGTCCT	59.998	21	TGGAGCTCCGCTTGATTCAAT	60.065	21	203	237	439
Thecc1EG010278t1	1	p6	(AGGAGA)4	24	765	788	GTCAGGGTCTGATGCTTTCCA	59.996	21	ACACACCGCACAATCAAATGG	60	21	148	308	455	TGTCAGGGTCTGATGCTTTCC	59.996	21	ACACACCGCACAATCAAATGG	60	21	149	307	455	ATTCCTCTCCTTCCTCCTCCC	60.062	21	GGAAAGCATCAGACCCTGACA	59.996	21	252	76	327
Thecc1EG002924t1	1	p3	(CAG)8	24	4534	4557	TTATGCAACAGCACCAGCAAC	60	21	TTGGTGCTGCAATGACATTGG	59.999	21	215	4702	4916	TCAGAAGAAGCGGAAGAACCC	59.998	21	GAAGCATCTGTTTTTGCCGGT	60	21	246	2576	2821	TTATGCAACAGCACCAGCAAC	60	21	TGACATTGGAGTCATTGGCGA	59.997	21	203	4702	4904
Thecc1EG034267t1	1	p3	(TTC)6	18	15	32	GTGTTCAGTGCACCACCAATC	60.001	21	TGTTCCCTGTACCACAGCATC	59.997	21	265	681	945	GTGTTCAGTGCACCACCAATC	60.001	21	CCCTGTACCACAGCATCCTTT	59.995	21	261	681	941	CAACTCGGCTCAGACCTTCTT	59.999	21	TTCCCTTTCGATTCCTCCTGC	60.065	21	127	623	749
Thecc1EG005775t1	1	p3	(GAC)6	18	553	570	ACTCATGATGCTGCAGTCACA	59.997	21	AAAACCATCACGGCCAATGTG	59.999	21	141	1356	1496	ACCAGATGAGGTGGGAGATGA	59.991	21	AATTCATGCCGCTCATCATGC	60.001	21	213	434	646	GGTTGTTCCTGAGGAAAACGC	60.002	21	TCATCTCCCACCTCATCTGGT	59.991	21	210	245	454
Thecc1EG031888t1	1	p3	(ATG)8	24	1061	1084	TCACCCTAATGTTCTTCGGGC	60.066	21	CATGCAAGCTGAAACACCGAA	60.001	21	283	215	497	TTTCAAGCATGCAAAGCCTCC	59.999	21	CAGGCGCTAACTCCTCTTTGA	60.067	21	183	833	1015	GCTCCTCCACGACTTGATCAA	60.067	21	GGAGGCTTTGCATGCTTGAAA	59.999	21	149	705	853
Thecc1EG024830t1	1	p5	(TGCAG)4	20	28	47	GCCCCATCGATGAGACTACAG	60	21	ACTGTTGCGGGGTGATAAAGT	59.927	21	112	100	211	ATGAGGGTCAAGCTCAAGCAA	59.926	21	CTGTAGTCTCATCGATGGGGC	60	21	121	0	120	TGAGGGTCAAGCTCAAGCAAA	60.134	21	CTGTAGTCTCATCGATGGGGC	60	21	120	1	120
Thecc1EG043183t1	1	p3	(AGG)6	18	616	633	AGAAAAGCAGCCTACTCCCAC	59.996	21	TTGGATTGGGACAGGTGTAGC	59.996	21	202	3848	4049	GCTACACCTGTCCCAATCCAA	59.996	21	ATCTGTGGCACTTGATCTGCA	59.996	21	147	4029	4175	CTCCCACAGTGATGGAAGCTT	59.996	21	TTGGATTGGGACAGGTGTAGC	59.996	21	188	3862	4049
Thecc1EG028972t1	1	p3	(TAA)6	18	2589	2606	GTTGGGTGAGTGGGAAATTGC	59.999	21	GGTCGTTCTCGTTCAGGTTCT	60	21	264	239	502	AGAACCTGAACGAGAACGACC	60	21	TGTTCTTGCTGAGCAACATGC	60.001	21	110	482	591	AGAACCTGAACGAGAACGACC	60	21	TCGTTGTACGCTATTTGGGCT	60.067	21	198	482	679
Thecc1EG006480t1	1	p3	(CTC)6	18	249	266	ACTCTGGTCATTCCCAAGCTG	59.996	21	TTCCTAGGAACACGCATGCTT	59.997	21	179	528	706	ACTCTGGTCATTCCCAAGCTG	59.996	21	CCCTCCCTTTGGTGGTAGTTC	59.996	21	141	528	668	ACTCTGGTCATTCCCAAGCTG	59.996	21	TGGAATCCAAGCTTTCCCTCC	59.994	21	156	528	683
Thecc1EG021449t1	1	p3	(GCT)12	36	55	90	CAGCAATCTGGTCCTGATGGT	60.065	21	TAGCGGCAGAGGATTTCCATC	59.929	21	208	126	333	GATGGAAATCCTCTGCCGCTA	59.929	21	GAGTCTTGTTCCTCTCCACGG	60.067	21	144	313	456	CAGCAATCTGGTCCTGATGGT	60.065	21	AGCAAGGAAAGGGGCACAATA	59.923	21	229	126	354
Thecc1EG018997t1	1	p3	(CAC)7	21	851	871	TTGCTTCCTCCCAACCCTTTT	60.063	21	GTTAGCCCTGGAATTGGTGGA	59.995	21	191	651	841	TTGCTTCCTCCCAACCCTTTT	60.063	21	AGTTAGCCCTGGAATTGGTGG	59.994	21	192	651	842	CCTTTTCAGCTACCTCCCCTG	60.065	21	GTTAGCCCTGGAATTGGTGGA	59.995	21	242	600	841
Thecc1EG042011t1	1	p3	(AAC)12	36	70	105	CAGGGATAGGAGACATTCGCC	59.999	21	CATGAGGCCTTTCTTCAGGGT	59.995	21	203	302	504	CAGGGATAGGAGACATTCGCC	59.999	21	ACCATGAGGCCTTTCTTCAGG	59.995	21	205	302	506	CAGGGATAGGAGACATTCGCC	59.999	21	AGTACTCCCTGAATTGGCAGC	60.065	21	289	302	590
Thecc1EG005256t1	1	p3	(TCC)6	18	163	180	CATATTCTCTCCGTGGAGCCC	59.999	21	GAGGAGGATGGAAGAGAGGGT	60.063	21	157	13	169	CCATATTCTCTCCGTGGAGCC	59.999	21	GAGGAGGATGGAAGAGAGGGT	60.063	21	158	12	169	TCGGTGAGAACAAGCCAATGA	59.928	21	CGTGCACCGATAATAGCTCCT	60	21	245	256	500
Thecc1EG032255t1	1	p3	(TTA)6	18	19	36	TAATCCGAAGCTGCCGTTGAT	60.135	21	TCCAGAAATGCAATGTCGCAA	59.115	21	129	41	169	GTTAATCCGAAGCTGCCGTTG	60.202	21	TCCAGAAATGCAATGTCGCAA	59.115	21	131	39	169	GCTGCCGTTGATTTGTGAAGA	59.733	21	TCCAGAAATGCAATGTCGCAA	59.115	21	120	50	169
Thecc1EG005254t1	1	p1	(A)16	16	75	90	CACCAAATGCGTTTCCTAGGC	60.135	21	ATATATGCCACGCACCATGGT	59.926	21	179	190	368	CACCAAATGCGTTTCCTAGGC	60.135	21	TCACCTTGATTGGTTGCTGGT	60.134	21	202	190	391	AAGGGCAAGTTGAGCACTGAT	60.203	21	GCCTAGGAAACGCATTTGGTG	60.135	21	181	30	210
Thecc1EG041963t1	1	p3	(TAC)12	36	648	683	TCCCAGTCACAGCCTCAAATC	59.996	21	ATATCCGGTGTGGGGTTAGGA	60.062	21	121	583	703	CCCAGTCACAGCCTCAAATCT	59.996	21	ATATCCGGTGTGGGGTTAGGA	60.062	21	120	584	703	ACGATGGTTGATCTGGGTTCC	60.065	21	GATTTGAGGCTGTGACTGGGA	59.996	21	103	501	603
Thecc1EG032435t1	1	p3	(TGG)6	18	351	368	GGCCTTGGCTTGCAATTACAA	59.998	21	GAGTGACGGTTTGAGTTTGCC	60.003	21	127	126	252	TCACCCGGAAGTCCATTGAAG	59.997	21	TTGTAATTGCAAGCCAAGGCC	59.998	21	105	42	146	TCACCCGGAAGTCCATTGAAG	59.997	21	GAGTGACGGTTTGAGTTTGCC	60.003	21	211	42	252
Thecc1EG015830t1	1	p2	(AG)9	18	271	288	GCGACGAACAAGATGTGGATG	59.939	21	TCGCTTCCGTTGGATGAAGAA	59.998	21	139	412	550	TGAACTCCCAATCACCTTCCG	59.997	21	CATCCACATCTTGTTCGTCGC	59.939	21	233	200	432	AACTCCCAATCACCTTCCGTC	59.997	21	CATCCACATCTTGTTCGTCGC	59.939	21	231	202	432
Thecc1EG024782t2	1	p3	(ATG)9	27	4037	4063	AAACTGCGAAAATCCCACGTG	60.002	21	TATCAATCACACCACGCACCA	59.997	21	189	2224	2412	TGCTCAATCTGTGGGAGAACC	59.996	21	ATTGTCAACAGCAAATGGGGC	59.998	21	277	3497	3773	CAGGGAAGCAGGTCATCAGTT	59.996	21	TATCAATCACACCACGCACCA	59.997	21	258	2155	2412
Thecc1EG038288t1	1	p3	(ACC)8	24	1638	1661	TGGGTGAATTGCCTGATTCGA	59.996	21	CTGAACTGGCCTGCCTCTTAA	59.996	21	221	907	1127	TTAAGAGGCAGGCCAGTTCAG	59.996	21	GAAGGTGGTGGTAGAAGAGGC	60.066	21	125	1107	1231	CACCTCCACCCCTACAATCAC	60.065	21	TCTACCCCTTCAATTGGTGGC	59.995	21	286	1525	1810
Thecc1EG010305t1	1	p3	(CTT)7	21	182	202	GAATGGGATAAGGCAGGTGCT	60.134	21	TCTGTACACGCTCTTGAACCC	59.999	21	259	960	1218	GCTCTTTATGCTCTCCTCCCC	59.928	21	CCCATCTGCCATTGGTGTAGT	60.064	21	202	69	270	GCTCTTTATGCTCTCCTCCCC	59.928	21	ACCCATCTGCCATTGGTGTAG	60.064	21	203	69	271
Thecc1EG010978t1	1	p6	(CTGCTT)6	36	1121	1156	CATTGCACGGGGTTTGCTTTA	60	21	GAGCCATGCCAAAATCAGCAA	60.067	21	128	476	603	ATTGCACGGGGTTTGCTTTAC	60	21	GAGCCATGCCAAAATCAGCAA	60.067	21	127	477	603	CATTGCACGGGGTTTGCTTTA	60	21	TCCAGAACCACAACTCCGAAG	59.93	21	264	476	739
Thecc1EG012038t1	1	p1	(A)17	17	179	195	TGGCAAGAAAGTGATCGTCGA	60	21	TTCCCACATGCTGTACCTTCC	59.996	21	207	1607	1813	TGGCAAGAAAGTGATCGTCGA	60	21	CCCACATGCTGTACCTTCCTT	59.995	21	205	1607	1811	AGGGGAACAAGTTTGGAAGCA	60.063	21	TTCCCACATGCTGTACCTTCC	59.996	21	149	1665	1813
Thecc1EG000206t1	1	p3	(CAG)6	18	139	156	TGGTGAAGGATCCTCAGGCTA	59.992	21	CTTTAGCAAGGGCCTGTCTCA	59.996	21	282	1177	1458	TTGCTGCTGAGTGTCATTTGC	60.001	21	TCCGTCTTATCCCAAAAGGGC	60.065	21	283	793	1075	GCTGGCACGCTTAATGAAGAG	59.937	21	CTTTAGCAAGGGCCTGTCTCA	59.996	21	115	1344	1458
Thecc1EG042964t1	1	p3	(TTC)10	30	252	281	TCATTAAAAGGCCACCCCCTC	59.993	21	AGATCCGGAAGAGGTGGAAGA	59.993	21	155	19	173	CTCATTAAAAGGCCACCCCCT	59.993	21	AGATCCGGAAGAGGTGGAAGA	59.993	21	156	18	173	ACAGCAGTTGTTCTGGGAACA	60.065	21	AGGGATGGAAAAGCTGGGAAG	59.994	21	102	996	1097
Thecc1EG037610t1	1	p2	(TA)32	64	70	133	GGTGCCCTATTCTTGCTTTGC	60.135	21	CATTACGGCGAGGCTTTTCAG	59.937	21	103	348	450	GGTGCCCTATTCTTGCTTTGC	60.135	21	ATTACGGCGAGGCTTTTCAGA	60.066	21	102	348	449	TCTCTGGTGCCCTATTCTTGC	59.79	21	CATTACGGCGAGGCTTTTCAG	59.937	21	108	343	450
Thecc1EG041604t1	1	p3	(TCT)7	21	13	33	AGGGCTCAAAACTTGTGGACA	60.064	21	ATCAAGAACAGAAACCGGGCT	59.926	21	143	766	908	GGGGTCTAGAGGGCTCAAAAC	60.065	21	ATCAAGAACAGAAACCGGGCT	59.926	21	152	757	908	AGCCCGGTTTCTGTTCTTGAT	59.926	21	CTCAGCTTCAGTCATCCTGCA	60.066	21	282	888	1169
Thecc1EG030472t1	1	p3	(GCA)6	18	102	119	TGCAAAGGGAAATGCAGAAGC	59.999	21	CTTGGAAACGAGCCCACAAAG	60.001	21	144	3022	3165	TGCCATCTCATAGTAGCGCTG	60	21	ATGATCGTGTGCTGAGTGGTT	59.998	21	140	2089	2228	TGCCATCTCATAGTAGCGCTG	60	21	AATGATCGTGTGCTGAGTGGT	59.998	21	141	2089	2229
Thecc1EG000022t1	1	p7	(TGGAACA)4	28	49	76	TTGGAAGCCCAGCATACAGTT	59.925	21	CACACACAGCCTCCTACCAAA	60.203	21	117	21	137	ATTGGAAGCCCAGCATACAGT	59.714	21	CACACACAGCCTCCTACCAAA	60.203	21	118	20	137	TTGGAAGCCCAGCATACAGTT	59.925	21	ACACACAGCCTCCTACCAAAA	59.507	21	116	21	136
Thecc1EG038767t1	1	p3	(TGA)8	24	144	167	GGATGCTCCTCCATATGCTCC	60.066	21	AGAAGGTCTAGGTAGCGAGCA	60.065	21	207	170	376	ATGGTGTCGCAAATGTTGTGG	60	21	GCAGAAGAGGTGGATGGCATA	59.858	21	248	0	247	TATGCCATCCACCTCTTCTGC	59.858	21	AGAAGGTCTAGGTAGCGAGCA	60.065	21	150	227	376
Thecc1EG022485t1	1	p3	(GAT)6	18	1009	1026	ACGATGACGATAGACACGTGG	59.936	21	TGAAGCTGACTCGTGCTCAAT	59.999	21	254	988	1241	ACGATGACGATAGACACGTGG	59.936	21	ATGAAGCTGACTCGTGCTCAA	59.999	21	255	988	1242	TTGAGCACGAGTCAGCTTCAT	59.999	21	CATGCCTTCTGGGGAATGTCT	60.064	21	107	1222	1328
Thecc1EG037846t1	1	p2	(CT)10	20	349	368	GAGGAGGGGGAAGGAGAAGAT	60.062	21	TTTGACTCGGTAGTTGGAGCC	59.998	21	101	543	643	TTGCTTTGTCCACAGAGGTGT	60.065	21	AACAATCCACATCCCAAGCCA	60.203	21	103	64	166	CCAGTGCCGATGACATCCTTA	59.861	21	AACAATCCACATCCCAAGCCA	60.203	21	137	30	166
Thecc1EG037846t1	2	p2	(TC)18	36	474	509	GAGGAGGGGGAAGGAGAAGAT	60.062	21	TTTGACTCGGTAGTTGGAGCC	59.998	21	101	543	643	TTGCTTTGTCCACAGAGGTGT	60.065	21	AACAATCCACATCCCAAGCCA	60.203	21	103	64	166	CCAGTGCCGATGACATCCTTA	59.861	21	AACAATCCACATCCCAAGCCA	60.203	21	137	30	166
Thecc1EG036829t1	1	p3	(ATC)9	27	567	593	TCGTTTCATCTGGGGGAAGTG	59.997	21	GGGTTCCGCCAAGAGTAGAAA	59.997	21	238	256	493	GTCGTTTCATCTGGGGGAAGT	59.997	21	GGGTTCCGCCAAGAGTAGAAA	59.997	21	239	255	493	AGTGGAAGATCTGCAGAAGCC	60.066	21	GGGTTCCGCCAAGAGTAGAAA	59.997	21	105	389	493
Thecc1EG035049t1	1	p3	(CAA)6	18	21	38	TGGGCTATGCTTCTGTTCCTG	60.065	21	GAGCCAGGAGACTCGATCATG	60	21	214	304	517	CTGGATCAGTGTACCGTAGCC	59.933	21	GAGCCAGGAGACTCGATCATG	60	21	196	322	517	CCTGGATCAGTGTACCGTAGC	59.933	21	GAGCCAGGAGACTCGATCATG	60	21	197	321	517
Thecc1EG026549t1	1	p3	(CAT)7	21	1348	1368	TTCTGCTTTTGTCATGGCTGC	60	21	ACAACTTCACCAACCACAGGT	59.995	21	135	761	895	ACCTGTGGTTGGTGAAGTTGT	59.995	21	CTCCATTCGTCTGACCAACCA	59.998	21	261	875	1135	TTCTGCTTTTGTCATGGCTGC	60	21	TCCCCTTTGAGCAACACAAGT	60.064	21	191	761	951
Thecc1EG015015t1	1	p6	(GAGGAA)4	24	1399	1422	TCGTAGACAGAACCGCGAAAA	60.001	21	GCAAGCAAAAATCAGAGCCCA	59.999	21	206	134	339	TCGTAGACAGAACCGCGAAAA	60.001	21	TGCAAGCAAAAATCAGAGCCC	59.999	21	207	134	340	TTCGTAGACAGAACCGCGAAA	60.001	21	GCAAGCAAAAATCAGAGCCCA	59.999	21	207	133	339
Thecc1EG014884t1	1	p3	(AAG)6	18	755	772	TACCCAAGCGTGTGTTCTCTC	59.999	21	CACCACCCAAAAGCTCCATTG	59.999	21	189	303	491	CTCAGCAGTGCCAAGAACAAC	60.002	21	CAGCCAATGGTTTGACTGTGG	60	21	278	1781	2058	TAACCTTGATGCTGCAGCTCA	59.997	21	GAGAGAACACACGCTTGGGTA	59.999	21	166	158	323
Thecc1EG016474t2	1	p3	(CAG)10	30	595	624	GTCCTCTCTTAGACAGGGGGT	59.993	21	CTTTGCAGCAAAGCCTCCATT	59.998	21	214	374	587	GAAATCGATGGCGGCTAAACC	60.003	21	ACCCCCTGTCTAAGAGAGGAC	59.993	21	228	167	394	ATGGCGGCTAAACCACTTACA	59.996	21	ACCCCCTGTCTAAGAGAGGAC	59.993	21	221	174	394
Thecc1EG006347t1	1	p3	(CTT)6	18	113	130	GGGGGAATGACTGTTGCACTA	59.996	21	GTTCAAACCGGAGAGCAGAGA	59.999	21	285	1083	1367	TCTCTGCTCTCCGGTTTGAAC	59.999	21	GGGGAAAATGATGCCTGATGC	59.93	21	162	1347	1508	GGGGGAATGACTGTTGCACTA	59.996	21	CGGAGAGCAGAGAGATTGGTC	59.933	21	277	1083	1359
Thecc1EG017246t1	1	p2	(TC)9	18	140	157	TGAGAAGCGACGTTAAGCAGT	60.001	21	CTTGGGCTTCACCTTTTCAGC	60	21	119	277	395	ACTGAGAAGCGACGTTAAGCA	60.001	21	CTTGGGCTTCACCTTTTCAGC	60	21	121	275	395	TAGCGCGGTGGTTCTTTTACT	59.999	21	CTTGGGCTTCACCTTTTCAGC	60	21	139	257	395
Thecc1EG005613t1	1	p3	(TCC)6	18	160	177	AAGCCCCTTTCAGCTATGCTT	59.994	21	TTGTCTTCATTGCAGTTGCCG	60.001	21	264	133	396	AAGCCCCTTTCAGCTATGCTT	59.994	21	TGCTCCTAGCTTTGCTCGAAA	59.998	21	231	133	363	AAGCCCCTTTCAGCTATGCTT	59.994	21	TTGCTCCTAGCTTTGCTCGAA	59.998	21	232	133	364
Thecc1EG005429t1	1	p3	(TCC)6	18	252	269	CACTAGAGCAAGCAACCCAGA	59.998	21	CATCGGCTCACTACCATCCTC	60	21	245	109	353	TCACTAGAGCAAGCAACCCAG	59.998	21	CATCGGCTCACTACCATCCTC	60	21	246	108	353	CTCACTAGAGCAAGCAACCCA	59.998	21	CATCGGCTCACTACCATCCTC	60	21	247	107	353
Thecc1EG012373t1	1	p3	(TCA)9	27	547	573	TTCGGAAGAGAAGCCACAGTC	59.999	21	TGAACCCGTTGAATTGCTTCG	59.734	21	127	338	464	CAACATCTGCAGCTTTGAGCA	59.731	21	GACTGTGGCTTCTCTTCCGAA	59.999	21	228	131	358	TTCGGAAGAGAAGCCACAGTC	59.999	21	ACCCGTTGAATTGCTTCGAGA	60.271	21	124	338	461
Thecc1EG015048t1	1	p3	(TAA)7	21	1815	1835	TTCGAGTCCTGGAAAGCACTC	59.999	21	CTGCTGCTTGTGATGCTCATC	59.936	21	232	989	1220	TTCGAGTCCTGGAAAGCACTC	59.999	21	TGCTTGTGATGCTCATCTCGT	60.067	21	228	989	1216	CCTGTTCACCAAGGCTCAGAT	59.996	21	CTGCTGCTTGTGATGCTCATC	59.936	21	203	1018	1220
Thecc1EG027084t1	1	p3	(CGA)6	18	126	143	CCAACGGTACAGGACTCGAAA	60	21	CCACGACTTTCCTCAGCTTCT	59.999	21	158	344	501	TCCCGTTCACGATTTCATGGT	59.997	21	CCACGACTTTCCTCAGCTTCT	59.999	21	218	284	501	TGGATGTTCCCGTTCACGATT	59.997	21	CCACGACTTTCCTCAGCTTCT	59.999	21	225	277	501
Thecc1EG037484t2	1	p3	(CAA)8	24	1663	1686	GTTTCTCTTGGCATGCGGTTT	60	21	TTTCCATCGCACAGGATCCAA	59.996	21	111	867	977	GTTTCTCTTGGCATGCGGTTT	60	21	TTTTCCATCGCACAGGATCCA	59.996	21	112	867	978	GCAAGCCCTTCTGAGTTTGTG	60.001	21	TTTCCATCGCACAGGATCCAA	59.996	21	171	807	977
Thecc1EG037484t2	2	p3	(CAG)7	21	2167	2187	GTTTCTCTTGGCATGCGGTTT	60	21	TTTCCATCGCACAGGATCCAA	59.996	21	111	867	977	GTTTCTCTTGGCATGCGGTTT	60	21	TTTTCCATCGCACAGGATCCA	59.996	21	112	867	978	GCAAGCCCTTCTGAGTTTGTG	60.001	21	TTTCCATCGCACAGGATCCAA	59.996	21	171	807	977
Thecc1EG030335t2	1	p2	(CT)9	18	267	284	GGGGAGTTGGGCAAAATGTTC	59.998	21	GATCCACTGTTGGGCTGAGAA	59.996	21	143	468	610	GGGGAGTTGGGCAAAATGTTC	59.998	21	ATCCACTGTTGGGCTGAGAAG	59.996	21	142	468	609	AGGTGCTGTTGATGGCCAATA	59.994	21	TCTACATCCCCAGGAGAAGCA	59.992	21	184	1037	1220
Thecc1EG011501t2	1	p3	(AAG)6	18	1643	1660	CAGCCAAGAAAAATGGTGCCA	59.93	21	AGTTTTCCTCGGGCACATCAT	59.995	21	144	124	267	CGCCCAATTTAGTGCAACCTC	60.135	21	AGTTTTCCTCGGGCACATCAT	59.995	21	198	70	267	ATGCTATATGGGCCGCAGAAA	59.926	21	CTGGTCATTCTCAAGCGTCCT	60.067	21	253	685	937
Thecc1EG011575t2	1	p3	(GAT)10	30	1090	1119	GTGGGGTAGGCACGTAAAGAA	59.998	21	CTACAGTCAGTTCTGCCAGCA	59.999	21	168	458	625	GTGGGGTAGGCACGTAAAGAA	59.998	21	CAGCTACAGTCAGTTCTGCCA	59.999	21	171	458	628	GTGGGGTAGGCACGTAAAGAA	59.998	21	CACACATCTCAAAGAGCCCCT	59.996	21	199	458	656
Thecc1EG010272t1	1	p3	(AAG)8	24	164	187	TGGGTGGGAAATCATGCTGTT	60.203	21	TTAAGGAGGGGGTTCATGCAC	59.995	21	210	33	242	GGGTGGGAAATCATGCTGTTG	59.795	21	TTAAGGAGGGGGTTCATGCAC	59.995	21	209	34	242	TGGGTGGGAAATCATGCTGTT	60.203	21	GGGTTCATGCACCAACCAATC	60.067	21	201	33	233
Thecc1EG026451t1	1	p3	(CAG)6	18	658	675	CAAAAGAAAGAGGGTGGCTGC	60	21	GAGCTAGCCAAGTGGAGGTTT	59.996	21	111	344	454	GCAAAAGAAAGAGGGTGGCTG	60	21	GAGCTAGCCAAGTGGAGGTTT	59.996	21	112	343	454	CAAAAGAAAGAGGGTGGCTGC	60	21	AACTCTCTTTGCACACCACCA	60.065	21	287	344	630
Thecc1EG030425t1	1	p3	(ACC)6	18	228	245	GAGCCGGAGAAGAAACCTGAA	59.998	21	TGGGGGTTTTTCAGCTTCCTT	60.063	21	207	258	464	AAGGTGACGACTATGGTGCTG	60.067	21	TTCAGGTTTCTTCTCCGGCTC	59.998	21	267	12	278	CTATAGAACCGGCACCTCCAC	59.931	21	CAAGCTTGGGGGTTTTCTTCG	60	21	235	535	769
Thecc1EG030425t1	2	p6	(CCCCAG)5	30	461	490	GAGCCGGAGAAGAAACCTGAA	59.998	21	TGGGGGTTTTTCAGCTTCCTT	60.063	21	207	258	464	AAGGTGACGACTATGGTGCTG	60.067	21	TTCAGGTTTCTTCTCCGGCTC	59.998	21	267	12	278	CTATAGAACCGGCACCTCCAC	59.931	21	CAAGCTTGGGGGTTTTCTTCG	60	21	235	535	769
Thecc1EG029079t1	1	p2	(TA)13	26	7	32	CAGAAGAGCAAGGGGAGGAAG	60.066	21	ACTTCCTCCTCCTCCTCTTCC	59.992	21	130	835	964	CTTCAGAAGAGCAAGGGGAGG	60.066	21	ACTTCCTCCTCCTCCTCTTCC	59.992	21	133	832	964	AGGAGAGGTGGATGAGGTTCA	59.921	21	AGATGGTCGTATCGCCACATC	60	21	139	355	493
Thecc1EG029079t1	2	p3	(GAG)7	21	898	918	CAGAAGAGCAAGGGGAGGAAG	60.066	21	ACTTCCTCCTCCTCCTCTTCC	59.992	21	130	835	964	CTTCAGAAGAGCAAGGGGAGG	60.066	21	ACTTCCTCCTCCTCCTCTTCC	59.992	21	133	832	964	AGGAGAGGTGGATGAGGTTCA	59.921	21	AGATGGTCGTATCGCCACATC	60	21	139	355	493
Thecc1EG029079t1	3	p3	(GAA)8	24	970	993	CAGAAGAGCAAGGGGAGGAAG	60.066	21	ACTTCCTCCTCCTCCTCTTCC	59.992	21	130	835	964	CTTCAGAAGAGCAAGGGGAGG	60.066	21	ACTTCCTCCTCCTCCTCTTCC	59.992	21	133	832	964	AGGAGAGGTGGATGAGGTTCA	59.921	21	AGATGGTCGTATCGCCACATC	60	21	139	355	493
Thecc1EG030834t1	1	p3	(GAA)7	21	2089	2109	TGAACGGCGATCAAAGAGGAA	59.998	21	TGAGTGCTTGTGATCCCTTCC	59.996	21	121	2018	2138	TGAACGGCGATCAAAGAGGAA	59.998	21	TTCCTGAGTGCTTGTGATCCC	59.996	21	125	2018	2142	TGAACGGCGATCAAAGAGGAA	59.998	21	CCCTATGGTGCTTATGCCGAT	59.996	21	239	2018	2256
Thecc1EG043338t1	1	p2	(TC)8	16	259	274	AGCTTGAGAGAACAAGTCCGG	59.999	21	ACTGTCTCAAGTCAACGCACA	60.135	21	165	157	321	CTTTGCTCTTGCTCTTGTCCG	59.804	21	CCGGACTTGTTCTCTCAAGCT	59.999	21	147	31	177	GACCTGACCCACAACATCACT	59.928	21	ACTGTCTCAAGTCAACGCACA	60.135	21	141	181	321
Thecc1EG043338t1	2	c*	(CT)9(TCTCTCT)3*	32	436	467	AGCTTGAGAGAACAAGTCCGG	59.999	21	ACTGTCTCAAGTCAACGCACA	60.135	21	165	157	321	CTTTGCTCTTGCTCTTGTCCG	59.804	21	CCGGACTTGTTCTCTCAAGCT	59.999	21	147	31	177	GACCTGACCCACAACATCACT	59.928	21	ACTGTCTCAAGTCAACGCACA	60.135	21	141	181	321
Thecc1EG013395t1	1	p2	(TC)11	22	50	71	GCTCTCTCCCTCATACCTTGC	59.93	21	GTCTGTGTTCGTGTGTGTGTG	59.939	21	109	2	110	TGCTCCTCTCTCCCATAGCTT	60.063	21	GAGTGGACATGGTGAGTGTGT	59.929	21	118	20	137	TTGCTCCTCTCTCCCATAGCT	60.063	21	GAGTGGACATGGTGAGTGTGT	59.929	21	119	19	137
Thecc1EG013395t1	2	p2	(CA)12	24	77	100	GCTCTCTCCCTCATACCTTGC	59.93	21	GTCTGTGTTCGTGTGTGTGTG	59.939	21	109	2	110	TGCTCCTCTCTCCCATAGCTT	60.063	21	GAGTGGACATGGTGAGTGTGT	59.929	21	118	20	137	TTGCTCCTCTCTCCCATAGCT	60.063	21	GAGTGGACATGGTGAGTGTGT	59.929	21	119	19	137
Thecc1EG030251t1	1	p6	(AGGTGG)4	24	183	206	GCGCCTTTACTGAAGCTAGGA	60.135	21	CTCCATATCCACCACCGAGTG	59.931	21	297	49	345	GTAGTGGACTAGGTTGGCCTG	59.793	21	CTGCACCAAATCCTCCTCCAT	60.064	21	225	136	360	GTAGTGGACTAGGTTGGCCTG	59.793	21	CTCCATATCCACCACCGAGTG	59.931	21	210	136	345
Thecc1EG010372t1	1	p3	(AGC)7	21	964	984	AGTCGTTCAAGAGAAGCTCGG	60.068	21	CAGCAGCCTTGTTACACCAAC	60.001	21	166	258	423	AGTCGTTCAAGAGAAGCTCGG	60.068	21	TCGATTACCAGCAGCCTTGTT	59.997	21	174	258	431	GTTGGTGTAACAAGGCTGCTG	60.001	21	TTTCTGGGTGCCGAAAGATCA	59.927	21	229	403	631
Thecc1EG044327t1	1	c	(CCTGCTG)4(CTTGCTG)3	49	231	279	GCCGGATATGAATGGCTCAGT	60.271	21	ATGAAGATTGCCATGGCCTGA	60.063	21	116	110	225	TAGATCAGCCTGGCCGGATAT	60.273	21	ATGAAGATTGCCATGGCCTGA	60.063	21	128	98	225	TAGATCAGCCTGGCCGGATAT	60.273	21	CCGCCATGAAATCTTGCAGTC	60.202	21	106	98	203
Thecc1EG033691t1	1	p3	(CAG)7	21	45	65	TATGGACTTGTTCGTGTGCGA	60	21	TTCGAAAGCACTTGTGAAGCG	60.004	21	105	849	953	TATGGACTTGTTCGTGTGCGA	60	21	CAGCAGCAGGGAGAATCTGAA	60.066	21	193	849	1041	CGCTTCACAAGTGCTTTCGAA	60.004	21	CAGCAGCAGGGAGAATCTGAA	60.066	21	109	933	1041
Thecc1EG005840t1	1	p3	(GGA)7	21	247	267	ATTCCACCCCGCCATAGTTTT	59.993	21	CCTTGGGCAAACTCTCAAACG	60.001	21	200	164	363	AATTCCACCCCGCCATAGTTT	59.993	21	CCTTGGGCAAACTCTCAAACG	60.001	21	201	163	363	AAATTCCACCCCGCCATAGTT	59.993	21	CCTTGGGCAAACTCTCAAACG	60.001	21	202	162	363
Thecc1EG016164t1	1	p3	(CCG)7	21	406	426	GTGAGGCTGTGGAAGTGATGA	59.998	21	TCTCCATGTCCTTAGCTCCCA	59.992	21	276	688	963	AGTGAGGCTGTGGAAGTGATG	59.997	21	TCTCCATGTCCTTAGCTCCCA	59.992	21	277	687	963	TGGGAGCTAAGGACATGGAGA	59.992	21	GGGCCTGAGAATGAACCTTGA	59.995	21	289	943	1231
Thecc1EG007035t1	1	p3	(TTC)10	30	153	182	AAATGCAGCAAGAGCCTTTGG	59.998	21	GTTTACAGAGGAGTTCGCCCA	59.998	21	272	52	323	AAATGCAGCAAGAGCCTTTGG	59.998	21	TGTTTACAGAGGAGTTCGCCC	59.998	21	273	52	324	GGGCGAACTCCTCTGTAAACA	59.998	21	ATGCCATCCAAAAGCAACCAC	59.998	21	120	304	423
Thecc1EG035147t1	1	p3	(TTC)6	18	93	110	GCAAGAGTGAGAGCTTGGAGT	59.998	21	ACCGTGAAGCGACAATGTAGT	59.999	21	197	1321	1517	AAGTAGTCCGGACTCGAAGGA	59.996	21	ACTCCAAGCTCTCACTCTTGC	59.998	21	272	1070	1341	AGAGGGGGATATGGATACGGG	59.992	21	TCCTTCGAGTCCGGACTACTT	59.996	21	200	891	1090
Thecc1EG035147t1	2	p6	(CTATGG)4	24	675	698	GCAAGAGTGAGAGCTTGGAGT	59.998	21	ACCGTGAAGCGACAATGTAGT	59.999	21	197	1321	1517	AAGTAGTCCGGACTCGAAGGA	59.996	21	ACTCCAAGCTCTCACTCTTGC	59.998	21	272	1070	1341	AGAGGGGGATATGGATACGGG	59.992	21	TCCTTCGAGTCCGGACTACTT	59.996	21	200	891	1090
Thecc1EG046336t1	1	p3	(GCA)6	18	1317	1334	AGCATCGGCACCAAGCTATG	60.817	20	CATTGCTGCTGCTGATGCC	60.227	19	200	421	620	CAGCATCGGCACCAAGCTAT	60.817	20	CATTGCTGCTGCTGATGCC	60.227	19	201	420	620	ATCAGCAGTGGCAAGACCG	60.376	19	CTGGAAGGTCGGTCTTGCTG	60.672	20	177	1109	1285
Thecc1EG036762t1	1	p3	(AAG)6	18	232	249	AATCCCTTCTCAGGCAGGTTG	59.995	21	GACTAGCCTGAGGATCCATGC	59.998	21	165	664	828	CAAATCCCTTCTCAGGCAGGT	59.995	21	GACTAGCCTGAGGATCCATGC	59.998	21	167	662	828	GCATGGAAAGTGGGGATGGTA	60.064	21	CACTTCTACACCGACGGTTGA	60.001	21	180	1219	1398
Thecc1EG029220t1	1	p3	(AAG)7	21	2539	2559	AATTGTTTGATGTGGGTGGCG	59.999	21	TCATCAATCCTACCATCGCCG	59.999	21	271	2587	2857	AATTTGAAGCGTGTGTCTGCC	60.001	21	CTGTGGCCTTGCTTTGAGAAC	60.001	21	120	1704	1823	GTTTGGAGGAGAAGGGAAGGG	59.995	21	GATTATCCGCAACCACGAACG	60.005	21	233	419	651
Thecc1EG028833t1	1	p6	(CACTCT)5	30	25	54	AACTCGCTATGATCCTGCTCG	60.001	21	TCTGGTTTCGAAATCCGCAGA	59.998	21	147	1268	1414	TGGTGCAGATCGAAACATGGA	59.997	21	GCTGTGGTCAAAACCCATTCC	59.999	21	135	435	569	CGACTTGGAGTCCTCAAGCTT	59.999	21	TCCATGTTTCGATCTGCACCA	59.997	21	295	161	455
Thecc1EG032564t2	1	p9	(GGAAGAAGA)3	27	411	437	AGGCCATCCCTAAACCAAAGG	59.993	21	CGATATTGAGGCTGGGACTCC	59.999	21	118	901	1018	CAGAGAAGGGAGGTACGAGGA	60.065	21	CTTGTGGTCAAGCTCAAGCAC	60.002	21	175	47	221	CCAACCCTCAGAAGATCGCTT	60.066	21	CTTGTGGTCAAGCTCAAGCAC	60.002	21	113	109	221
Thecc1EG006000t1	1	p6	(GTCATG)4	24	305	328	AGAGGAACGAGTTGAGCAAGG	59.999	21	CGGTCCAACACAAAAGCAGAG	60.002	21	136	235	370	ACTGCTACAGGAGTTTGCCTC	59.997	21	CCTTGCTCAACTCGTTCCTCT	59.999	21	123	133	255	ACTGCTACAGGAGTTTGCCTC	59.997	21	CGGTCCAACACAAAAGCAGAG	60.002	21	238	133	370
Thecc1EG037917t1	1	p3	(CAC)10	30	2000	2029	AAAATCAAGACCGTTGCTGGC	60	21	CTTTTGGTACGGTCCCTTCGA	59.999	21	280	372	651	AAAATCAAGACCGTTGCTGGC	60	21	TCTTTTGGTACGGTCCCTTCG	59.999	21	281	372	652	CATTCACCTCCCCCAACATCA	59.994	21	TGACACTCCAATTACCGGTGG	59.997	21	150	2040	2189
Thecc1EG009018t1	1	p6	(AGGGAA)4	24	253	276	CCTATCGACGCCACTTGTTCT	60.135	21	GAGAGCCCTAACCGTACGATG	60.002	21	176	156	331	CCTATCGACGCCACTTGTTCT	60.135	21	GATGAGAGCCCTAACCGTACG	60.002	21	179	156	334	CCTATCGACGCCACTTGTTCT	60.135	21	AGAGATGAGAGCCCTAACCGT	60.064	21	182	156	337
Thecc1EG009018t1	2	p2	(TC)8	16	334	349	CCTATCGACGCCACTTGTTCT	60.135	21	GAGAGCCCTAACCGTACGATG	60.002	21	176	156	331	CCTATCGACGCCACTTGTTCT	60.135	21	GATGAGAGCCCTAACCGTACG	60.002	21	179	156	334	CCTATCGACGCCACTTGTTCT	60.135	21	AGAGATGAGAGCCCTAACCGT	60.064	21	182	156	337
Thecc1EG030650t1	1	p3	(GAA)9	27	487	513	TGTGTTGCACTCCTTGTTCCT	60.065	21	CACTGGCTGCAACACTTTCTC	60.002	21	213	57	269	TGTGTTGCACTCCTTGTTCCT	60.065	21	TTCTTGGGCAGCAGCATTAGA	59.995	21	255	57	311	AGAGAAGGGTGGTGGTTTTGG	60.133	21	TTCTTGGGCAGCAGCATTAGA	59.995	21	128	184	311
Thecc1EG000235t1	1	p3	(TCT)10	30	344	373	GGACGAGAACTAACAGGGCAA	59.998	21	ATTCTCGTCGGTTTCAAGCCT	59.998	21	185	697	881	AATGGAGTCATGTGTCCCACC	59.995	21	TTGCCCTGTTAGTTCTCGTCC	59.998	21	251	467	717	GGACGAGAACTAACAGGGCAA	59.998	21	ATGCTCTTGCTTTGGCCATTG	60.066	21	265	697	961
Thecc1EG001685t1	1	p6	(TAGCTC)4	24	1509	1532	AGCTGGTAAAATCGAACCGGT	59.997	21	AGGACTTTCCCCAGGATCGTA	59.992	21	172	431	602	TACGATCCTGGGGAAAGTCCT	59.992	21	TTTCTAGCATGTCCTTGGCGT	59.997	21	166	582	747	ACGCCAAGGACATGCTAGAAA	59.997	21	GATTTCGAGCATCAACGTGGG	59.937	21	141	727	867
Thecc1EG005483t1	1	p3	(TGG)6	18	51	68	ATCAGAAATATTGTGCGCGGC	60.002	21	TCGAAGACAGTGATGGTGGTG	59.999	21	247	1093	1339	AGAAATGGCGGTGCAGTAAGA	59.997	21	ACAGCAGTGGTAGCAGTTCTC	59.999	21	253	463	715	ATGTGGAGGTTTCTCAGCCTG	59.996	21	TCGAAGACAGTGATGGTGGTG	59.999	21	202	1138	1339
Thecc1EG034448t1	1	p6	(CCACCC)5	30	136	165	CACTAGGACCACAACCACCTC	59.998	21	CATGTCGATGTTCCTCAACGC	59.939	21	171	274	444	ATACCACCTCTTCCACCTCCA	59.92	21	GAGGTGGTTGTGGTCCTAGTG	59.998	21	115	180	294	ATACCACCTCTTCCACCTCCA	59.92	21	TCCTAGTGTTGGAGGCCCATA	59.991	21	102	180	281
Thecc1EG014805t1	1	p2	(TA)10	20	237	256	GTGTGTGTGCCCTGTTGTTAC	59.935	21	TCCACACTTGAAGTTGTGAGGA	59.496	22	112	76	187	AGTGTGTGTGCCCTGTTGTTA	60.065	21	TCCACACTTGAAGTTGTGAGGA	59.496	22	113	75	187	GTGCCCTGTTGTTACCCCTAA	59.926	21	TCCACACTTGAAGTTGTGAGGA	59.496	22	106	82	187
Thecc1EG040745t1	1	p3	(TCC)6	18	115	132	ATCCACCAGTGTTGCCTATGG	60.064	21	GAGCATAGTCCACCCACAACA	59.997	21	194	935	1128	ATCCACCAGTGTTGCCTATGG	60.064	21	AGCATAGTCCACCCACAACAG	59.996	21	193	935	1127	GCAGGTGATGAGAACAGGGAA	59.996	21	CCCGATTTTTCAAGCCCCAAG	60.067	21	152	285	436
Thecc1EG026691t1	1	p3	(GTC)8	24	27	50	TCTGCTGTGAATTGGGAGGAC	59.996	21	GCCAGAACTTGAGGTCGAAGA	59.999	21	204	1533	1736	CCATGCTGGGAGAGAGTGTTT	59.996	21	GCCAGAACTTGAGGTCGAAGA	59.999	21	280	1457	1736	TCCCGGACAGTTCTAGACCAT	59.993	21	GCCAGAACTTGAGGTCGAAGA	59.999	21	297	1440	1736
Thecc1EG014436t1	1	p3	(GAC)6	18	94	111	GTGACGCTGATGCTTATGCTG	60.004	21	TAATTGCCTTCCCCCTCAACC	59.993	21	196	118	313	GTGACGCTGATGCTTATGCTG	60.004	21	GGACCCGAAGAAGCATCAGAA	60.066	21	109	118	226	TTCTGATGCTTCTTCGGGTCC	60.066	21	TAATTGCCTTCCCCCTCAACC	59.993	21	108	206	313
Thecc1EG015961t1	1	p3	(ATG)6	18	68	85	GCTTTTGCAGAAGACTGTGGG	60.001	21	GACCCCTCACTCTTCAATGCA	59.996	21	228	3344	3571	GCTTTTGCAGAAGACTGTGGG	60.001	21	ACCCCTCACTCTTCAATGCAG	59.996	21	227	3344	3570	AGGCTGCTTCTCTCATTGCTT	59.995	21	CACAACTGACCTTCTTGTGCG	60.004	21	287	1941	2227
Thecc1EG000262t1	1	p3	(TTC)6	18	351	368	GAACCTCGAATGGCTGTCTCA	60.067	21	AAGAGAAGGGGAAGCGACAAG	59.997	21	229	482	710	CCTTCTCGGAACACTCTACGG	59.867	21	AAGAGAAGGGGAAGCGACAAG	59.997	21	194	517	710	CTTGTCGCTTCCCCTTCTCTT	59.997	21	TCGGACGGTTCAAAGGTTGAA	60.134	21	128	690	817
Thecc1EG037939t1	1	p3	(GAA)6	18	81	98	GAATAGCAGGAGGGATGAGCC	59.997	21	CCTCCCTTTTTCCCTCTGGTC	59.995	21	141	14	154	GGAATAGCAGGAGGGATGAGC	59.997	21	CCTCCCTTTTTCCCTCTGGTC	59.995	21	142	13	154	AAGGGCTTGAGGAACTGGATG	59.995	21	TCGGTGTGATTTCCAGCATCA	59.997	21	253	493	745
Thecc1EG015327t1	1	p3	(TCA)6	18	76	93	ATGCCATCTAGCCATCCGATG	60.066	21	AATCCCGAGGAAGAGGAAGGA	59.992	21	134	96	229	TCCTTCCTCTTCCTCGGGATT	59.992	21	ATTCGCACCCGATGAAGAAGT	60.066	21	238	209	446	TCCTTCCTCTTCCTCGGGATT	59.992	21	AGGAATATCCCCAACTTGCGG	60.134	21	100	209	308
Thecc1EG037895t1	1	p2	(GA)12	24	27	50	ATCACCAATCAACCAGTCCCC	59.994	21	ACCGATTTGATGAGGGCTTGT	59.995	21	191	292	482	TAATCCTGTGTGCCTTGCCAT	59.994	21	GGGGACTGGTTGATTGGTGAT	59.994	21	218	95	312	CAGGCTTGTTCCGTCTCTCTT	59.999	21	GCATGGAGAACCCGAAGAAGA	60.066	21	105	846	950
Thecc1EG043052t1	1	p3	(TCC)10	30	112	141	TCTTCACTCCCGCTAAAACCC	59.997	21	CGTCGTTCCAATCAACCATCG	59.939	21	174	148	321	CTTCACTCCCGCTAAAACCCT	59.997	21	CGTCGTTCCAATCAACCATCG	59.939	21	173	149	321	CACCTACGTCGCGAATGACTA	59.937	21	ATCCACCTTGCATCCATGTGT	59.994	21	273	478	750
Thecc1EG011578t1	1	p3	(GCT)6	18	253	270	ACCAGGCTGAAGAGATTGAGC	60.066	21	GCCCCTTCTTCCTGACCTTAC	60.065	21	276	154	429	ACCAGGCTGAAGAGATTGAGC	60.066	21	AGATTTCTCCGGCGGATCTTC	59.931	21	221	154	374	TGGCTGGAATTTACAACCGGA	59.926	21	GCCCCTTCTTCCTGACCTTAC	60.065	21	296	134	429
Thecc1EG014295t1	1	p3	(CCT)6	18	379	396	TTGCATGCTTCTTTGCCTGTC	60	21	GAGTTTGACAGTCCACCCGAT	59.998	21	230	3516	3745	CTTGCATGCTTCTTTGCCTGT	59.999	21	GAGTTTGACAGTCCACCCGAT	59.998	21	231	3515	3745	TTGCATGCTTCTTTGCCTGTC	60	21	GATGGCAAACTCTCACCAGGA	59.996	21	212	3516	3727
Thecc1EG034939t1	1	p6	(CCTTCT)4	24	163	186	AGGAGTTAGGCAACGTCACTG	59.999	21	TGAGTCTCGCAAAGTCACCTC	60	21	158	533	690	AGGAGTTAGGCAACGTCACTG	59.999	21	GGCGAAGGTTAGGGAAGTTGA	59.997	21	176	533	708	GAGGTGACTTTGCGAGACTCA	60	21	TGGCTTGAAGCTTAGCATCGA	60.066	21	117	670	786
Thecc1EG004996t1	1	p3	(GCT)14	42	186	227	CCTCACATGGATTCCACAGCT	60.065	21	GGGAGCCGTACAATTAGCTGT	60.134	21	140	12	151	CCTCACATGGATTCCACAGCT	60.065	21	TGGGAGCCGTACAATTAGCTG	60.135	21	141	12	152	AAACTCCAAACCTCTGGTCCC	59.855	21	GGGAGCCGTACAATTAGCTGT	60.134	21	114	38	151
Thecc1EG020336t1	1	p3	(CAT)6	18	73	90	CCGCGAAGAAACAGCTGAAAA	60.003	21	TGGTGGTGATGTTGGTGTGAA	60.064	21	173	944	1116	ATCTTGCCTGGCAGATGTTGA	59.995	21	TGGTGGTGATGTTGGTGTGAA	60.064	21	149	968	1116	GGAGAAGCTTCATCACGTCCA	60.067	21	TTTTCAGCTGTTTCTTCGCGG	60.003	21	149	816	964
Thecc1EG000428t3	1	p3	(ACC)6	18	171	188	ATGGCAGAAGAAAGCTGTCGA	59.998	21	CCAGCGGAATTGAAAGCAACA	60	21	133	939	1071	ATGACAGTGAACGTGCTAGCA	59.999	21	CTGCAGCTGCGTTCTTTCTTT	60.002	21	204	550	753	ATGACAGTGAACGTGCTAGCA	59.999	21	GACACTGGGCTTGAGATGACA	59.998	21	179	550	728
Thecc1EG034077t1	1	p3	(CTC)7	21	51	71	GTGCCTGCCCTAAAGGTTTTG	59.999	21	GGTAGGCAGCCTCTTCCTTTT	59.995	21	171	745	915	GTGCCTGCCCTAAAGGTTTTG	59.999	21	CTTTGGGGCCTGCTATCTTCA	60.064	21	234	745	978	GTGCCTGCCCTAAAGGTTTTG	59.999	21	CACCATCAGTCACCTCCACTC	60.067	21	288	745	1032
Thecc1EG021627t1	1	p7	(AGGCTTC)3	21	125	145	TGTAAAAGCCCAGGAACTAGACG	60.307	23	AAGGTCAAATGGGTCTGTCGA	59.303	21	100	92	191	TCTGTAAAAGCCCAGGAACTAGAC	60.02	24	AGGTCAAATGGGTCTGTCGAC	59.998	21	101	90	190	TGAATCTGTAAAAGCCCAGGAAC	58.921	23	AGGTCAAATGGGTCTGTCGAC	59.998	21	105	86	190
Thecc1EG021213t1	1	p3	(CAG)6	18	49	66	AAATGGAAGGTTTCAACGGCG	60.001	21	CTTTGGCTTCTTTCCAAGGCC	59.999	21	141	175	315	AAATGGAAGGTTTCAACGGCG	60.001	21	ACGTTCAATGTCACCATCGGA	59.998	21	163	175	337	TGTCTGGTGGTGGATTAACCG	59.997	21	GCAGCAGAAGTTACAGGGACT	59.997	21	133	1963	2095
Thecc1EG002072t1	1	p3	(CCA)6	18	74	91	GGTTGTTCCATTCGGGTTTGG	60	21	GTGCACCAAAACCCCCATAAC	59.998	21	219	364	582	GGGTTGTTCCATTCGGGTTTG	60	21	GTGCACCAAAACCCCCATAAC	59.998	21	220	363	582	GTTATGGGGGTTTTGGTGCAC	59.998	21	GAAGAAACCGCCACAGGAAAC	60.002	21	290	562	851
Thecc1EG017276t1	1	p3	(CGA)6	18	122	139	TTGCACATGCGGATGCTTATG	59.934	21	CCACAAAAGCAACCCATCTGG	59.999	21	295	936	1230	CATTGCACATGCGGATGCTTA	59.934	21	CCACAAAAGCAACCCATCTGG	59.999	21	297	934	1230	ATTGATACACCTCCGACGACG	59.935	21	AAACTGCTCTGGAGGAAGCTC	59.997	21	282	108	389
Thecc1EG025071t1	1	p3	(GAA)8	24	67	90	GCCGAGTTAGAGTTATCCCCG	60	21	ACAACAAAGATCGCAACCGTG	60.003	21	114	177	290	GCCGAGTTAGAGTTATCCCCG	60	21	CACAACAAAGATCGCAACCGT	60.003	21	115	177	291	GCCGAGTTAGAGTTATCCCCG	60	21	TCCCGAAAAACTCCCACAACA	60.065	21	129	177	305
Thecc1EG000055t1	1	p6	(CCATAG)4	24	476	499	GGGACTCCCAACCAGAATCAG	60.065	21	GACCTCGGCATTTGGTAGACA	60.066	21	147	204	350	TTGACGTCATCCTGCTCCAAA	59.928	21	CTGATTCTGGTTGGGAGTCCC	60.065	21	122	103	224	TTGACGTCATCCTGCTCCAAA	59.928	21	GACCTCGGCATTTGGTAGACA	60.066	21	248	103	350
Thecc1EG010382t1	1	p9	(CAAGATGCT)3	27	1786	1812	TCTTGAGCTTTTCTCGCGAGT	60	21	GTACAAGAGGCTGCACTCCTT	59.997	21	200	5360	5559	TCTTGAGCTTTTCTCGCGAGT	60	21	AAGTACAAGAGGCTGCACTCC	59.997	21	202	5360	5561	ATTACTTGTCCGTGGTTCGCT	59.998	21	GCTCCGTAAACTTCCTGTGGA	59.998	21	232	4277	4508
Thecc1EG001159t1	1	p6	(GAAGAG)4	24	523	546	AGAAGAGCCAGAGAAACCAGC	59.997	21	CTTTGCCTCTGAGAGCTGTGA	59.998	21	208	15	222	AGAAGAGCCAGAGAAACCAGC	59.997	21	TTCCTTTGCCTCTGAGAGCTG	59.997	21	211	15	225	AGCAAACGGTCCCAAACAATG	59.932	21	TCCTCTTCCACTGTTTCGCTC	59.999	21	289	886	1174
Thecc1EG022109t1	1	p3	(GAA)6	18	460	477	TTTTGGGAGTCGCCTTTAGCT	59.927	21	TGGACACTTTCTCGGATGTGG	59.998	21	130	603	732	CCACATCCGAGAAAGTGTCCA	59.998	21	AAGGCCGTACATTCCCAAACT	59.925	21	168	712	879	GGTTCCCACATCCGAGAAAGT	59.997	21	AAGGCCGTACATTCCCAAACT	59.925	21	173	707	879
Thecc1EG021751t1	1	p3	(GTT)6	18	126	143	AATAATTTCCTCGCGCTGCTG	59.668	21	GCTGGAGCAACAACAACAACA	60.135	21	106	45	150	AATAATTTCCTCGCGCTGCTG	59.668	21	GGGCCTTTTCCATGAAGGTTG	59.724	21	126	45	170	AATAATTTCCTCGCGCTGCTG	59.668	21	GGCCTTTTCCATGAAGGTTGC	60.338	21	125	45	169
Thecc1EG016380t1	1	p2	(AG)8	16	24	39	TGGCTGACCATGATCGTTTGA	59.997	21	ACTGCCAGCAGAATCTTCCTC	60.066	21	293	1126	1418	TGGCTGACCATGATCGTTTGA	59.997	21	CTGCCAGCAGAATCTTCCTCA	60.066	21	292	1126	1417	GTCCCAGTTGGCAGATTCAGA	59.996	21	TCTTTCTTCCATCGCTGCCAT	60.065	21	119	1634	1752
Thecc1EG012068t1	1	p3	(GAA)7	21	687	707	GAGCTCAAACAGTTGCACAGG	60.002	21	ACCATCCCCGACATTACCAAC	60.065	21	249	147	395	GAGCTCAAACAGTTGCACAGG	60.002	21	CACCATCCCCGACATTACCAA	60.065	21	250	147	396	CAACTCCGATTTCCGTCTCCA	60.067	21	CCTGTGCAACTGTTTGAGCTC	60.002	21	137	31	167
Thecc1EG041555t1	1	p3	(AGA)7	21	48	68	CTTGCTTGATGGACTCCACCT	59.996	21	CATCAGCCTGGCTATCGTCAT	59.998	21	129	2698	2826	GCGGAAGATGTTGCATGTGTT	60.068	21	CATCAGCCTGGCTATCGTCAT	59.998	21	216	2611	2826	TCACACGACTTGCTTGATGGA	59.93	21	CATCAGCCTGGCTATCGTCAT	59.998	21	137	2690	2826
Thecc1EG041555t1	2	p3	(GAA)6	18	103	120	CTTGCTTGATGGACTCCACCT	59.996	21	CATCAGCCTGGCTATCGTCAT	59.998	21	129	2698	2826	GCGGAAGATGTTGCATGTGTT	60.068	21	CATCAGCCTGGCTATCGTCAT	59.998	21	216	2611	2826	TCACACGACTTGCTTGATGGA	59.93	21	CATCAGCCTGGCTATCGTCAT	59.998	21	137	2690	2826
Thecc1EG015032t1	1	p3	(AGA)6	18	1448	1465	CAAAATCCGGCGAGAACGTAC	59.94	21	TGAAGCGAAGAAGAGCTCGTT	60	21	265	152	416	CAAAATCCGGCGAGAACGTAC	59.94	21	TTGAAGCGAAGAAGAGCTCGT	60	21	266	152	417	ACGAGCTCTTCTTCGCTTCAA	60	21	GTTCGGCATGAGCTCGTAAAC	59.939	21	113	397	509
Thecc1EG007074t1	1	p3	(CAA)6	18	679	696	AAATGCAGTGCAGCTTTGGAG	59.999	21	GACCAGTCAGCGTTCTTCTCA	60	21	259	1005	1263	ACAACACTGGTGTAGCTCTCG	60	21	GGCTGTGAGGATTTGACTCCA	59.996	21	130	532	661	ACAACACTGGTGTAGCTCTCG	60	21	TGGCTGTGAGGATTTGACTCC	59.996	21	131	532	662
Thecc1EG014687t1	1	p3	(GAA)6	18	40	57	CACAAAGTGCAGCTCCCTTTC	60.001	21	GACACCTCGTTTTCCCTGCTA	59.998	21	205	925	1129	TAGCAGGGAAAACGAGGTGTC	59.998	21	GATCTCAGAGATGAGGCTGCC	59.999	21	292	1109	1400	TAGCAGGGAAAACGAGGTGTC	59.998	21	GGATCTCAGAGATGAGGCTGC	59.999	21	293	1109	1401
Thecc1EG031808t1	1	p3	(TGG)7	21	68	88	CTTGCACTAAAAGCCCGTGTC	60.069	21	CGCAAATTAGCCAACGCGATA	60.004	21	248	162	409	CACAGACCAGTTGGCTCTTCT	59.929	21	CGCAAATTAGCCAACGCGATA	60.004	21	267	143	409	CCAACTGGTCAACTGCTACCT	59.928	21	CGCAAATTAGCCAACGCGATA	60.004	21	208	202	409
Thecc1EG030354t1	1	p3	(CTC)6	18	1367	1384	AGGAAACGGTTGACTCCATCC	59.997	21	CAGAATCGCTCCTCCATCTCC	59.999	21	289	1561	1849	CCTCCTCCTCCTCCTCAAGAA	59.992	21	GGATGGAGTCAACCGTTTCCT	59.997	21	214	1368	1581	ATGAACGAGACCTTGATGCGT	60.067	21	CAGAATCGCTCCTCCATCTCC	59.999	21	242	1608	1849
Thecc1EG034277t1	1	p3	(GAA)8	24	67	90	TGCATAAGCTTCTGGTCCCTG	60.065	21	TACTGGTCGTTTCCTGGCTTC	59.998	21	118	130	247	TGTGTCGAACAGCTTACACGA	59.934	21	TACTGGTCGTTTCCTGGCTTC	59.998	21	201	47	247	GAAGCCAGGAAACGACCAGTA	59.998	21	TTCCGGTGACCTTCATGCTAC	60.066	21	158	227	384
Thecc1EG020727t1	1	p3	(GAA)6	18	277	294	ACGTCTTAAGTGAAGGCTGGG	59.998	21	TTTCTTCCTTGGGGTGCTTGT	60.063	21	258	607	864	ACAAGCACCCCAAGGAAGAAA	60.063	21	TCCAAGTCACCTCCAATCAGC	59.996	21	118	844	961	GTCTTAAGTGAAGGCTGGGCT	59.996	21	TTTCTTCCTTGGGGTGCTTGT	60.063	21	256	609	864
Thecc1EG012262t1	1	p3	(GCT)6	18	268	285	TTCGAGGTCGGACCAAGAAAG	59.999	21	ATCCCCATTGTTAACGCTGGT	59.995	21	247	368	614	TGATTCCTGTGGACATGGTGG	59.995	21	ATCCCCATTGTTAACGCTGGT	59.995	21	277	338	614	ATCAACTGCTGGTGGAGGATG	60.065	21	CTTTCTTGGTCCGACCTCGAA	59.999	21	238	151	388
Thecc1EG022064t1	1	p7	(CCCACCC)4	28	102	129	TTGAGGGACCATCTTGGCTTC	59.995	21	TTTCCACTTCCAGGACATCGG	59.997	21	147	204	350	GGGTGTTTTGAGGGACCATCT	59.924	21	TTTCCACTTCCAGGACATCGG	59.997	21	154	197	350	ACAACCACTTGGAATCCCTCC	59.924	21	TTTCCACTTCCAGGACATCGG	59.997	21	277	74	350
Thecc1EG029810t1	1	p3	(CCA)11	33	299	331	CCGAGAAGCAAAACTTGGGTG	60.001	21	TTGTTGTAGCCATTGTTGCCG	60.001	21	103	454	556	TACCTACGAGACCGAGAAGCA	60.066	21	TTGTTGTAGCCATTGTTGCCG	60.001	21	114	443	556	TACCCCTGTCAAATACCACGC	60.066	21	TTGTTGTAGCCATTGTTGCCG	60.001	21	204	353	556
Thecc1EG028991t1	1	p3	(AAC)6	18	1054	1071	TGGTTGTACCAGATCAGTGGC	59.997	21	CAAGTGCTCTAGACCTGCCAA	59.998	21	190	1364	1553	TGGTTGTACCAGATCAGTGGC	59.997	21	AGTGCTCTAGACCTGCCAAAC	59.997	21	188	1364	1551	TGGTTGTACCAGATCAGTGGC	59.997	21	TGTATGGAGCAACTGACCCAC	59.997	21	260	1364	1623
Thecc1EG044396t1	1	p3	(CCA)6	18	373	390	TTTCTGCTCCTTCCTCTGCTG	59.997	21	TAGGCGAAGGTGGTGTAGGTA	59.994	21	114	163	276	GTTTCTGCTCCTTCCTCTGCT	59.997	21	TAGGCGAAGGTGGTGTAGGTA	59.994	21	115	162	276	GCTGTTTCTGCTCCTTCCTCT	59.997	21	TAGGCGAAGGTGGTGTAGGTA	59.994	21	118	159	276
Thecc1EG039438t1	1	p3	(CTT)6	18	119	136	AAGGAGCGAAGGCATCTTTCA	59.996	21	CTGGTCCACAGCATCTCCTTT	59.996	21	207	2079	2285	TGAAGGAGCGAAGGCATCTTT	59.996	21	CTGGTCCACAGCATCTCCTTT	59.996	21	209	2077	2285	AAGGAGCGAAGGCATCTTTCA	59.996	21	CCCATCACATTCTGGTCCACA	59.995	21	218	2079	2296
Thecc1EG014741t1	1	p3	(CAT)6	18	271	288	TGCTGGGGTTTTGGGTAGTTT	60.063	21	TCCGGTAGCTGAACCATCCTA	60.063	21	111	518	628	TGCTGGGGTTTTGGGTAGTTT	60.063	21	TTTCCGGTAGCTGAACCATCC	60.066	21	113	518	630	TAGGATGGTTCAGCTACCGGA	60.063	21	CACCGAACAACCCGAAATTCC	60.069	21	215	608	822
Thecc1EG008896t1	1	p2	(AT)13	26	80	105	CAGCAGAGAAGTTTCCTCCCA	59.651	21	AAGGGATACGAGGAGTGGTGT	60.273	21	117	142	258	GCAGAGAAGTTTCCTCCCAGT	59.651	21	AAGGGATACGAGGAGTGGTGT	60.273	21	115	144	258	TCAGCAGAGAAGTTTCCTCCC	59.374	21	AAGGGATACGAGGAGTGGTGT	60.273	21	118	141	258
Thecc1EG031493t1	1	p3	(TCC)6	18	186	203	CCTCGGGTTCATGTTCTTCCA	59.997	21	TGACAAGAACCCAGCAAACCT	60.064	21	148	534	681	AGGTTTGCTGGGTTCTTGTCA	60.064	21	TGGAAGAACATGAACCCGAGG	59.997	21	230	325	554	CCTCGGGTTCATGTTCTTCCA	59.997	21	ACACTTGACAAGAACCCAGCA	60.065	21	153	534	686
Thecc1EG031493t1	2	p3	(TCC)8	24	513	536	CCTCGGGTTCATGTTCTTCCA	59.997	21	TGACAAGAACCCAGCAAACCT	60.064	21	148	534	681	AGGTTTGCTGGGTTCTTGTCA	60.064	21	TGGAAGAACATGAACCCGAGG	59.997	21	230	325	554	CCTCGGGTTCATGTTCTTCCA	59.997	21	ACACTTGACAAGAACCCAGCA	60.065	21	153	534	686
Thecc1EG005783t1	1	p3	(TCA)6	18	84	101	CGTTCTCTCACCAAATCCCCA	59.997	21	GCGGAGAGGAAGTCAAGGAAA	59.998	21	248	348	595	CGTTCTCTCACCAAATCCCCA	59.997	21	AAAGCGGAGAGGAAGTCAAGG	59.997	21	251	348	598	GGAAGTATGACGGCTATGGGG	59.998	21	TCCAAGTCCATGCTTGACTCC	59.996	21	227	910	1136
Thecc1EG026030t1	1	p3	(AGC)6	18	1015	1032	AACATCAACAGCAGCAGCAAG	60.001	21	CTGCCAGGAAACTACTCAGCA	59.998	21	188	740	927	TTCAACATCAACAGCAGCAGC	60.001	21	CTGCCAGGAAACTACTCAGCA	59.998	21	191	737	927	ACAGTTCATTCACGATGCCCT	59.996	21	CTGCCAGGAAACTACTCAGCA	59.998	21	137	791	927
Thecc1EG035094t1	1	p6	(GAAGAT)4	24	847	870	GTGATGCAGAAGACAGTGGGA	59.998	21	GACTCTCTTGTAGATCGCGGG	60.002	21	176	1045	1220	ATGCAGAAGACAGTGGGAGTG	59.997	21	GACTCTCTTGTAGATCGCGGG	60.002	21	173	1048	1220	AGTGATGCAGAAGACAGTGGG	59.997	21	GACTCTCTTGTAGATCGCGGG	60.002	21	177	1044	1220
Thecc1EG032393t1	1	p3	(GCA)8	24	865	888	TTCCAAAGCCTAGCAGTGAGG	59.996	21	GGCGAAACTCATGCATCATCC	60.002	21	252	334	585	CCTTCCAAAGCCTAGCAGTGA	59.996	21	GGCGAAACTCATGCATCATCC	60.002	21	254	332	585	GACCTTCCAAAGCCTAGCAGT	59.996	21	GGCGAAACTCATGCATCATCC	60.002	21	256	330	585
Thecc1EG021111t1	1	p2	(TC)8	16	473	488	TCAGCAAGAGCAAGCGTATCA	60.067	21	TTGCACATCCATGACCCATCA	59.994	21	206	182	387	TCCACCTCTTTTCCAAGCCTC	59.926	21	GTCTTCGACAAGGAGGAAGCA	59.999	21	266	412	677	TCCACCTCTTTTCCAAGCCTC	59.926	21	TGTCTTCGACAAGGAGGAAGC	59.999	21	267	412	678
Thecc1EG011594t1	1	p2	(TC)8	16	250	265	GGTGAAGGATCAATGTGCTGC	59.866	21	TGGCAATGGTTCCCTCTGTAC	59.996	21	223	147	369	GGTGAAGGATCAATGTGCTGC	59.866	21	AGAGCTTATCACCACCTTGGC	60.065	21	240	147	386	GGTGAAGGATCAATGTGCTGC	59.866	21	CTTGTTCTCCCCACCATCTCC	60.065	21	270	147	416
Thecc1EG005042t2	1	p3	(CAA)9	27	836	862	CTCAGCAGTATAGCTCCACGG	60.001	21	TTCGGTAGGTGTTCCTGAAGC	59.998	21	260	670	929	CCTCAGCAGTATAGCTCCACG	60.001	21	TTCGGTAGGTGTTCCTGAAGC	59.998	21	261	669	929	CTCAGCAGTATAGCTCCACGG	60.001	21	GTTGTTGCTGGTGGTGTTGTT	60.067	21	145	670	814
Thecc1EG004742t1	1	p6	(GAAGAT)4	24	586	609	CATATGGCAGCATGTGGTTCG	60.002	21	GCCTTGTCACGTCCTAGTTGA	59.999	21	300	422	721	CTGCAAAGCTTGAAACGGACA	59.935	21	GCCTTGTCACGTCCTAGTTGA	59.999	21	161	561	721	CTGCAAAGCTTGAAACGGACA	59.935	21	GAACAGCCTTGTCACGTCCTA	59.999	21	166	561	726
Thecc1EG036999t1	1	p3	(AAG)8	24	422	445	AAAACCGATTGCCTTGACAGC	60	21	GGCTCTCTCGCAATACTCCTC	60.001	21	160	89	248	AAAACCGATTGCCTTGACAGC	60	21	AAGATCACCCCGTACACCAAC	59.997	21	130	89	218	AAAACCGATTGCCTTGACAGC	60	21	CTTCCCCGTCATCTGGTTTCA	59.997	21	188	89	276
Thecc1EG045610t1	1	p5	(GGAGG)4	20	2352	2371	AATCGCAATCGCAATCTCAGC	60.003	21	CAGAGAGTGTTGGCAAAAGCC	60.001	21	196	2530	2725	CTCTTGCCGGACAACTCTCTT	59.999	21	CTCAGAAGCAGGCAGAAGGAA	59.997	21	249	453	701	AGTGCATGGAAAATGTGTGGC	59.999	21	CTCATTTCGCCAGTGCTATGC	60.003	21	158	1323	1480
Thecc1EG011665t1	1	p6	(CCAAAC)4	24	24	47	CGATTGACCTGACCAAGACCA	59.998	21	AAAGAAAGGGAGCCATCGGAG	60.065	21	253	112	364	TTCCCGATTGACCTGACCAAG	59.997	21	AAAGAAAGGGAGCCATCGGAG	60.065	21	257	108	364	CGATCATGTCGGGTCTCTCTG	60.002	21	AAGCCTTGCCCATGTAGGAAA	59.923	21	194	688	881
Thecc1EG024683t1	1	p2	(TC)11	22	800	821	CGGTGGGGAGGTCTTTACTTC	60.066	21	ATTCCCTGGCTTTGGGTTCAT	59.921	21	175	68	242	CGGTGGGGAGGTCTTTACTTC	60.066	21	TTCCCTGGCTTTGGGTTCATT	60.133	21	174	68	241	ACTGTTTTTGGGTTCACAGCG	59.866	21	TCGTTGAGAGGTCGACAATGG	60.068	21	163	594	756
Thecc1EG001987t1	1	p3	(TCT)6	18	123	140	AAGCAGCATTTGAAGCCTGTG	59.999	21	CCAAGACTCACACCAGACTCC	59.999	21	107	579	685	TGCACTTGAAGCATAGGCAGA	59.997	21	CACAGGCTTCAAATGCTGCTT	59.999	21	185	415	599	TGCACTTGAAGCATAGGCAGA	59.997	21	CCAAGACTCACACCAGACTCC	59.999	21	271	415	685
Thecc1EG031381t1	1	p3	(TGA)6	18	198	215	CCTGTTTCCGTGCTCTTACCT	59.998	21	ACTGTCAATGGAGAAGGCAGG	59.996	21	285	309	593	CCTGTTTCCGTGCTCTTACCT	59.998	21	GAGAAGGCAGGGATTGGTGAA	59.995	21	275	309	583	CCTGTTTCCGTGCTCTTACCT	59.998	21	AATGGAGAAGGCAGGGATTGG	60.063	21	279	309	587
Thecc1EG014374t1	1	p3	(CAG)6	18	311	328	TCTGGAGGATTTGGACCGTTG	59.997	21	CATGGTGACGTGGCACATTTT	60	21	181	858	1038	GGATCGGACTGCGGGATATTT	59.998	21	CAACGGTCCAAATCCTCCAGA	59.997	21	264	615	878	CTCTCTAGCAGCGAGAGTTCG	60.004	21	AAATATCCCGCAGTCCGATCC	59.998	21	249	387	635
Thecc1EG027316t1	1	p3	(CAG)6	18	670	687	TTTTTGCCAATCAGCAGAGGC	59.999	21	TGCTGCATGTGAGACTGCATA	60.066	21	160	610	769	ATGCAAATGGTGGTGATTGGC	60.066	21	CAGACTTAGGCTGCTGTGGAA	59.998	21	147	1669	1815	CAGGACATGCAAATGGTGGTG	60.067	21	CAGACTTAGGCTGCTGTGGAA	59.998	21	153	1663	1815
Thecc1EG019116t1	1	p3	(CAA)6	18	750	767	TTGATCCTCTCACCCACAAGC	59.996	21	AGGGATGTTTCAGGCTCCTTG	59.995	21	139	361	499	TTGATCCTCTCACCCACAAGC	59.996	21	GGGACCAAGATTTCATGGGGT	59.993	21	274	361	634	CAAGGAGCCTGAAACATCCCT	59.995	21	GGGACCAAGATTTCATGGGGT	59.993	21	156	479	634
Thecc1EG020619t1	1	p3	(CAT)8	24	98	121	CATTCTAGCTTCGAAACGGCG	60.006	21	TGACAATCAGCAGGCCATTCA	60.272	21	147	17	163	ATTCTAGCTTCGAAACGGCGA	60.135	21	TGACAATCAGCAGGCCATTCA	60.272	21	146	18	163	CATTCTAGCTTCGAAACGGCG	60.006	21	TTGACAATCAGCAGGCCATTC	59.179	21	148	17	164
Thecc1EG011645t1	1	p3	(TGA)6	18	633	650	TTTGACAGGTCCGTGGAGATG	59.998	21	CAAGGTGAGGAGCTGTTTTGC	60.001	21	115	486	600	GGCTAAGGTGCAAGAGGTGAT	60.065	21	CAAGGTGAGGAGCTGTTTTGC	60.001	21	218	383	600	GGCTAAGGTGCAAGAGGTGAT	60.065	21	CATCTCCACGGACCTGTCAAA	59.998	21	124	383	506
Thecc1EG035372t1	1	p3	(CTT)6	18	143	160	AGCTAGTGTGCTGCAAAGCTA	59.998	21	TCACCCCAGCTTGATTCTGTC	59.996	21	222	47	268	AGCTAGTGTGCTGCAAAGCTA	59.998	21	CTCACCCCAGCTTGATTCTGT	59.996	21	223	47	269	GACAGAATCAAGCTGGGGTGA	59.996	21	TGCACCGATGATGCTCTCTTT	60.066	21	259	248	506
Thecc1EG042611t1	1	p3	(TGG)7	21	1097	1117	GTTTTTGCGGCTTCCCTGAAT	59.999	21	GAGGTGACTGCTCCCATCAAA	59.996	21	125	1119	1243	GTTTTTGCGGCTTCCCTGAAT	59.999	21	CCATCAAACCTTCCCCATCCA	59.993	21	112	1119	1230	GCCTTTGCTCCAATTCTTGCA	59.999	21	GGTTGAAGTACCTTACCCCGG	60.066	21	167	566	732
Thecc1EG044495t1	1	p3	(TTC)6	18	99	116	AGAAGCTGGCTTGGTAGACAC	59.997	21	CACCAAAGACTAGCCATGGGT	59.995	21	230	2528	2757	AGAAGCTGGCTTGGTAGACAC	59.997	21	TGGCCGTCATCCATGGTTTTA	59.995	21	159	2528	2686	GCCGTTCAAGAGCTAGTGTCT	60.067	21	AATGCCTCTATAGCAGCGTCC	59.999	21	296	3018	3313
Thecc1EG002944t1	1	p3	(AGC)6	18	8	25	TGATGCAAACCTCAAGCTTGC	60	21	CAGAGCTTCTTCCTGTCTGCA	59.998	21	150	1214	1363	TGATGCAAACCTCAAGCTTGC	60	21	TGCAGAGCTTCTTCCTGTCTG	59.998	21	152	1214	1365	CTTTGGCAAAGAGTTCCAGGC	60	21	AAATGACTCAGCACCTCCAGG	59.996	21	215	52	266
Thecc1EG038352t1	1	p3	(AGA)6	18	8	25	GAGTATAGCCGGGGTGTCATG	59.999	21	ATCAATTGTGAGGGGCAAGGT	59.922	21	202	53	254	GAGTATAGCCGGGGTGTCATG	59.999	21	CCATGGAGATCAGCCCAATGT	60.134	21	300	53	352	CAGAGTTGCCTCCCAGACATT	59.996	21	CGCACTATGAGTTCCAGAGCT	59.864	21	171	534	704
Thecc1EG000343t1	1	p3	(GTC)6	18	216	233	TGGCCATGCTTAGAGCTTTCA	59.995	21	AGTGACCAGTGCTCGTAACAG	60	21	105	1	105	GCCATGCTTAGAGCTTTCAGC	59.935	21	AGTGACCAGTGCTCGTAACAG	60	21	103	3	105	TGCTTAGAGCTTTCAGCACGA	59.999	21	AAACCAAAAACTCGAGCTGGC	59.933	21	151	7	157
Thecc1EG040995t1	1	p3	(GAG)8	24	1309	1332	GCTCAACTCTGACCTCCGAAA	59.999	21	CACGATACTGCTGAGATCCCC	60	21	113	734	846	GGGGATCTCAGCAGTATCGTG	60	21	TCTTTGGTGCTCATCTTCCCC	59.995	21	148	826	973	GCTCAACTCTGACCTCCGAAA	59.999	21	TCTTTGGTGCTCATCTTCCCC	59.995	21	240	734	973
Thecc1EG041051t1	1	p3	(AAG)6	18	37	54	AGGACCGCAAGAAATCGCTTA	60.066	21	CTGCCCCAGTCTCAGTCAAAT	59.996	21	147	523	669	AGGACCGCAAGAAATCGCTTA	60.066	21	TCCTTCAATGCATCTTCGGCT	60.065	21	121	523	643	GTGAAGGACCGCAAGAAATCG	59.871	21	CTGCCCCAGTCTCAGTCAAAT	59.996	21	151	519	669
Thecc1EG041051t1	2	p3	(AGA)9	27	339	365	AGGACCGCAAGAAATCGCTTA	60.066	21	CTGCCCCAGTCTCAGTCAAAT	59.996	21	147	523	669	AGGACCGCAAGAAATCGCTTA	60.066	21	TCCTTCAATGCATCTTCGGCT	60.065	21	121	523	643	GTGAAGGACCGCAAGAAATCG	59.871	21	CTGCCCCAGTCTCAGTCAAAT	59.996	21	151	519	669
Thecc1EG009418t1	1	p3	(TGC)6	18	906	923	GAAGTCCAGCAGTGGTCATGA	59.998	21	GGTTTGCAGCAACCCTGTTAG	60	21	149	1172	1320	GAGATCGGATCATGGGGTTCC	59.997	21	GGTTTGCAGCAACCCTGTTAG	60	21	236	1085	1320	AGAAGTCCAGCAGTGGTCATG	59.997	21	GGTTTGCAGCAACCCTGTTAG	60	21	150	1171	1320
Thecc1EG013829t1	1	p3	(AGA)6	18	122	139	AGAGAAGCACCAGGGAGAAGA	60.203	21	ACAGCAGCTTTCTCGACTTCA	59.931	21	261	68	328	AGAGAAGCACCAGGGAGAAGA	60.203	21	TCACAGCAGCTTTCTCGACTT	59.931	21	263	68	330	AGAGAAGCACCAGGGAGAAGA	60.203	21	TTCACAGCAGCTTTCTCGACT	59.931	21	264	68	331
Thecc1EG042806t1	1	p3	(AGA)7	21	124	144	GTGGTGTTGGTAGAGGTGGAG	59.998	21	CTCCTTCCAAACTTCTCCCTGT	59.626	22	104	21	124	GTGGTGTTGGTAGAGGTGGAG	59.998	21	TCCTTCCAAACTTCTCCCTGT	58.581	21	103	21	123	TGATGGTGGTGGTGTTGGTAG	59.927	21	CTCCTTCCAAACTTCTCCCTGT	59.626	22	112	13	124
Thecc1EG045444t1	1	p3	(GAG)6	18	876	893	GTGAGGGTGAGTTTGGAGGAG	59.997	21	CTCTCACTCCATCGCTTCTCC	59.933	21	253	514	766	GTGAGGGTGAGTTTGGAGGAG	59.997	21	CCTCTCACTCCATCGCTTCTC	59.933	21	254	514	767	GAGTGAGGGTGAGTTTGGAGG	59.997	21	CTCTCACTCCATCGCTTCTCC	59.933	21	255	512	766
Thecc1EG020255t1	1	p3	(TGA)6	18	795	812	CTGGGTGGCAGTTAGAGAAGG	60.066	21	TGCCGGCAAATAAAACATGCA	59.999	21	154	691	844	TGCATGTTTTATTTGCCGGCA	59.999	21	GTTGGTAGCCAAGCTCTAGCA	60.066	21	215	824	1038	TGCATGATCGCGGAGATTACA	59.932	21	TGCCGGCAAATAAAACATGCA	59.999	21	178	667	844
Thecc1EG007561t1	1	p3	(AGA)6	18	167	184	AAGAATTGGCCGGGAAAAAGC	59.998	21	TTTTGGAATCAGCAACCGCAG	60	21	198	427	624	GGAATCACAATCATTCGCCGG	60.002	21	TTTTGGAATCAGCAACCGCAG	60	21	276	349	624	CCGGAATCACAATCATTCGCC	60.002	21	TTTTGGAATCAGCAACCGCAG	60	21	278	347	624
Thecc1EG030845t1	1	p3	(CTT)6	18	36	53	GTTGTGGCCTTGGAGATCTGA	59.996	21	GGGACACTGTACTGCGTTGTA	60	21	166	901	1066	CTGTTGTGGCCTTGGAGATCT	59.996	21	GGGACACTGTACTGCGTTGTA	60	21	168	899	1066	CGTCGGGTTGATCGGATGTAT	60.001	21	TCAGATCTCCAAGGCCACAAC	59.996	21	254	668	921
Thecc1EG029190t2	1	p6	(CAGCCA)4	24	2851	2874	GCAGGATCATGGGTCTAGCTC	59.998	21	CGGACCATCTGGATTCTCTCG	60.001	21	136	1031	1166	GCAGCATCAGCAAAGTCAACA	60.001	21	TGCTGCTGCTGTAACATCTGA	59.998	21	189	2933	3121	AGACAGAGTGCCAGAAAGCTC	59.998	21	GAGCTAGACCCATGATCCTGC	59.998	21	249	803	1051
Thecc1EG029190t2	2	p3	(CAG)7	21	2917	2937	GCAGGATCATGGGTCTAGCTC	59.998	21	CGGACCATCTGGATTCTCTCG	60.001	21	136	1031	1166	GCAGCATCAGCAAAGTCAACA	60.001	21	TGCTGCTGCTGTAACATCTGA	59.998	21	189	2933	3121	AGACAGAGTGCCAGAAAGCTC	59.998	21	GAGCTAGACCCATGATCCTGC	59.998	21	249	803	1051
Thecc1EG029190t2	3	p3	(CAG)9	27	3112	3138	GCAGGATCATGGGTCTAGCTC	59.998	21	CGGACCATCTGGATTCTCTCG	60.001	21	136	1031	1166	GCAGCATCAGCAAAGTCAACA	60.001	21	TGCTGCTGCTGTAACATCTGA	59.998	21	189	2933	3121	AGACAGAGTGCCAGAAAGCTC	59.998	21	GAGCTAGACCCATGATCCTGC	59.998	21	249	803	1051
Thecc1EG020288t1	1	p3	(AGG)7	21	39	59	GATATGCTGGCATTTGCTGGG	59.999	21	ATAGCACGCAAGACAAGACCA	59.998	21	173	804	976	GGATATGCTGGCATTTGCTGG	59.999	21	ATAGCACGCAAGACAAGACCA	59.998	21	174	803	976	GATATGCTGGCATTTGCTGGG	59.999	21	GACAAGACCAACCTCCTCTGG	59.997	21	162	804	965
Thecc1EG011621t3	1	p2	(CT)8	16	61	76	CAACTTCCAAGACTGGCAAGC	60.001	21	ATTGTCATCGGTTGGAAGCCT	59.995	21	230	253	482	CAACTTCCAAGACTGGCAAGC	60.001	21	TCAGCAGGCTCACAAATCCAT	59.995	21	180	253	432	TCTCTCTCTCTCGCTTTCCCA	59.995	21	CAACAAAGTGACACTTCGCGT	59.938	21	236	65	300
Thecc1EG030021t1	1	p3	(AGA)6	18	66	83	CAAACCCAAGGCAAATGGAGG	59.998	21	AAATCTGTAGCAGGGGCAACA	59.925	21	168	144	311	AATGGAAAGGGAGAGGGAGGA	59.917	21	CCTCCATTTGCCTTGGGTTTG	59.998	21	129	36	164	ATTGTCACCAAGCGGAATTGC	60.068	21	AAGGCTTTGTTCCCTTCACCA	60.063	21	278	411	688
Thecc1EG005865t1	1	p3	(GGC)6	18	223	240	GCAAAAGGTGTGATGGTGCAT	59.999	21	CAACAAACCATGGGCGTTGAT	59.999	21	259	640	898	GGTTTAAGTGTGCGGTGGTTC	60.002	21	CAACAAACCATGGGCGTTGAT	59.999	21	131	768	898	GCAAAAGGTGTGATGGTGCAT	59.999	21	GAACCACCGCACACTTAAACC	60.002	21	149	640	788
Thecc1EG036012t1	1	p3	(TGG)6	18	1287	1304	GTATGAGAAGGCATGCGCATG	60.069	21	AGTCACCCTTAAGCTGACTGC	59.997	21	166	899	1064	TTCATGCAGCCTTGTGTTTGG	59.931	21	TCCCAAGATTTGTGTCCCTCG	59.997	21	186	520	705	CGAGGGACACAAATCTTGGGA	59.997	21	CATGCGCATGCCTTCTCATAC	60.069	21	235	685	919
Thecc1EG015504t1	1	p2	(CT)8	16	812	827	TCCAGGAGTCAAAGTCGAAGC	59.999	21	ATCGTGCCTTATCCGGTGATC	59.999	21	178	570	747	TCCAGGAGTCAAAGTCGAAGC	59.999	21	GATCGTGCCTTATCCGGTGAT	59.999	21	179	570	748	GAAAAGCTGGCGATGTGTGTT	60.001	21	GCTTCGACTTTGACTCCTGGA	59.999	21	200	391	590
Thecc1EG008670t1	1	p2	(AT)26	52	209	260	GCACAAAGAATCCATGGAAGCT	59.505	22	AGACGCCAAGAGTGCATTACA	59.998	21	113	21	133	AGCACAAAGAATCCATGGAAGC	59.505	22	AGACGCCAAGAGTGCATTACA	59.998	21	114	20	133	GCACAAAGAATCCATGGAAGCT	59.505	22	TGAGACGCCAAGAGTGCATTA	59.725	21	115	21	135
Thecc1EG015933t1	1	p2	(TC)17	34	150	183	GGAGACTTCCAGGTCGAACAG	60.067	21	TGGCACAGTTTGTTCTGAGGT	60.065	21	116	487	602	TCAATCCTGTCTCACCAAGCC	59.996	21	ATCTTCCTCAGCTGTCCATGC	60.134	21	249	24	272	AAACTGCTAGGGAACAGGTGG	59.926	21	TGGCACAGTTTGTTCTGAGGT	60.065	21	150	453	602
Thecc1EG025197t1	1	p2	(AG)9	18	266	283	TAGGGGGTCTCGAATCTGGTT	59.992	21	GTAACTCTCCCCAAACCTGCA	59.927	21	144	178	321	TTCGTAGGGGGTCTCGAATCT	60.064	21	GTAACTCTCCCCAAACCTGCA	59.927	21	148	174	321	GTTCGTAGGGGGTCTCGAATC	59.933	21	GTAACTCTCCCCAAACCTGCA	59.927	21	149	173	321
Thecc1EG030659t1	1	p3	(CAC)7	21	1313	1333	TGCTGCGAAGAGGAGTGAAAT	59.998	21	GAAACCTCTCCATGCTTCCCA	59.995	21	259	892	1150	ATGCTGCGAAGAGGAGTGAAA	59.998	21	GAAACCTCTCCATGCTTCCCA	59.995	21	260	891	1150	TGGGAAGCATGGAGAGGTTTC	59.995	21	GGAGGAGGTAGGTATGGTGGT	60.062	21	219	1130	1348
Thecc1EG030731t1	1	p6	(CTTCTC)4	24	56	79	GGGAAGCGGTAAAGAAGGGAA	59.996	21	TGCCAGCCGTTGATATCTGTT	60.065	21	256	371	626	AAGGGAAGCGGTAAAGAAGGG	59.996	21	TGCCAGCCGTTGATATCTGTT	60.065	21	258	369	626	ACGCCAGGGATCAAAAGGATT	59.994	21	TGCCAGCCGTTGATATCTGTT	60.065	21	217	410	626
Thecc1EG034733t1	1	p3	(GAT)8	24	649	672	CTGCTCGCTCCAAATGGAATG	59.935	21	TCTCAGTGCTTGTGCTCTCAG	59.999	21	285	850	1134	GGAGCAGTATGTTGCCCTTCT	60.065	21	TCTCAGTGCTTGTGCTCTCAG	59.999	21	224	911	1134	TCTGCTCGCTCCAAATGGAAT	60.065	21	TCTCAGTGCTTGTGCTCTCAG	59.999	21	286	849	1134
Thecc1EG014514t1	1	p6	(CATCTT)5	30	106	135	ACAATGCCACCATTTCTGCAC	59.999	21	CCAGTTCCTGAGCCAACATCT	59.996	21	106	412	517	ACAATGCCACCATTTCTGCAC	59.999	21	TGTCGTCCAACCATTATCGCA	60.067	21	145	412	556	ACAATGCCACCATTTCTGCAC	59.999	21	ATCGCAAAGCAAGCAGTCAAG	60.069	21	130	412	541
Thecc1EG035161t1	1	p3	(GGA)8	24	273	296	CAATCATCCAAGAGGGTGCCT	60.064	21	GCATTGAAAACGCCCTTTCCT	59.999	21	100	21	120	CAATCATCCAAGAGGGTGCCT	60.064	21	AGCATTGAAAACGCCCTTTCC	59.999	21	101	21	121	GGAAAGGGCGTTTTCAATGCT	59.999	21	CAAGGAACTCTAGGTCGCCTC	59.865	21	140	101	240
Thecc1EG042609t2	1	p1	(C)17	17	827	843	AGTTCTCCGCTCAGAGTCTCT	59.996	21	AGAACCCCAACAGTTGCAAGA	60.064	21	139	31	169	CCTGTCTGAAGCACCTGCATA	60.066	21	TTCTCCATTGCTGCTCTTCGT	59.998	21	226	562	787	AGTTCTCCGCTCAGAGTCTCT	59.996	21	GAACCCCAACAGTTGCAAGAC	59.933	21	138	31	168
Thecc1EG026647t1	1	p3	(GGT)6	18	643	660	AAGTCAAGGAGTCGAAGCCTG	59.999	21	GCGATCCAATGAATGCAGGTC	60.002	21	264	559	822	CAAGTCAAGGAGTCGAAGCCT	59.999	21	GCGATCCAATGAATGCAGGTC	60.002	21	265	558	822	AAGTCAAGGAGTCGAAGCCTG	59.999	21	GCATTACCCTCACTGTCACCA	59.997	21	118	559	676
Thecc1EG025208t1	1	p3	(TCT)7	21	112	132	GCGGAATGAAATGGATGAGGC	60.001	21	TCCCTACTTGGAACATGCCAC	59.996	21	218	1040	1257	GCGGAATGAAATGGATGAGGC	60.001	21	CCCTACTTGGAACATGCCACT	59.995	21	217	1040	1256	GCGGAATGAAATGGATGAGGC	60.001	21	GCATCCAAAAGCCTCCCTACT	60.064	21	231	1040	1270
Thecc1EG016372t1	1	p3	(CTC)6	18	622	639	TGGCTAGAGGAGTGGCTACTT	59.993	21	TGTAGCAGCCATTTCGTGTCT	59.998	21	122	472	593	TGCTTGGTTGGGGTTCTCTTT	60.063	21	TGTAGCAGCCATTTCGTGTCT	59.998	21	253	341	593	TGCTTGGTTGGGGTTCTCTTT	60.063	21	AAGTAGCCACTCCTCTAGCCA	59.993	21	152	341	492
Thecc1EG038331t2	1	p3	(CAG)8	24	448	471	CCAGGAACAACACCGGACATA	59.997	21	ACCCGTTAATGGCCATCCTTT	59.993	21	144	816	959	GAGAGAATGTTGGCCAGCTCT	60.066	21	TATGTCCGGTGTTGTTCCTGG	59.997	21	164	673	836	CCAGGAACAACACCGGACATA	59.997	21	ACTGCCAGATGGTGATGTCAG	60.066	21	291	816	1106
Thecc1EG034446t1	1	p3	(CTC)6	18	41	58	AGACAACCCCAACAAACCCAT	60.063	21	TGGTTCACAATGAGGGCTACC	59.996	21	137	874	1010	ACTATTATCGTCGTGTGCGCT	59.935	21	TGGTTCACAATGAGGGCTACC	59.996	21	288	723	1010	CCTCGCATTCCTTTTGGTTGG	60.068	21	TGGTTCACAATGAGGGCTACC	59.996	21	247	764	1010
Thecc1EG032154t1	1	p6	(ATGAAG)4	24	2102	2125	GGTAGCAAAGCTTGGTTTGGG	59.999	21	CCGAGGATGTCCACATACCTG	59.931	21	115	305	419	CTCAACGCTTTCAGCTGTGTC	60.07	21	CCCAAACCAAGCTTTGCTACC	59.999	21	171	155	325	ACAATGATCGTGAGCGTGACT	60.068	21	AATACTGCCCACCAATCACGT	59.996	21	274	1498	1771
Thecc1EG008894t1	1	p2	(AT)9	18	38	55	TGTTTCTCACTGCAGCGAGAT	59.999	21	AGCTGAGAGTTTCTCGTTGCA	59.931	21	102	186	287	TGTTTCTCACTGCAGCGAGAT	59.999	21	GCACTACACCAGAAGCTGAGA	59.726	21	115	186	300	TGTTTCTCACTGCAGCGAGAT	59.999	21	AGCACTACACCAGAAGCTGAG	59.725	21	116	186	301
Thecc1EG028891t1	1	p3	(CAA)8	24	76	99	TCTTCCACCCCAACAACAACA	59.994	21	GTTGTGTAGGTGGAGGAGGTG	59.998	21	143	65	207	TAGACCATCTCTTGCCCCAGA	59.992	21	CTCGCAGTTCTTTTGCTTGCT	60.002	21	203	1070	1272	TAGACCATCTCTTGCCCCAGA	59.992	21	TCTCGCAGTTCTTTTGCTTGC	60.002	21	204	1070	1273
Thecc1EG034792t1	1	p2	(AG)17	34	271	304	GACACACCCACACAGAGAGAG	60	21	TTTTCCATCACCGTTTGCGTC	60.002	21	292	257	548	CCCTGCCAGTTTGAGAAGGAT	59.995	21	TCACCGCATCATGACACTGAA	59.998	21	139	776	914	AATTTCAGGAGCTGGTGGAGG	59.995	21	TCACCGCATCATGACACTGAA	59.998	21	245	670	914
Thecc1EG011484t1	1	c	(TTCTC)4(TTCCC)4	40	152	191	CGGTGATTTCAGGAAGGGTCA	59.997	21	TTTGCTGCTTTAATGCGCTGT	60	21	168	440	607	CATCTTTGCTATGTCCGCTGC	60.003	21	TGACCCTTCCTGAAATCACCG	59.997	21	209	252	460	GCATCTTTGCTATGTCCGCTG	60.003	21	TGACCCTTCCTGAAATCACCG	59.997	21	210	251	460
Thecc1EG024914t1	1	p3	(TCT)8	24	223	246	CTGGAAATTGGGGAGTCAGCT	59.995	21	TGGTGAAAAGTGGGGCTTCTT	60.063	21	165	495	659	GTTCATTCCGCTGGCAATGTT	60.068	21	AGCTGACTCCCCAATTTCCAG	59.995	21	261	255	515	CTGGAAATTGGGGAGTCAGCT	59.995	21	CTCGGATGATTCTGGTCCTGG	59.93	21	183	495	677
Thecc1EG027848t1	1	p3	(CTT)6	18	86	103	CAACAAGGGCCATCACAACAG	60	21	CTTGTCGGACCCTGATGTCAA	59.998	21	289	795	1083	ACCTGATTCAATGGGTCACCC	59.994	21	CTGTTGTGATGGCCCTTGTTG	60	21	229	587	815	AGATACCTGGATGGAGTGGCT	60.062	21	CTGTTGTGATGGCCCTTGTTG	60	21	134	682	815
Thecc1EG021729t1	1	p5	(GAGCC)4	20	14	33	TACGTAACCCCTTTCCAACGG	59.998	21	GAGGCAAAAGCAAGTGTGTGT	59.865	21	133	244	376	TACGTAACCCCTTTCCAACGG	59.998	21	AGGCAAAAGCAAGTGTGTGTG	60.135	21	132	244	375	TACGTAACCCCTTTCCAACGG	59.998	21	AAGCAAGTGTGTGTGTGAGGT	60.34	21	126	244	369
Thecc1EG021729t1	2	p3	(GGT)6	18	114	131	TACGTAACCCCTTTCCAACGG	59.998	21	GAGGCAAAAGCAAGTGTGTGT	59.865	21	133	244	376	TACGTAACCCCTTTCCAACGG	59.998	21	AGGCAAAAGCAAGTGTGTGTG	60.135	21	132	244	375	TACGTAACCCCTTTCCAACGG	59.998	21	AAGCAAGTGTGTGTGTGAGGT	60.34	21	126	244	369
Thecc1EG023924t1	1	p3	(CTT)6	18	95	112	CAAAATGGGTTCCACAGCTGG	59.999	21	GCAAAGATGGCCACTTCCTTG	60.067	21	148	421	568	CCAAAATGGGTTCCACAGCTG	59.999	21	GCAAAGATGGCCACTTCCTTG	60.067	21	149	420	568	CTCCAAATGGGGATCAGCACT	60.064	21	CCCAGCCAACATGAGCTTTTC	60.067	21	165	930	1094
Thecc1EG019051t1	1	p6	(CGGAAC)4	24	50	73	GCAGCACACATGGCACTTTTA	60	21	GTGAAGCTTCCCGGTCTAACA	59.998	21	207	478	684	TCCCACTATTTCGCGGTTTCA	59.998	21	GTGAAGCTTCCCGGTCTAACA	59.998	21	278	407	684	GCAGCACACATGGCACTTTTA	60	21	ATCAACTCAGAAGGCCCTTGG	59.995	21	133	478	610
Thecc1EG027249t1	1	p3	(TCT)9	27	79	105	CAAGCATGGGTGGTTTTCCTG	59.999	21	TTGACCCGACCTTTGATCCAG	59.997	21	201	535	735	CAAGCATGGGTGGTTTTCCTG	59.999	21	CTTGACCCGACCTTTGATCCA	59.997	21	202	535	736	CAAGCATGGGTGGTTTTCCTG	59.999	21	CATCCTTGACCCGACCTTTGA	59.997	21	206	535	740
Thecc1EG026120t1	1	p3	(CCA)6	18	169	186	CTAGTGGTACGAGCAGCAGAG	59.935	21	CTGACCTTAGCACCCCTCTTG	60.066	21	173	132	304	CCAGTTTGGCACCAAAACCAA	60.066	21	CTCTGCTGCTCGTACCACTAG	59.935	21	104	49	152	CCAGTTTGGCACCAAAACCAA	60.066	21	CTGACCTTAGCACCCCTCTTG	60.066	21	256	49	304
Thecc1EG003008t2	1	p3	(CTG)7	21	83	103	ATCCGCCCAAACACAAACATG	59.999	21	TCAGCAAGCTCAATACCAGCA	59.997	21	272	813	1084	CAGGCCAGGGATTGTCTTCTT	59.995	21	CATGTTTGTGTTTGGGCGGAT	59.999	21	249	585	833	TGGTTTCCCTGATACAGTGCC	59.996	21	AAGAAGACAATCCCTGGCCTG	59.995	21	217	389	605
Thecc1EG011689t1	1	p3	(CAG)6	18	1174	1191	ACAGCTCTGATGTTGTGGAGG	59.997	21	TCTTCCTTCCAACTTCTCGGC	59.998	21	263	286	548	ACAGCTCTGATGTTGTGGAGG	59.997	21	CTTCCTTCCAACTTCTCGGCT	59.997	21	262	286	547	GAATGGGGTAAGTGGCAAGGA	59.995	21	TCTTCCTTCCAACTTCTCGGC	59.998	21	154	395	548
Thecc1EG011689t1	2	p6	(CAGCCA)4	24	1329	1352	ACAGCTCTGATGTTGTGGAGG	59.997	21	TCTTCCTTCCAACTTCTCGGC	59.998	21	263	286	548	ACAGCTCTGATGTTGTGGAGG	59.997	21	CTTCCTTCCAACTTCTCGGCT	59.997	21	262	286	547	GAATGGGGTAAGTGGCAAGGA	59.995	21	TCTTCCTTCCAACTTCTCGGC	59.998	21	154	395	548
Thecc1EG043357t1	1	p3	(CGG)9	27	44	70	GAGGATTCTCCGCCGAATGAT	59.999	21	TAGTCGCTGATGACGGTGATG	59.934	21	292	750	1041	GATGAGGATTCTCCGCCGAAT	59.999	21	TAGTCGCTGATGACGGTGATG	59.934	21	295	747	1041	GAGGATTCTCCGCCGAATGAT	59.999	21	GTAGTCGCTGATGACGGTGAT	59.934	21	293	750	1042
Thecc1EG041534t1	1	p2	(CT)17	34	71	104	TGAAATGGCGACGAGAATGGA	60.067	21	CGCCGCAAGATTTATGGTGAG	60.004	21	289	191	479	CTCACCATAAATCTTGCGGCG	60.004	21	ACCACCTCTGCTTCTCGATTG	60.067	21	277	459	735	ACAAGATCAAGCACCTCCTCG	60.067	21	CGCCGCAAGATTTATGGTGAG	60.004	21	137	343	479
Thecc1EG020560t1	1	p3	(GAA)7	21	814	834	GACAGGCAGTGACATCCTTGA	59.998	21	GGCCTCACTTGAAGAGAGTCC	60.067	21	186	407	592	GACAGGCAGTGACATCCTTGA	59.998	21	GGGCCTCACTTGAAGAGAGTC	60.067	21	187	407	593	ACAGGCAGTGACATCCTTGAG	59.997	21	GGCCTCACTTGAAGAGAGTCC	60.067	21	185	408	592
Thecc1EG029032t1	1	p3	(AAC)6	18	83	100	CTGTGAATCGGAAAGTGGGGA	59.997	21	GATTTTCCTTTGCGTGGCACT	60	21	235	326	560	CCCTTTTGAACCGCTCTCTCT	59.997	21	TCCCCACTTTCCGATTCACAG	59.997	21	217	130	346	CTGTGAATCGGAAAGTGGGGA	59.997	21	ACAACCCTGACCCGATTCTTC	59.997	21	157	326	482
Thecc1EG010129t1	1	p3	(GAC)6	18	220	237	GGTGAGCCTGACAGTCATCAA	59.998	21	ACTGGCACGTTTAGACTCCAG	59.999	21	284	2388	2671	GGAGGAGATGCAGTGGGAAAA	59.995	21	ACTGGCACGTTTAGACTCCAG	59.999	21	102	2570	2671	GGTGAGCCTGACAGTCATCAA	59.998	21	TTTTCCCACTGCATCTCCTCC	59.995	21	203	2388	2590
Thecc1EG034790t1	1	p3	(GAA)6	18	252	269	TCCAATCCGCCGTTTACTTCA	59.998	21	TTCCTTGAGCCTTCGAACCTC	59.998	21	150	1662	1811	TCCAATCCGCCGTTTACTTCA	59.998	21	CCTTGAGCCTTCGAACCTCTT	59.997	21	148	1662	1809	AGTTCCAATCCGCCGTTTACT	59.997	21	TTCCTTGAGCCTTCGAACCTC	59.998	21	153	1659	1811
Thecc1EG019286t1	1	p3	(AGA)8	24	135	158	ATGCCCCCTTGCTGATTGTAA	59.993	21	AACGGTACTTGCCTCTGTCAG	59.999	21	298	575	872	GGCCATTGAGAAGGTTCTGGA	59.995	21	TTACAATCAGCAAGGGGGCAT	59.993	21	147	449	595	AGGGCCATTGAGAAGGTTCTG	59.995	21	TTACAATCAGCAAGGGGGCAT	59.993	21	149	447	595
Thecc1EG026745t1	1	p3	(GCA)6	18	1946	1963	GGAGTTCTGCAAGCCAAAAGG	60	21	TCCGCCCAATTGTACCATTCA	59.995	21	240	991	1230	GGGAGTTCTGCAAGCCAAAAG	60	21	TCCGCCCAATTGTACCATTCA	59.995	21	241	990	1230	TGCCTCCAAAATCAGCAAAGC	59.999	21	TCTTTGCAGCTGCCTCCATTA	59.995	21	120	523	642
Thecc1EG015683t1	1	p3	(TCA)7	21	301	321	CTGCTAAATGGCCACAGGAGA	60.065	21	TAGTGGAATTGCACCTGGGAC	59.996	21	141	7	147	TTCCCAGCCAGTCAAGGTTAC	59.927	21	CATAACCACTCCCAAGCCCAT	60.064	21	271	417	687	GTCCCAGGTGCAATTCCACTA	59.996	21	ACCACCTTCAGTCCAGTACCT	60.133	21	110	127	236
Thecc1EG002360t1	1	p3	(TCA)6	18	19	36	TGGATACGTTGGAGGAGGTCT	59.993	21	ATTGCGTTGACAACCCCAATG	59.999	21	181	1270	1450	TGGATACGTTGGAGGAGGTCT	59.993	21	CATTGCGTTGACAACCCCAAT	59.999	21	182	1270	1451	GTGAACGCCACTTTGACTGAC	60.004	21	AGACCTCCTCCAACGTATCCA	59.993	21	289	1002	1290
Thecc1EG035146t1	1	p2	(AG)11	22	250	271	CCAGAAGGGCAGAAGTAGCAA	59.996	21	TGACTTCTTCTTCCGCCACTC	59.999	21	137	73	209	GAGTGGCGGAAGAAGAAGTCA	59.999	21	GGAGCGTAAAATTCGACGACG	60.008	21	260	189	448	GACACCCTCGAAGACATGGTT	59.998	21	TCCTTGCTCCTATCACCCTCA	59.992	21	269	1422	1690
Thecc1EG029957t1	1	p3	(TCT)8	24	187	210	TCAAGCAACGGTAAGCTGGAT	59.997	21	TTCCATCAACAGGGTCGAGTG	59.998	21	281	413	693	TCAAGCAACGGTAAGCTGGAT	59.997	21	TGTTCCATCAACAGGGTCGAG	59.998	21	283	413	695	TCAAGCAACGGTAAGCTGGAT	59.997	21	GTTCCATCAACAGGGTCGAGT	59.998	21	282	413	694
Thecc1EG035255t1	1	p3	(TTC)6	18	150	167	AATCCTGCAAAGGGAGAAGGG	59.994	21	GCTTGGAGATGGTGACCTCAA	59.996	21	157	410	566	CGATTTCAAGCTCAGCTTCGG	59.938	21	CCCTTCTCCCTTTGCAGGATT	59.994	21	223	208	430	CAGAAATTAGGCTCCCCGGTT	60.065	21	GCTTGGAGATGGTGACCTCAA	59.996	21	207	360	566
Thecc1EG021384t1	1	p3	(AGA)6	18	947	964	GGCTTGCAAGAGTTACGCAAA	60.002	21	CGTCTCAGTGACCTGCTTCTT	60	21	268	731	998	GGCTTGCAAGAGTTACGCAAA	60.002	21	TAGCAACTCCACCCGTCTTTC	59.998	21	296	731	1026	TTGCAAGAGTTACGCAAACGG	60.003	21	CGTCTCAGTGACCTGCTTCTT	60	21	265	734	998
Thecc1EG022057t2	1	p3	(ACC)6	18	175	192	CTGCGGCTACTACTGATGAGG	60.001	21	GCCATTCACCTGGGGTAAAGA	59.995	21	155	592	746	CCTCTGCGGCTACTACTGATG	60.001	21	GCCATTCACCTGGGGTAAAGA	59.995	21	158	589	746	AGGAGCTGAAGAGGAAGGCTA	59.992	21	GCCATTCACCTGGGGTAAAGA	59.995	21	206	541	746
Thecc1EG042472t1	1	p3	(CGG)6	18	296	313	TCTTCTCCTTCGTCCTCGTCT	59.997	21	CAGATGCAGCACTCACTCTCA	60.067	21	238	103	340	TCCTCGTCTTCACCCTCATCT	59.994	21	CAGATGCAGCACTCACTCTCA	60.067	21	226	115	340	TCGACCCTGTCACCATCAATG	60.066	21	TGAGCCACCTATCAACGCATT	60.065	21	192	238	429
Thecc1EG042472t1	2	p7	(GGCTGCT)5	35	629	663	TCTTCTCCTTCGTCCTCGTCT	59.997	21	CAGATGCAGCACTCACTCTCA	60.067	21	238	103	340	TCCTCGTCTTCACCCTCATCT	59.994	21	CAGATGCAGCACTCACTCTCA	60.067	21	226	115	340	TCGACCCTGTCACCATCAATG	60.066	21	TGAGCCACCTATCAACGCATT	60.065	21	192	238	429
Thecc1EG031658t1	1	p3	(GAA)6	18	1027	1044	TCTTGATACAAGCAGCTGCCA	59.997	21	CCGTTCCCATTACTTCCACCA	59.996	21	246	449	694	TCTTGATACAAGCAGCTGCCA	59.997	21	AGAACTCCCATTTCCGTTCCC	59.996	21	259	449	707	GTTTCACTTCGCGCCTTTCTT	60.003	21	TTGGTGAAGCTTGACCACCTT	60.064	21	159	91	249
Thecc1EG021358t2	1	p3	(AAG)6	18	53	70	GATGCTGAACTTGTGCGTGTT	60.002	21	ATCAGCCTCTGGGGTTAGACT	59.991	21	252	1731	1982	TTGTGATGCTGAACTTGTGCG	60.003	21	ATCAGCCTCTGGGGTTAGACT	59.991	21	256	1727	1982	GCTGTGATTGTGGACGCTTTT	60.001	21	GCAAAACTGCGCTCCTATCAG	59.937	21	294	417	710
Thecc1EG035504t1	1	p1	(A)16	16	111	126	CCCGGTTCCTTTTGGGATGTA	59.995	21	TTCCAAGACCTCCACTCCAGA	60.133	21	117	137	253	ACCACCTATCACTCACTCCCA	59.921	21	CGTTACAAGGGCGATTGAACC	59.87	21	154	65	218	ACCACCTATCACTCACTCCCA	59.921	21	TTCCAAGACCTCCACTCCAGA	60.133	21	189	65	253
Thecc1EG026595t1	1	p3	(CTG)6	18	272	289	ACCTGCAGACCTCATTCAAGG	59.996	21	GTTGCTGGAAATGACACGCTT	60.001	21	247	707	953	ACCTGCAGACCTCATTCAAGG	59.996	21	TTGCTGGAAATGACACGCTTG	60.001	21	246	707	952	CAAGCGTGTCATTTCCAGCAA	60.001	21	ATCCTTCTCTGCTTCTGTGGC	60.066	21	100	932	1031
Thecc1EG011507t1	1	p3	(AAG)6	18	263	280	ATCATCCCCTGGTGCAGAAAG	60.064	21	ATGGTCTACCCTTGCTGTTGG	59.995	21	221	650	870	TTCCTTGGGGTGAATCTGCTC	59.995	21	CTTTCTGCACCAGGGGATGAT	60.064	21	265	406	670	GCTTTCAAGGCTACTCCTCGT	60.067	21	CTTTCTGCACCAGGGGATGAT	60.064	21	191	480	670
Thecc1EG032411t1	1	p3	(ACA)6	18	309	326	GGAGGTTGATGATGCGCAATC	60.002	21	ACACAGATGCCTGCATGGTAA	59.995	21	235	746	980	GGAGGTTGATGATGCGCAATC	60.002	21	AACACAGATGCCTGCATGGTA	59.995	21	236	746	981	ATTGGGCACTTGAAGAGAGGG	59.995	21	GATTGCGCATCATCAACCTCC	60.002	21	199	568	766
Thecc1EG032411t1	2	p3	(ATA)6	18	848	865	GGAGGTTGATGATGCGCAATC	60.002	21	ACACAGATGCCTGCATGGTAA	59.995	21	235	746	980	GGAGGTTGATGATGCGCAATC	60.002	21	AACACAGATGCCTGCATGGTA	59.995	21	236	746	981	ATTGGGCACTTGAAGAGAGGG	59.995	21	GATTGCGCATCATCAACCTCC	60.002	21	199	568	766
Thecc1EG032411t1	3	p3	(TAA)8	24	870	893	GGAGGTTGATGATGCGCAATC	60.002	21	ACACAGATGCCTGCATGGTAA	59.995	21	235	746	980	GGAGGTTGATGATGCGCAATC	60.002	21	AACACAGATGCCTGCATGGTA	59.995	21	236	746	981	ATTGGGCACTTGAAGAGAGGG	59.995	21	GATTGCGCATCATCAACCTCC	60.002	21	199	568	766
Thecc1EG002075t1	1	p6	(CCAACC)6	36	122	157	ATTGTGTTTATGGGGGCGACT	59.995	21	TCATCCCTACGCTCTGAGACA	60.065	21	172	765	936	CTCTTTACATTGCGCGTAGGC	60.005	21	GCAGTTTCAATGGCCCGATAC	59.934	21	205	1315	1519	GCCTCTTTACATTGCGCGTAG	60.005	21	GCAGTTTCAATGGCCCGATAC	59.934	21	207	1313	1519
Thecc1EG004346t1	1	p3	(TCA)8	24	64	87	TCATCATCGTCAAGTGCAGCT	60.067	21	CTCTGGCCCAGAACCAAATCT	59.995	21	288	81	368	AGATTTGGTTCTGGGCCAGAG	59.995	21	AAGATCGACGGTGTCACACTC	60.068	21	258	348	605	AGATTTGGTTCTGGGCCAGAG	59.995	21	ACTGAGCCTTGGCACCATAAA	59.925	21	202	348	549
Thecc1EG013468t1	1	p3	(TGG)8	24	189	212	CTTTTCAAGCTGCTGTGACCC	60.001	21	TGATTTGCTTGAGGGAGGGAC	59.995	21	158	409	566	GGTACAAAAGCGACACCACAC	60.003	21	TGTTTGTGAGCGACTGCAATG	60.003	21	242	2690	2931	CTTTTCAAGCTGCTGTGACCC	60.001	21	ATTTGCTTGAGGGAGGGACTG	59.995	21	156	409	564
Thecc1EG047055t1	1	p3	(TCT)8	24	109	132	TTGAAGCTCACATGGCTAGCA	59.997	21	GCGATCAAAACCACAGGCTTT	60	21	266	1893	2158	CTCAAACGGGCTCAAATTGCA	60	21	CTTAGCCCAGTTCCAGCAAGA	59.996	21	273	146	418	CTCAAACGGGCTCAAATTGCA	60	21	TCTTAGCCCAGTTCCAGCAAG	59.996	21	274	146	419
Thecc1EG014802t1	1	p3	(GAA)8	24	907	930	TCACCCTCGTAAAACAGCTCC	59.998	21	AAGGCCTTCATTAACTCGGCA	59.996	21	169	97	265	ACCCTCGTAAAACAGCTCCTG	59.998	21	AAGGCCTTCATTAACTCGGCA	59.996	21	167	99	265	CACCCTCGTAAAACAGCTCCT	59.998	21	AAGGCCTTCATTAACTCGGCA	59.996	21	168	98	265
Thecc1EG022737t1	1	p5	(GAAAG)5	25	96	120	GCTCTTTGACCTTGAGCCTCT	59.997	21	TTTCTGACACCTCGCTCCTTC	59.999	21	126	1634	1759	TGTTCCCTCTCATGCCAGTTC	59.996	21	CGCAAGTGCTGGGATGAAAAA	60	21	231	136	366	GGTCAGCGTTGATATCGGGAT	59.999	21	AACAGGCCGACATCAAGCTAA	59.997	21	129	952	1080
Thecc1EG014762t1	1	p6	(ATCTTC)4	24	726	749	TGACAACCCGAAGAGATGTGG	59.998	21	TGAAGTGAAAGGACTGGCTCC	59.928	21	173	541	713	TGACAACCCGAAGAGATGTGG	59.998	21	AGAGTGGCGTGTGAAGTGAAA	60.135	21	184	541	724	TTGGCTTGGCACCTTTGAAAC	60.135	21	CCACATCTCTTCGGGTTGTCA	59.998	21	152	410	561
Thecc1EG014762t1	2	p3	(CAA)7	21	766	786	TGACAACCCGAAGAGATGTGG	59.998	21	TGAAGTGAAAGGACTGGCTCC	59.928	21	173	541	713	TGACAACCCGAAGAGATGTGG	59.998	21	AGAGTGGCGTGTGAAGTGAAA	60.135	21	184	541	724	TTGGCTTGGCACCTTTGAAAC	60.135	21	CCACATCTCTTCGGGTTGTCA	59.998	21	152	410	561
Thecc1EG036500t2	1	p6	(CCTGAG)4	24	109	132	TTCCTGAGGGCAAGGGATTTC	59.994	21	AGCTCTTCATCAAGCAAGCCT	59.995	21	107	915	1021	GAAATTCCTGAGGGCAAGGGA	59.994	21	AGCTCTTCATCAAGCAAGCCT	59.995	21	111	911	1021	CGGACGAGAGAAGCGATGTTA	59.936	21	AGCTCTTCATCAAGCAAGCCT	59.995	21	139	883	1021
Thecc1EG026992t1	1	p6	(TGGTGT)4	24	402	425	TCAGCAGCCCTACTTCAACTG	59.998	21	AGCACAGCAGGAGCCTTAATT	59.995	21	256	202	457	CTGGTGCAAGTAACACGGTTG	60.003	21	AGCACAGCAGGAGCCTTAATT	59.995	21	214	244	457	AAGGTTAGGAAAGAGCCAGGC	59.995	21	GCATTTCTTTGGGTTGGCCAT	59.997	21	285	557	841
Thecc1EG005467t1	1	p6	(CAGCAA)4	24	151	174	ATCTGCAGTCTGTTTCAGCGA	59.999	21	TCCCTCCTAAACTTGTCACGC	59.998	21	103	895	997	ATCTGCAGTCTGTTTCAGCGA	59.999	21	CCTCCTAAACTTGTCACGCCT	59.998	21	101	895	995	CGGGTTCAGCAAAAGCATCAA	60	21	CTGTAACTCCCACCATGCTGT	59.996	21	242	444	685
Thecc1EG007504t1	1	p1	(C)25	25	56	80	TCAAGTCGGTGACTGAATGGG	59.998	21	CACCACTTTCTCCATGCCTCT	59.996	21	128	259	386	AGAGGCATGGAGAAAGTGGTG	59.996	21	GCCACAGCTGCTGTAATATGC	60.002	21	282	366	647	AGAAGAAGAAGAAGCGTGGGG	59.997	21	CACCACTTTCTCCATGCCTCT	59.996	21	188	199	386
Thecc1EG043451t1	1	p3	(AAT)9	27	69	95	CAGAGCCCAGAAATCAGGAGG	60.134	21	TTCTCAAATCATCCCCCACCG	60.065	21	128	254	381	CCAGAGCCCAGAAATCAGGAG	60.134	21	TTCTCAAATCATCCCCCACCG	60.065	21	129	253	381	CTCCAGAGCCCAGAAATCAGG	60.134	21	TTCTCAAATCATCCCCCACCG	60.065	21	131	251	381
Thecc1EG012435t1	1	p2	(AG)11	22	67	88	TGTGACCATGACCCCAACATT	59.853	21	AGAGTCTTGAGGCTGGAGGAT	59.992	21	134	207	340	TGTGACCATGACCCCAACATT	59.853	21	GAGGCTGGAGGATAGGGAGAA	60.133	21	126	207	332	TGTGACCATGACCCCAACATT	59.853	21	AAGAGTCTTGAGGCTGGAGGA	60.203	21	135	207	341
Thecc1EG018572t1	1	p3	(ATC)7	21	111	131	GAGTTGCCCCGAGATCATCAT	59.929	21	CTTTGCTTCTTAGGCCCTGGA	59.995	21	143	564	706	GAGTTGCCCCGAGATCATCAT	59.929	21	TCTTTGCTTCTTAGGCCCTGG	59.995	21	144	564	707	TTTTGAGTTGCCCCGAGATCA	59.927	21	CTTTGCTTCTTAGGCCCTGGA	59.995	21	147	560	706
Thecc1EG034597t1	1	p3	(TGC)6	18	139	156	CCCAGACTGCAGAATGAGAGG	60.134	21	CTACCATCACCCTTCCCAACC	60.065	21	100	84	183	CCCAGACTGCAGAATGAGAGG	60.134	21	CCTACCATCACCCTTCCCAAC	60.065	21	101	84	184	CCCAGACTGCAGAATGAGAGG	60.134	21	CAACCCTACCATCACCCTTCC	60.065	21	105	84	188
Thecc1EG008216t1	1	p1	(T)16	16	66	81	AATGGAGAAACGGGGAAGAGC	60.34	21	TGCTATGTGTGACTGTGTCGT	59.66	21	109	93	201	AACGGGGAAGAGCATAGTGAG	59.517	21	TGCTATGTGTGACTGTGTCGT	59.66	21	101	101	201	GGAGAAACGGGGAAGAGCATA	59.515	21	TGCTATGTGTGACTGTGTCGT	59.66	21	106	96	201
Thecc1EG005149t1	1	p6	(GCCCCA)4	24	285	308	TTCGTCTGGGATGACACCTTG	59.998	21	TAAAAACGCCACCGGTTGAAC	59.935	21	298	381	678	TTCGTCTGGGATGACACCTTG	59.998	21	GGCACATCCTAGTTTGGTCGA	60.066	21	267	381	647	GTCTTACCCCTTTCGTCTGGG	60.066	21	GGCACATCCTAGTTTGGTCGA	60.066	21	278	370	647
Thecc1EG041662t1	1	p3	(GAA)6	18	802	819	ATCGGCGAAACCTATCTCGAC	60.002	21	GGTTTTCTTCTGGGGGTAGGG	59.994	21	171	180	350	CCCTACCCCCAGAAGAAAACC	59.994	21	TCCGGCACTTCCATCATCAAA	59.996	21	299	330	628	TCCTCAAATCCCAACCTCTGC	59.995	21	GGTTTTCTTCTGGGGGTAGGG	59.994	21	243	108	350
Thecc1EG001895t3	1	p3	(CAG)9	27	95	121	TGGATTTGGTCGTAGTGGTGG	59.997	21	TGGCCTGAACGATTGTCATCA	59.997	21	255	1588	1842	GGATTTGGTCGTAGTGGTGGT	59.997	21	TGGCCTGAACGATTGTCATCA	59.997	21	254	1589	1842	ACGTTCAATGAGATGGGTGCT	59.996	21	CCACCACTACGACCAAATCCA	59.997	21	161	1448	1608
Thecc1EG015357t1	1	p4	(AGAA)5	20	354	373	GAGGTCGGCAAAGGAGAAAGA	59.998	21	TCTTCTCCCGTTGGCTTCTTC	59.998	21	170	221	390	GAGAGGTCGGCAAAGGAGAAA	59.998	21	TCTTCTCCCGTTGGCTTCTTC	59.998	21	172	219	390	GAGGTCGGCAAAGGAGAAAGA	59.998	21	CTTCTCCCGTTGGCTTCTTCT	59.997	21	169	221	389
Thecc1EG006457t1	1	p3	(TGG)6	18	1203	1220	TGAATGGGATGCCAGATGCTT	60.063	21	CAGGGGAAAACATCTGACGGA	59.997	21	207	1327	1533	TGAATGGGATGCCAGATGCTT	60.063	21	TCAGGGGAAAACATCTGACGG	59.997	21	208	1327	1534	TTGAATGGGATGCCAGATGCT	60.063	21	CAGGGGAAAACATCTGACGGA	59.997	21	208	1326	1533
Thecc1EG007044t1	1	p3	(AAG)6	18	110	127	GCGCTTTTTCCCACCAGAAAT	59.999	21	TTGAGCAAATAGGTCCAGCGT	59.997	21	187	1574	1760	AATAACAAACCGGGCATTGGC	60.067	21	AATCGGTGCCTCATAGTAGCG	60	21	166	1049	1214	AGCAATAACCAATCGGCTGGA	60.065	21	GGTTGCCACAATACCAGAGGA	59.996	21	105	419	523
Thecc1EG042650t1	1	p3	(ATC)6	18	66	83	TAGCAAGGGAAGGAGCAGTTG	59.996	21	CAGTTCCCTCTTGAAGCACCA	60.203	21	225	278	502	TAGCAAGGGAAGGAGCAGTTG	59.996	21	CACCAGTTCCCTCTTGAAGCA	60.203	21	228	278	505	TAGCAAGGGAAGGAGCAGTTG	59.996	21	GTTCCCTCTTGAAGCACCACT	60.203	21	223	278	500
Thecc1EG012290t1	1	p2	(TA)17	34	4	37	TTTCATGCACGGTGTTGGAAC	59.934	21	CTTAGTTTGGTCCGGTGCGTA	60.337	21	114	65	178	TTTCATGCACGGTGTTGGAAC	59.934	21	TCCGGTGCGTACATGACAATA	59.523	21	104	65	168	TTTCATGCACGGTGTTGGAAC	59.934	21	GGTGCGTACATGACAATAGGC	59.402	21	101	65	165
Thecc1EG021471t1	1	p1	(A)17	17	4894	4910	CCAAAAACTTGATGCCGCAGA	60	21	CTAGACCAATGCCTGCAGTGA	60.066	21	291	3661	3951	CATGGCGATGGAGTATCTGCT	59.998	21	AAAACACAAGAGAAACGCGGG	59.935	21	279	4680	4958	ATGCTCATGTGGGTCTGACAG	60.066	21	GCAGCCAACTTCGTCACAAAT	60.001	21	159	4424	4582
Thecc1EG022547t1	1	p3	(GAA)8	24	3	26	CCAATCCCAACCATCATTGCG	60.202	21	AGAACTCGGCATTGTGGTTGA	60.203	21	118	83	200	CCAATCCCAACCATCATTGCG	60.202	21	TCAAGAACTCGGCATTGTGGT	60.203	21	121	83	203	CCAATCCCAACCATCATTGCG	60.202	21	ACTCGGCATTGTGGTTGATGA	60.271	21	115	83	197
Thecc1EG011746t1	1	p3	(ACC)6	18	301	318	ATACTCTCCTTGCTCGAAGCG	59.934	21	TCATCCTGGTCCTCGTCTTCT	59.994	21	263	111	373	AACGACTTTAGGAGCTGACCG	60.068	21	TCATCCTGGTCCTCGTCTTCT	59.994	21	138	236	373	AACGACTTTAGGAGCTGACCG	60.068	21	ATCGCCTCCTTCTCTGTTTGG	60.066	21	214	236	449
Thecc1EG014277t1	1	p2	(TC)8	16	543	558	AGACCCCCAGAACTAGACCTC	59.993	21	TTAACGGTTACCACTCCTGCC	59.998	21	116	834	949	GAGACCCCCAGAACTAGACCT	59.993	21	TTAACGGTTACCACTCCTGCC	59.998	21	117	833	949	AGAGACCCCCAGAACTAGACC	59.993	21	TTAACGGTTACCACTCCTGCC	59.998	21	118	832	949
Thecc1EG011514t1	1	p6	(CTGCTC)4	24	131	154	GAGCTCATTGGGCTACCTGTT	60.065	21	TCCAGTGTTCTGACCATCAGC	59.998	21	220	32	251	GTCTCCAAATCTGCTCCTGCT	60.066	21	TCCAGTGTTCTGACCATCAGC	59.998	21	132	120	251	GCTGTCTCCAAATCTGCTCCT	60.066	21	TCCAGTGTTCTGACCATCAGC	59.998	21	135	117	251
Thecc1EG010897t1	1	p4	(AGGG)6	24	427	450	TCCAAGGGAATCATAGGGGGT	59.988	21	CCAAATCCGTTGCCAATTGGT	59.998	21	201	195	395	GGATCTCGGTCCAAGGGAATC	59.929	21	CCAAATCCGTTGCCAATTGGT	59.998	21	210	186	395	CGGTCCAAGGGAATCATAGGG	59.928	21	CCAAATCCGTTGCCAATTGGT	59.998	21	204	192	395
Thecc1EG036207t1	1	p3	(CTT)7	21	128	148	GTCACGCCCAAACAGAAGAAC	60.003	21	GGGCTTGAGCTACCTTTCCTT	59.995	21	128	86	213	AGTCTCTCTCTGACTCGCCTT	59.996	21	GCGTTCTCCGTATTTCCATGC	60.004	21	170	574	743	AGTCTCTCTCTGACTCGCCTT	59.996	21	CTCCGGGAAGAATTTGGGGAA	59.995	21	107	574	680
Thecc1EG003703t1	1	p3	(CAA)7	21	198	218	TGGTGCAAGAGAGAAGCAGAG	59.998	21	GTGTTGTTCAGAGCAGTGCTG	60.003	21	210	35	244	TGGTGCAAGAGAGAAGCAGAG	59.998	21	CAGTGTTGTTCAGAGCAGTGC	60.003	21	212	35	246	TGGTGCAAGAGAGAAGCAGAG	59.998	21	GCAGTGTTGTTCAGAGCAGTG	60.003	21	213	35	247
Thecc1EG011765t1	1	p3	(GGA)6	18	149	166	GAGGAGGAGGAGGAGGAGAAG	60.133	21	AGCAACCAACACAGTCCTCTT	59.787	21	110	149	258	GGAGGAGGAGGAGGAGAAGAA	59.71	21	AGCAACCAACACAGTCCTCTT	59.787	21	108	151	258	AGGAGGAGGAGGAGAAGAAGG	59.709	21	AGCAACCAACACAGTCCTCTT	59.787	21	106	153	258
Thecc1EG021537t1	1	p3	(AGC)6	18	262	279	TTCAAGCTTGGAAAGGCATGC	59.999	21	TTCTGAAACGGAGGAAGCTCC	59.998	21	222	1151	1372	TGTTAAAGCTGCCTGAGGAGG	59.996	21	TTTCCTTGTCATCGTCGTCGT	60.001	21	153	622	774	TCCCAATCTTCCAAGAAGCCC	59.994	21	TTTCCTTGTCATCGTCGTCGT	60.001	21	250	525	774
Thecc1EG035317t1	1	p3	(ATG)6	18	995	1012	GGAAACCATGCTTGACCCAAC	59.999	21	CCATCTTTGTCACCTCGGACA	59.998	21	237	230	466	TGTCCGAGGTGACAAAGATGG	59.998	21	AAATTGCCGGCGCATATCTTC	60.001	21	274	446	719	AGTCACAGATTACTGCGGCAA	59.998	21	AACCGTACGTGTGATTCGACA	60.001	21	121	649	769
Thecc1EG025993t1	1	p3	(GGC)6	18	235	252	AACTGAAAGCGAAGGAGGGAG	59.997	21	TCAAGGAAACCAGCAACCAGT	60.064	21	103	82	184	ACTGGTTGCTGGTTTCCTTGA	60.064	21	TCAACGCCATCAAATCCTCCA	59.996	21	270	164	433	ACTGGTTGCTGGTTTCCTTGA	60.064	21	CGTCAACGCCATCAAATCCTC	59.937	21	272	164	435
Thecc1EG032992t1	1	p3	(CAA)6	18	87	104	CCCCAACTACCACAACCTCTC	59.997	21	TCGAGCAAGTTCTCCAGCTTT	59.929	21	223	25	247	CCCCAACTACCACAACCTCTC	59.997	21	GATCGAGCAAGTTCTCCAGCT	60.135	21	225	25	249	GTCGCTAACGTGGTCAACAAC	60.071	21	TCGAGCAAGTTCTCCAGCTTT	59.929	21	176	72	247
Thecc1EG011709t2	1	p3	(GAG)6	18	163	180	GGCATGCATTGACTGTTCCAG	60.135	21	TCCTCTGTGGTGCAATGAGTC	59.998	21	292	589	880	GGCATGCATTGACTGTTCCAG	60.135	21	GTCTCCTCTGTGGTGCAATGA	59.998	21	295	589	883	GGCATGCATTGACTGTTCCAG	60.135	21	CTCCTCTGTGGTGCAATGAGT	59.997	21	293	589	881
Thecc1EG037363t1	1	p3	(GAG)6	18	197	214	TGAAGACTGTCGACCATGTGG	59.999	21	TTCCACTCGCCTTGTCTTCTC	59.999	21	163	965	1127	TGAAGACTGTCGACCATGTGG	59.999	21	TCTTCCACTCGCCTTGTCTTC	59.999	21	165	965	1129	TGAAGACTGTCGACCATGTGG	59.999	21	CTTCCACTCGCCTTGTCTTCT	59.999	21	164	965	1128
Thecc1EG022968t1	1	p3	(CCA)6	18	2140	2157	GTTGAACTTGGCTGGGTTGAC	59.933	21	CTCTGCAAGCCTTGAAAACCC	60	21	244	449	692	TTCAACCCACTCCTTACTGGC	59.927	21	ACCGCCACTCCAAATACCATT	59.995	21	260	2019	2278	GTTGAACTTGGCTGGGTTGAC	59.933	21	AAGCCTTGAAAACCCAGTCCA	60.063	21	238	449	686
Thecc1EG030257t1	1	p3	(CTT)6	18	29	46	GCTTTTGTTGAGCAGCATGGA	60	21	AGCCTCCAGCCATTTCATCAA	59.994	21	292	879	1170	GCTTTTGTTGAGCAGCATGGA	60	21	AATGAGCCTCCAGCCATTTCA	59.994	21	296	879	1174	GCTTTTGTTGAGCAGCATGGA	60	21	TGAATGAGCCTCCAGCCATTT	59.994	21	298	879	1176
Thecc1EG003145t1	1	p3	(GCA)7	21	155	175	AATTCGAACTACGTGGTGCCT	59.998	21	GGCATAGAAGCTCAACATGCG	60.003	21	189	210	398	AATTCGAACTACGTGGTGCCT	59.998	21	GGTGGAAGAGTTGGAAGGAGG	59.996	21	144	210	353	AATTCGAACTACGTGGTGCCT	59.998	21	CAGGGGCATAGAAGCTCAACA	60.065	21	193	210	402
Thecc1EG022354t1	1	p6	(CCATCC)6	36	30	65	CCCTCACAACCAACATTGCAG	60	21	TCCAAGGCTGAAAAGCAATGC	59.999	21	132	1198	1329	CCCTCACAACCAACATTGCAG	60	21	AGGCTGAAAAGCAATGCCAAG	59.998	21	128	1198	1325	TAAGCTTCTGGGCTCCTGTTG	59.996	21	CTGCAATGTTGGTTGTGAGGG	60	21	270	949	1218
Thecc1EG031647t1	1	p3	(AGG)10	30	314	343	CAGGAACGGGCAAAACTCTTG	60.001	21	CAGCAACCTGAAACAAGAGCC	60.001	21	156	2023	2178	TTGGATGTCGTGTTGATCGGT	59.998	21	CCGATGATCAGTGCAGGCTAT	59.998	21	110	1519	1628	GGCTCTTGTTTCAGGTTGCTG	60.001	21	CTCGGGACTTCAAACCATCCA	59.997	21	156	2158	2313
Thecc1EG031647t1	2	p3	(GAG)6	18	493	510	CAGGAACGGGCAAAACTCTTG	60.001	21	CAGCAACCTGAAACAAGAGCC	60.001	21	156	2023	2178	TTGGATGTCGTGTTGATCGGT	59.998	21	CCGATGATCAGTGCAGGCTAT	59.998	21	110	1519	1628	GGCTCTTGTTTCAGGTTGCTG	60.001	21	CTCGGGACTTCAAACCATCCA	59.997	21	156	2158	2313
Thecc1EG035293t1	1	p3	(AGC)6	18	778	795	GCTGAAGGGAGAGGTGTGATC	60.135	21	TCTCACTTGACCCCGATCTCT	59.994	21	298	426	723	AGAGATCGGGGTCAAGTGAGA	59.994	21	GAGATGAAAGCCAAGCAACCG	60.136	21	154	703	856	AGAGATCGGGGTCAAGTGAGA	59.994	21	GGAGATGAAAGCCAAGCAACC	59.797	21	155	703	857
Thecc1EG016185t1	1	p3	(ATG)13	39	461	499	CTTGGGCTGATGTTGTTTGGG	59.999	21	TTGGTGCCATCGTCGAAAGTA	59.999	21	148	175	322	TCGTCATCAGTCAGTTTGGGG	59.998	21	TTGGTGCCATCGTCGAAAGTA	59.999	21	266	57	322	TCGTCATCAGTCAGTTTGGGG	59.998	21	CCCAAACAACATCAGCCCAAG	59.999	21	139	57	195
Thecc1EG021256t1	1	p3	(CTC)7	21	170	190	GACTTCAGGAGCTATCGTCCG	60.002	21	GCTGATTACAGGCCCTCCTTT	60.064	21	102	297	398	GTACTTTGTACCGGTGCCTCA	59.999	21	TTACATCCCCAGCGATAAGGC	59.928	21	135	347	481	GACTTCAGGAGCTATCGTCCG	60.002	21	TTACATCCCCAGCGATAAGGC	59.928	21	185	297	481
Thecc1EG029801t1	1	p2	(GA)11	22	48	69	TGTTCAGGAATGCACGACATG	59.194	21	GAACTCGAGGTTTTGGCGTTT	59.667	21	120	163	282	TGTTCAGGAATGCACGACATG	59.194	21	AGATTTGGGTCGCTCGAACTC	60.404	21	135	163	297	GTTCAGGAATGCACGACATGA	58.924	21	GAACTCGAGGTTTTGGCGTTT	59.667	21	119	164	282
Thecc1EG045743t1	1	p5	(TTTCT)4	20	100	119	GCTTCCTCTCTTCCTTGGGTC	60.066	21	GGGAGAAAAAGCAGCTTGGTG	60	21	101	189	289	GTCTTCCTCTCTTCACCACCG	60.067	21	GGGAGAAAAAGCAGCTTGGTG	60	21	124	166	289	CTCTCTTTCACCGTCACTCCC	60.067	21	GGGAGAAAAAGCAGCTTGGTG	60	21	156	134	289
Thecc1EG001928t1	1	p6	(CATCAC)5	30	59	88	TGGAACCCAAGCAAAGAGGTT	60.063	21	GTCCATTATGTTCGCGACTGC	60.005	21	246	345	590	AAACATCAAGCCTAGCCAGCT	59.995	21	AACCTCTTTGCTTGGGTTCCA	60.063	21	265	101	365	TTGAGTTCCCAGGTCAAGTCG	59.93	21	GTCCATTATGTTCGCGACTGC	60.005	21	227	364	590
Thecc1EG023269t1	1	p2	(TA)19	38	102	139
Thecc1EG023269t1	2	p2	(TA)12	24	142	165
Thecc1EG023269t1	3	p2	(TA)21	42	281	322
Thecc1EG011517t1	1	p3	(ACA)6	18	191	208	CACGGTGCTATGATCCGATCA	60	21	GCCTTGAGCTGCAAAATGACA	60	21	214	1279	1492	GAGTTTTTGCACCTGCTCCTG	60.001	21	TGATCGGATCATAGCACCGTG	60	21	138	1162	1299	GGTCGACAGTTTCCAGTGGAT	59.998	21	CAGGAGCAGGTGCAAAAACTC	60.001	21	274	909	1182
Thecc1EG022758t1	1	p3	(GAA)6	18	667	684	TCAACCGTGAATGTGGTGACA	60.134	21	GCTTAGCTGTTGTACCGCTTG	59.871	21	166	171	336	TCAACCGTGAATGTGGTGACA	60.134	21	CTTGCTTAGCTGTTGTACCGC	59.871	21	169	171	339	TGGCTGAGGGACAATCAACAA	59.855	21	TGTCACCACATTCACGGTTGA	60.134	21	161	31	191
Thecc1EG002710t1	1	p6	(CCATCT)4	24	601	624	AATCTCACCCGCACATTCACT	59.996	21	CATGGAGCCGCTGTTTTTGAA	60	21	259	56	314	GGAGCTCCCAACCCTAAACTC	60.065	21	CATGGAGCCGCTGTTTTTGAA	60	21	184	131	314	TTCAAAAACAGCGGCTCCATG	60	21	AACTCATGCTTCATCGGCTGA	60.066	21	230	294	523
Thecc1EG015841t1	1	p2	(AC)8	16	49	64	TACACACACACACACACCCTC	60.135	21	TGTCTTGTGTCTGCAAAGGAGA	59.83	22	131	47	177	ACACACACACACCCTCACAAA	60.272	21	TGTCTTGTGTCTGCAAAGGAGA	59.83	22	126	52	177	TTACACACACACACACACCCT	59.72	21	TGTCTTGTGTCTGCAAAGGAGA	59.83	22	132	46	177
Thecc1EG030967t1	1	p3	(AGA)6	18	542	559	GCACTGTGGGATCCTTGGTAA	59.996	21	CCGACAATTGGTCTGGAGTGA	59.998	21	139	385	523	GCACACCCTCCTGTCGAAATA	60.066	21	CCGACAATTGGTCTGGAGTGA	59.998	21	170	354	523	GCACTGTGGGATCCTTGGTAA	59.996	21	GAAAACCCAACTGGCCTGTTC	59.931	21	247	385	631
Thecc1EG041629t1	1	p3	(GAA)8	24	82	105	GAGAAAGGTGCTGTGCTTGTG	60.002	21	AGACCGACGACTTTGCTTCTT	59.931	21	122	816	937	AGGCCAAAGGAGAAGTTAGGC	59.995	21	TCGCCTTTCGACTATAACGGG	59.934	21	202	1455	1656	GCACTGACTTGGAGACTGGAA	59.929	21	CACAAGCACAGCACCTTTCTC	60.002	21	128	709	836
Thecc1EG005520t1	1	p2	(GA)10	20	983	1002	TCGGTATTGTCGGAAGTGCAA	59.999	21	GTCACCAGACTTGTCTCCAGG	59.999	21	174	371	544	TTCGGTATTGTCGGAAGTGCA	59.999	21	GTCACCAGACTTGTCTCCAGG	59.999	21	175	370	544	TGGATCATCACTGTGTGTGGG	59.997	21	GTCACCAGACTTGTCTCCAGG	59.999	21	103	442	544
Thecc1EG044343t1	1	p3	(ATC)7	21	6	26	CCAATGAGCCACATTTGCACA	59.999	21	CATGTCTTTTTGCCAGCACGA	60.001	21	120	622	741	ATGAGCCACATTTGCACAACC	59.999	21	CATGTCTTTTTGCCAGCACGA	60.001	21	117	625	741	CCAATGAGCCACATTTGCACA	59.999	21	TCGTGGATCCTGCATTGACAA	59.997	21	242	622	863
Thecc1EG018712t1	1	p3	(GAT)7	21	1639	1659	GAAGACCTTCAGACCCAGTGG	59.997	21	GGCTTGCACATAAGTGGCAAA	59.999	21	279	2091	2369	GCATCCACGAATACAAGCGTC	60.005	21	GGCTTGCACATAAGTGGCAAA	59.999	21	155	2215	2369	GTGAAGCGCATCCACGAATAC	60.005	21	GGCTTGCACATAAGTGGCAAA	59.999	21	162	2208	2369
Thecc1EG018712t1	2	p3	(AGA)15	45	1677	1721	GAAGACCTTCAGACCCAGTGG	59.997	21	GGCTTGCACATAAGTGGCAAA	59.999	21	279	2091	2369	GCATCCACGAATACAAGCGTC	60.005	21	GGCTTGCACATAAGTGGCAAA	59.999	21	155	2215	2369	GTGAAGCGCATCCACGAATAC	60.005	21	GGCTTGCACATAAGTGGCAAA	59.999	21	162	2208	2369
Thecc1EG020623t1	1	p3	(CCG)6	18	38	55	TTGGAACGGCATTGCTTCAAG	60	21	TTCCTGCAAGCTGTCGTATGT	59.998	21	249	442	690	CTTGGAACGGCATTGCTTCAA	60	21	TTCCTGCAAGCTGTCGTATGT	59.998	21	250	441	690	GTTTGTTCGATGTGCACGTCA	60.004	21	TTGAAGCAATGCCGTTCCAAG	60	21	101	361	461
Thecc1EG021704t1	1	p3	(AAG)6	18	170	187	GTTTGAGAGGGGAATGCAGGA	59.995	21	AATTCTTGAAGGGCCTCAGGG	59.994	21	105	458	562	TCGGTCAAAATCCTTCTCGCA	59.998	21	TCTTTCTCAAGGACCGTACGC	60.068	21	299	53	351	TCGGTCAAAATCCTTCTCGCA	59.998	21	AGCGTTTGGTCTTCGACTCTT	59.931	21	165	53	217
Thecc1EG011454t1	1	p3	(CAG)7	21	218	238	CCTCGTCCTCTGCAGGTTAAG	60.135	21	TGCTGCTGCTGATGATGATGA	60.134	21	111	117	227	CCTCGTCCTCTGCAGGTTAAG	60.135	21	CTGCTGCTGCTGATGATGATG	59.735	21	112	117	228	CCTCTGCAGGTTAAGCCCAAT	60.341	21	TGCTGCTGCTGATGATGATGA	60.134	21	105	123	227
Thecc1EG042225t1	1	p7	(GAGTCTG)4	28	88	115	AGTCTGGAGTCTGGAGTCTGG	60.272	21	GTCAATCTGACAGTGCAGCAG	59.536	21	100	88	187	TGAGAGAGTCTGGAGTCTGGA	59.011	21	TCTGACAGTGCAGCAGAGAAG	59.999	21	101	82	182	GAGAGAGTCTGGAGTCTGGAGT	60.026	22	TCTGACAGTGCAGCAGAGAAG	59.999	21	100	83	182
Thecc1EG034312t1	1	p2	(TC)12	24	120	143	ATACCAACCTTCACGACGACC	60.067	21	ATGCTACACAGTAGCCAGCAA	59.721	21	107	78	184	AAGAAGAGGGGAGTTGCAGTG	59.927	21	ATGCTACACAGTAGCCAGCAA	59.721	21	180	5	184	ATACCAACCTTCACGACGACC	60.067	21	TGCTACACAGTAGCCAGCAAG	60.338	21	106	78	183
Thecc1EG034312t1	2	p2	(TC)15	30	212	241	ATACCAACCTTCACGACGACC	60.067	21	ATGCTACACAGTAGCCAGCAA	59.721	21	107	78	184	AAGAAGAGGGGAGTTGCAGTG	59.927	21	ATGCTACACAGTAGCCAGCAA	59.721	21	180	5	184	ATACCAACCTTCACGACGACC	60.067	21	TGCTACACAGTAGCCAGCAAG	60.338	21	106	78	183
Thecc1EG015690t1	1	p3	(AGG)11	33	669	701	GGCTGGTACTTGCCCTTATGT	60.065	21	AAACTTCTTGCAATGCCGTCC	60	21	220	314	533	GGACGGCATTGCAAGAAGTTT	60	21	GGCAGTACCCAGTAAGTTCCC	60.066	21	280	513	792	GGGAACTTACTGGGTACTGCC	60.066	21	CTTTGTCCTGGCCTCTGGATT	59.995	21	268	772	1039
Thecc1EG012249t1	1	p3	(AGA)6	18	3644	3661	GGAACTTCAGTGTACTGCCGA	59.999	21	TGTCCTTTGAGGTCTTCTCGC	59.999	21	273	3449	3721	AGGAACTTCAGTGTACTGCCG	59.999	21	TGTCCTTTGAGGTCTTCTCGC	59.999	21	274	3448	3721	GCGAGAAGACCTCAAAGGACA	59.999	21	AAGTACCTTCTGTTGGCTCCG	59.998	21	296	3701	3996
Thecc1EG035253t1	1	p2	(CT)10	20	546	565	CCAAAGGAGCAAAGCAAGGTC	60	21	GGTAGCTCTCGAGGATTCTGC	60.001	21	240	31	270	CCAAAGGAGCAAAGCAAGGTC	60	21	GACCTCCACGGCAAGAAGTAA	59.998	21	111	31	141	TTACTTCTTGCCGTGGAGGTC	59.998	21	GGTAGCTCTCGAGGATTCTGC	60.001	21	150	121	270
Thecc1EG026123t1	1	p3	(TCT)7	21	66	86	AACGTCGTTTCACCCCTACTC	60	21	ATCAGAGCCGTCGAATGATCC	60	21	209	517	725	AACGTCGTTTCACCCCTACTC	60	21	TCAGCCGTCCAGTAAGTGAAC	59.999	21	295	517	811	GGATCATTCGACGGCTCTGAT	60	21	TCAGCCGTCCAGTAAGTGAAC	59.999	21	107	705	811
Thecc1EG021835t1	1	p2	(GA)8	16	104	119	ATTGTTTACGCTGAGGGCAGG	60.95	21	TTCTCTCTCTCTCTCTCGCCC	60.134	21	108	12	119	ACTATTGTTTACGCTGAGGGCA	60.028	22	TTCTCTCTCTCTCTCTCGCCC	60.134	21	111	9	119	GGGCGAGAGAGAGAGAGAGAA	60.134	21	GTGGACCACACTCTTCTTTCCT	59.895	22	108	99	206
Thecc1EG028633t1	1	p3	(ATA)9	27	455	481	GGACAGGCATCTTCAACAGGA	59.996	21	TCTGCGAGGCTTATTTGGGTT	59.996	21	141	1968	2108	AGTAGGAATGTGGAGGACGGA	59.993	21	GCATATAAAACGCCCCAGCAG	60.001	21	184	387	570	AGGACAGGCATCTTCAACAGG	59.996	21	TCTGCGAGGCTTATTTGGGTT	59.996	21	142	1967	2108
Thecc1EG026518t1	1	p3	(CTC)6	18	113	130	TGTCGTGTACGGAGAGTTTGG	60.001	21	CAAAGAAGAAAGTGGCGGTGG	60.001	21	227	292	518	TGTCGTGTACGGAGAGTTTGG	60.001	21	GAAAGTGGCGGTGGAAACTTC	60.002	21	220	292	511	TGTCGTGTACGGAGAGTTTGG	60.001	21	GAAGAAAGTGGCGGTGGAAAC	60.002	21	223	292	514
Thecc1EG026518t1	2	p3	(GAT)6	18	343	360	TGTCGTGTACGGAGAGTTTGG	60.001	21	CAAAGAAGAAAGTGGCGGTGG	60.001	21	227	292	518	TGTCGTGTACGGAGAGTTTGG	60.001	21	GAAAGTGGCGGTGGAAACTTC	60.002	21	220	292	511	TGTCGTGTACGGAGAGTTTGG	60.001	21	GAAGAAAGTGGCGGTGGAAAC	60.002	21	223	292	514
Thecc1EG026518t1	3	p3	(GGA)6	18	446	463	TGTCGTGTACGGAGAGTTTGG	60.001	21	CAAAGAAGAAAGTGGCGGTGG	60.001	21	227	292	518	TGTCGTGTACGGAGAGTTTGG	60.001	21	GAAAGTGGCGGTGGAAACTTC	60.002	21	220	292	511	TGTCGTGTACGGAGAGTTTGG	60.001	21	GAAGAAAGTGGCGGTGGAAAC	60.002	21	223	292	514
Thecc1EG026518t1	4	p3	(GAA)7	21	742	762	TGTCGTGTACGGAGAGTTTGG	60.001	21	CAAAGAAGAAAGTGGCGGTGG	60.001	21	227	292	518	TGTCGTGTACGGAGAGTTTGG	60.001	21	GAAAGTGGCGGTGGAAACTTC	60.002	21	220	292	511	TGTCGTGTACGGAGAGTTTGG	60.001	21	GAAGAAAGTGGCGGTGGAAAC	60.002	21	223	292	514
Thecc1EG043158t1	1	p2	(TC)9	18	69	86	AATGACATCCCTCAGCCGTTT	59.995	21	AAGAGCCTGCCTGACTTGTAC	59.997	21	299	774	1072	CCCAGCATCAGTTCCAGACTT	59.996	21	AAACGGCTGAGGGATGTCATT	59.995	21	224	571	794	ATTCCGAGTCATTGCCTGGTT	59.995	21	AAGTCTGGAACTGATGCTGGG	59.996	21	213	379	591
Thecc1EG026922t1	1	p3	(TGA)7	21	156	176	GGATCTCCAGGAAGCTAACGG	59.931	21	GGTCTCCTCCTTTGCTTCTCC	60.066	21	187	71	257	GGATCTCCAGGAAGCTAACGG	59.931	21	TGATGATCTGCAGCTGGTCTC	59.862	21	202	71	272	GGATCTCCAGGAAGCTAACGG	59.931	21	CTGATGATCTGCAGCTGGTCT	59.861	21	203	71	273
Thecc1EG020409t1	1	p3	(GTG)9	27	268	294	GTTCCCCTCTCCTTCAGCTTC	60.066	21	AGGCAAGCTGCTGTTATCACT	59.996	21	265	52	316	CTCTCCTTCAGCTTCCACTGG	60.066	21	AGGCAAGCTGCTGTTATCACT	59.996	21	259	58	316	CCTCTCCTTCAGCTTCCACTG	60.066	21	AGGCAAGCTGCTGTTATCACT	59.996	21	260	57	316
Thecc1EG017083t1	1	p6	(CAAGAG)4	24	28	51	AGAGCAAGAGCAAAGTCGTCA	59.931	21	CCAGCAAGCCTCACTGCTATA	59.86	21	285	41	325	TCAAGAGCAAGAGCAAGAGCA	59.929	21	CCAGCAAGCCTCACTGCTATA	59.86	21	300	26	325	AGAGCAAGAGCAAAGTCGTCA	59.931	21	AGATCGTGTATGTTGGTGGCA	59.722	21	126	41	166
Thecc1EG042494t1	1	p3	(TCT)7	21	136	156	AGTATCGGGAGCACGTGAAAG	60.135	21	CGTCCTTCTGCTGAGAAAGGT	59.999	21	204	646	849	AGTATCGGGAGCACGTGAAAG	60.135	21	ACGTCCTTCTGCTGAGAAAGG	59.999	21	205	646	850	GTATCGGGAGCACGTGAAAGA	60.135	21	CGTCCTTCTGCTGAGAAAGGT	59.999	21	203	647	849
Thecc1EG005186t1	1	p3	(CTT)6	18	206	223	CAAGCTCCCAGTTCTGGTGAT	59.996	21	TGGGTAATTCACAATCCCGGG	60.064	21	229	231	459	CGGAGGGACCTGTAACAGAAC	60.067	21	CTGCGCTTGGGCATTCTTATC	60.002	21	244	1019	1262	TGGGTTTTGACTACGCCTACC	59.998	21	GTTCTGTTACAGGTCCCTCCG	60.067	21	151	889	1039
Thecc1EG004463t1	1	p2	(GA)8	16	609	624	TGGGGGTTTGAGGATTTCGAG	59.996	21	CACAACATTCACCGTGTGACC	60.003	21	264	576	839	GGGGTTTGAGGATTTCGAGGT	59.996	21	CACAACATTCACCGTGTGACC	60.003	21	262	578	839	TATAGGGGGCCACTACAGCTT	60.062	21	CCCTATTTCTCGGAGATGGGC	59.997	21	109	1299	1407
Thecc1EG001576t1	1	c*	(AGAGA)4(AG)8*	31	85	115	AAAGGGGGAGTTAAGCGAGTG	59.997	21	CTGCAGAAACAACGGCATTGA	60.001	21	133	119	251	AAGGAAAGGGGGAGTTAAGCG	59.996	21	CTGCAGAAACAACGGCATTGA	60.001	21	137	115	251	ACAGTGTGGGCAACTGTAACA	60.065	21	CTGCAGAAACAACGGCATTGA	60.001	21	227	25	251
Thecc1EG014357t1	1	p2	(AG)10	20	67	86	GCATGGGTAAGCTAGCTAGGT	59.305	21	TCGTTGGAACCTTGCTAGCTT	59.928	21	117	40	156	GCATGGGTAAGCTAGCTAGGT	59.305	21	TTCGTTGGAACCTTGCTAGCT	59.928	21	118	40	157	GCATGGGTAAGCTAGCTAGGT	59.305	21	AGCTTCGTTGGAACCTTGCTA	59.928	21	121	40	160
Thecc1EG000644t1	1	p1	(A)18	18	40	57	TTGTCCCACCATTATAGGGCG	59.858	21	CCTCCCTTAGTAGCTGTCCCT	60.063	21	134	8	141	TTGTCCCACCATTATAGGGCG	59.858	21	CCGAGACCTCCCTTAGTAGCT	60.134	21	140	8	147	TTGTCCCACCATTATAGGGCG	59.858	21	TCCGAGACCTCCCTTAGTAGC	60.134	21	141	8	148
Thecc1EG027083t1	1	p3	(CGA)6	18	126	143	CCAACGGTACAGGACTCGAAA	60	21	CCACGACTTTCCTCAGCTTCT	59.999	21	158	344	501	TCCCGTTCACGATTTCATGGT	59.997	21	CCACGACTTTCCTCAGCTTCT	59.999	21	218	284	501	TGGATGTTCCCGTTCACGATT	59.997	21	CCACGACTTTCCTCAGCTTCT	59.999	21	225	277	501
Thecc1EG043059t1	1	p3	(AAT)8	24	769	792	CAGGCTTGTTTTGAACCTCCG	60.001	21	AGCCTCCTTAGCCAATGCATT	60.063	21	157	95	251	GGCTTGTTTTGAACCTCCGAC	60.002	21	AGCCTCCTTAGCCAATGCATT	60.063	21	155	97	251	TCCTCCTTTGGGTCGAACATG	59.997	21	AGCCTCCTTAGCCAATGCATT	60.063	21	101	151	251
Thecc1EG044682t1	1	p6	(TGGGCG)6	36	1284	1319	GCAGCAAAGAGGGTGAAAGTG	60.001	21	ATTTCTGGCACCTCCTCTGTG	59.996	21	209	1168	1376	GCAGCAAAGAGGGTGAAAGTG	60.001	21	CATTTCTGGCACCTCCTCTGT	59.996	21	210	1168	1377	GCAGTGGTGGAAACTGGGATA	59.996	21	CACCACGTTGACCCCATTTTC	60.001	21	102	634	735
Thecc1EG034715t1	1	p3	(TCA)6	18	1948	1965	CTCATCGTGGTGTGAAAGGGA	59.998	21	TTCAGAGCATTTGCAACCAGC	60	21	262	520	781	TCCTCATCGTGGTGTGAAAGG	59.998	21	TTCAGAGCATTTGCAACCAGC	60	21	264	518	781	ACTCTTTCACGGGTGCATGAT	59.996	21	GGATCTTCAACTGTGGCTGGA	59.996	21	242	1068	1309
Thecc1EG009626t1	1	p3	(GGC)6	18	475	492	GCAACAACTAAAGCGTGCTCA	60.003	21	ACGGGTGTAGTTGACGCTAAG	60.068	21	120	257	376	TGCCAACTCTCAAGCCTTAGG	59.996	21	ACGGGTGTAGTTGACGCTAAG	60.068	21	171	206	376	GCCAACTCTCAAGCCTTAGGT	59.996	21	ACGGGTGTAGTTGACGCTAAG	60.068	21	170	207	376
Thecc1EG006281t1	1	p3	(GAT)6	18	436	453	CCTGCAACAGCCACTCTTAGA	59.998	21	TCCCCACTTTCTCCCTTCTCA	60.133	21	242	114	355	TGAGAAGGGAGAAAGTGGGGA	60.133	21	TCCTCCATCTCCAGCACACTA	59.993	21	102	335	436	TAGTGTGCTGGAGATGGAGGA	59.993	21	AGTCTTGTCCTCGCCACAAAA	60.134	21	285	416	700
Thecc1EG021463t1	1	p3	(GAT)7	21	2938	2958	GTTTTCCGTTTCTGTCTGCCC	60.002	21	TTCAAGAAGCCCAGCAATTGC	59.999	21	202	1511	1712	ATGGCTCTTCAGCTTCAACGA	59.998	21	GGGCAGACAGAAACGGAAAAC	60.002	21	274	1258	1531	TTCAACGAAGCGCAAGAAAGG	60.003	21	GGGCAGACAGAAACGGAAAAC	60.002	21	261	1271	1531
Thecc1EG040994t2	1	p3	(GAG)8	24	1339	1362	GCTCAACTCTGACCTCCGAAA	59.999	21	CACGATACTGCTGAGATCCCC	60	21	113	737	849	GGGGATCTCAGCAGTATCGTG	60	21	TCTTTGGTGCTCATCTTCCCC	59.995	21	148	829	976	TAACTGTCCCAGAACTCACGC	59.999	21	TCTTTGGTGCTCATCTTCCCC	59.995	21	124	853	976
Thecc1EG011362t1	1	p2	(AG)12	24	1182	1205	GACTCGACCATGTTGAAGGGT	59.998	21	CGTGGTTTCTTCCGGTGTCTA	60	21	169	616	784	GAAGCAGAGGACAGGAAGCAT	60.066	21	CGTGGTTTCTTCCGGTGTCTA	60	21	203	582	784	TAGACACCGGAAGAAACCACG	60	21	GTGCCACAACATAGTCTCCGA	60.067	21	294	764	1057
Thecc1EG033889t5	1	p3	(ATG)6	18	989	1006	AAGCCAATTTGTCTGCTGCTG	59.999	21	GTCTTCCAACAACAACCGAGC	60.003	21	236	1183	1418	CAAGCCAATTTGTCTGCTGCT	59.999	21	GTCTTCCAACAACAACCGAGC	60.003	21	237	1182	1418	GATGATTTGCATCGCCAGCAT	60.001	21	GTCTTCCAACAACAACCGAGC	60.003	21	198	1221	1418
Thecc1EG037959t1	1	c	(CAG)7(CAA)7	42	337	378	CCATGCAAGTTGGTTGTCCTG	60	21	CTCTTCCGGCTGACTTGACTT	59.999	21	262	1144	1405	ACATTTACAGAAGTCCGGCGT	59.998	21	CTGCAAAAGACTCTGTGCACC	60.002	21	136	1713	1848	ATAGCTCCGGAACTGCAAACA	59.997	21	ACGCCGGACTTCTGTAAATGT	59.998	21	296	1438	1733
Thecc1EG037959t1	2	p3	(CAG)7	21	406	426	CCATGCAAGTTGGTTGTCCTG	60	21	CTCTTCCGGCTGACTTGACTT	59.999	21	262	1144	1405	ACATTTACAGAAGTCCGGCGT	59.998	21	CTGCAAAAGACTCTGTGCACC	60.002	21	136	1713	1848	ATAGCTCCGGAACTGCAAACA	59.997	21	ACGCCGGACTTCTGTAAATGT	59.998	21	296	1438	1733
Thecc1EG020045t1	1	p3	(GGA)6	18	37	54	TTGAGCTTTGGCATCCGTTTG	60	21	GCGACCAGAAGGACTTTGAGA	59.999	21	155	2152	2306	TGAGCTGCGTCTACCATTTGT	59.998	21	CTCTGCCTCTGTCAAAGCTGA	59.998	21	172	2705	2876	TGAGCTGCGTCTACCATTTGT	59.998	21	AAGCTGACGCACCTCCAATAA	59.997	21	158	2705	2862
Thecc1EG007937t1	1	p3	(CAT)6	18	164	181	TAACAATGTGGGGTCATCGGG	60.065	21	GGTCCCCAGCAACTTAGGTAC	60.066	21	174	116	289	TGGCACTGTTACAGCAGTTGA	60.134	21	CCCGATGACCCCACATTGTTA	60.065	21	105	32	136	TGGCACTGTTACAGCAGTTGA	60.134	21	GGTCCCCAGCAACTTAGGTAC	60.066	21	258	32	289
Thecc1EG042731t1	1	p3	(AGG)6	18	786	803	GGAGGAGGAGGAGAAGGGATT	60.062	21	GAACCACCTTCCTGCTCATGA	59.996	21	128	792	919	GGAGGAGGAGGAGAAGGGATT	60.062	21	ATCAGGAGGCATTTGTCCGTT	59.995	21	186	792	977	ATAGCTTTGAACCGCCTTGGA	59.996	21	TGGCTGAACTTGAACCAGGTT	60.064	21	205	105	309
Thecc1EG021559t1	1	p3	(GAC)6	18	142	159	TCTCGACGAACTGAAAGGGTG	60.001	21	TGGTGCTCGTCCAAGTACTTC	59.999	21	132	284	415	TCTCGACGAACTGAAAGGGTG	60.001	21	TTCTGGTGCTCGTCCAAGTAC	59.999	21	135	284	418	CCCAAGAAGAGGAAACGACGA	59.999	21	CACCCTTTCAGTTCGTCGAGA	60.001	21	244	61	304
Thecc1EG041474t1	1	p2	(TC)11	22	128	149	GACTCTCCCATGTATCGGCTG	60	21	TGTCATTGCTCTCCACCTTCC	59.996	21	214	1098	1311	TTCTTCCATTGAGGTGAGCCC	59.995	21	CAGCCGATACATGGGAGAGTC	60	21	166	953	1118	GACTCTCCCATGTATCGGCTG	60	21	ATTGCTCTCCACCTTCCCAAG	59.995	21	210	1098	1307
Thecc1EG020185t1	1	p2	(TA)18	36	96	131	CGTGCTGTTCTACCAGAGGTT	59.999	21	GCAGGCAAGATGAAGCAACAA	60	21	157	3201	3357	CGTGCTGTTCTACCAGAGGTT	59.999	21	CTTGACCATTGGAGACCCGAA	59.997	21	135	3201	3335	CGTGCTGTTCTACCAGAGGTT	59.999	21	TTGGAGACCCGAAATGCATCA	59.996	21	127	3201	3327
Thecc1EG032490t1	1	p6	(CTCGAG)4	24	33	56	CCCGAAAATGGGTGGAGAGAA	59.996	21	CAGCAGATCCTCCAAAGACGT	60.067	21	103	333	435	CCCGAAAATGGGTGGAGAGAA	59.996	21	ACAGCAGATCCTCCAAAGACG	60.067	21	104	333	436	CCCGAAAATGGGTGGAGAGAA	59.996	21	ATTAGAAGCATAAGGGGGCCG	59.926	21	177	333	509
Thecc1EG007786t1	1	p1	(G)16	16	400	415	GACACTTGCTGGAGGGAATCA	59.996	21	AAATGCACCGACCCACCTAAT	59.995	21	180	6	185	ACACTTGCTGGAGGGAATCAG	59.996	21	AAATGCACCGACCCACCTAAT	59.995	21	179	7	185	GAAAGACACTTGCTGGAGGGA	59.928	21	AAATGCACCGACCCACCTAAT	59.995	21	184	2	185
Thecc1EG020715t1	1	p2	(AT)9	18	176	193	AAACAAGGAAAGGAAAGAGCATC	57.54	23	GCACCAATCTGATGCAGGTTT	59.453	21	114	18	131	AAACAAGGAAAGGAAAGAGCATC	57.54	23	GGCACCAATCTGATGCAGGTT	61.23	21	115	18	132	AAACAAGGAAAGGAAAGAGCATC	57.54	23	CTGGCACCAATCTGATGCAGG	61.624	21	117	18	134
Thecc1EG020246t1	1	p5	(TGTTA)4	20	725	744	ACAGTGCTGCCAAAGATACGA	59.998	21	AGCCAACACAGACCTAGCTTC	59.997	21	204	5259	5462	CAGGCACATCAGTCTTGTCCT	59.997	21	ACAATCCCACGCTCACAAGAT	59.996	21	141	2515	2655	ACACAGAGATGGGCCTTTCTG	59.996	21	AGGCGATTTGATACATTGCGC	60.002	21	196	7078	7273
Thecc1EG021060t1	1	p3	(GAT)6	18	811	828	AATGGAACTGAAACGCCTTGC	60	21	GCCAAAGTCCTCCATTACCCA	59.995	21	240	459	698	AATGGAACTGAAACGCCTTGC	60	21	TGCCAAAGTCCTCCATTACCC	59.995	21	241	459	699	AATGGAACTGAAACGCCTTGC	60	21	CGTACTGCCAAAGTCCTCCAT	60.066	21	246	459	704
Thecc1EG011857t1	1	p3	(GAG)6	18	587	604	TTTCAACGCGAGCTTCCTTTG	60.003	21	GCATGTAATCCGTCGTCGTTG	60.006	21	100	87	186	AGTAGAGGAGGAGGAGGAGGA	59.988	21	CAAGAAGCGCCTATGCAACTC	59.937	21	126	582	707	AGTAGAGGAGGAGGAGGAGGA	59.988	21	TAGCAACATGTGAACCACCGA	59.929	21	163	582	744
Thecc1EG043086t1	1	p6	(AGGGAA)5	30	1075	1104	GGTTCCAAGTACCCCTTCCTG	59.996	21	TCCACCAGTTTCCAGATCAGC	59.996	21	284	619	902	GGTTCCAAGTACCCCTTCCTG	59.996	21	CCACCAGTTTCCAGATCAGCT	59.996	21	283	619	901	GCTGATCTGGAAACTGGTGGA	59.996	21	CTTTCCCTTTCCCTGTCCCTC	59.995	21	206	882	1087
Thecc1EG032328t1	1	p4	(GCTG)5	20	136	155	CGTGGGGATTGAGAGGACAAA	59.997	21	GGCTACACCAGATTTCACCCA	59.996	21	203	16	218	GCAAAAACACGTGGGGATTGA	59.932	21	GGCTACACCAGATTTCACCCA	59.996	21	212	7	218	CGTGGGGATTGAGAGGACAAA	59.997	21	TTCAGGGTGTTTTGCCTTTGC	60.135	21	106	16	121
Thecc1EG017063t1	1	p7	(ACCCGAG)3	21	65	85	ACGACTATGATGATGGCGGTC	60	21	AGCGTCATCATCGTCAGACTC	59.935	21	170	424	593	GACGACTATGATGATGGCGGT	60	21	AGCGTCATCATCGTCAGACTC	59.935	21	171	423	593	ACGACTATGATGATGGCGGTC	60	21	TCAACTCCTCTCCCGTCTTCT	59.924	21	103	424	526
Thecc1EG021823t1	1	p2	(CT)11	22	680	701	TGAAGGTTGTTGATGCTTGCG	60.001	21	AGGATCCTCTGGCCAAATGTG	60.064	21	254	13	266	TGAAGGTTGTTGATGCTTGCG	60.001	21	GGATCCTCTGGCCAAATGTGA	60.064	21	253	13	265	TGAAGGTTGTTGATGCTTGCG	60.001	21	CCATTGTGGATGACGACAGGA	60.066	21	172	13	184
Thecc1EG042471t1	1	p3	(ACC)7	21	61	81	CTCTCACCCTCCCCAAGAAAC	59.996	21	TTCCAAGCCACTTCCTCGTAC	59.998	21	278	29	306	CTCTCACCCTCCCCAAGAAAC	59.996	21	GTTCCAAGCCACTTCCTCGTA	59.998	21	279	29	307	ACCAGTCTCCTCTCTCTCACC	59.995	21	TTCCAAGCCACTTCCTCGTAC	59.998	21	291	16	306
Thecc1EG029557t1	1	p3	(AGG)7	21	12	32	GCCCTGAACCCGAGATCTATG	59.999	21	GATTCCCAAGGTTGTTGGCAC	59.999	21	177	127	303	CCTGATCTTCCATACTCGCCC	59.999	21	CCAGGTAGGGTCTGTGGAGTA	59.993	21	158	1770	1927	TACTCCACAGACCCTACCTGG	59.993	21	GAACTCCCAAACCCATAGGCA	59.995	21	300	1907	2206
Thecc1EG035152t1	1	p3	(TCT)9	27	11	37	ATTCACCCTGGCTACCAAAGG	59.994	21	CTGTAAGCTCCGTTGGGAAGT	59.998	21	118	894	1011	GAAACCTCCGCCTATCGAGAG	60.001	21	TCTCTCGTTGCCCATTCCTTC	60.066	21	202	509	710	GGCAATCGAAATTCCTCTGGC	59.934	21	CTGTAAGCTCCGTTGGGAAGT	59.998	21	215	797	1011
Thecc1EG026229t1	1	p3	(CCT)6	18	133	150	AACCTTACTCCTCCTCCTCCC	59.991	21	TATGCTTGGACTGTTGGCTGT	59.926	21	129	111	239	AACCTTACTCCTCCTCCTCCC	59.991	21	TCGGTGGTGCTGATGGTAAAG	60.339	21	103	111	213	AACCTTACTCCTCCTCCTCCC	59.991	21	CTCGGTGGTGCTGATGGTAAA	60.339	21	104	111	214
Thecc1EG038960t1	1	p3	(CTT)6	18	155	172	CAGAAAAGGTTTGGCATGGGG	59.998	21	CCTTTCGGACCGACAACCTTA	59.999	21	100	1828	1927	CGAACACCCGAGTTTCTCTGA	60.001	21	ACCCAACCGCAAAACCAAAAA	59.997	21	281	407	687	CGAACACCCGAGTTTCTCTGA	60.001	21	AACCCAACCGCAAAACCAAAA	59.997	21	282	407	688
Thecc1EG022361t1	1	p3	(CCG)6	18	29	46	GAGGAATCGAGCGCATCCTTA	60	21	TTCGGGTTCGTCGAGGAATTT	59.999	21	114	123	236	AGGAATCGAGCGCATCCTTAG	60	21	TTCGGGTTCGTCGAGGAATTT	59.999	21	113	124	236	AAATTCCTCGACGAACCCGAA	59.999	21	ATCGACACGGGATAGCATTCC	59.999	21	273	216	488
Thecc1EG029299t1	1	p3	(TTC)6	18	97	114	GGCAGCATTGATTGTTGGTGT	59.999	21	CCTTTCCCTTGGTGAGATGCT	59.995	21	294	1901	2194	CTTGCAGCATATCCAATGCCC	59.999	21	CTCCGCTGATGTTCCAAGTCT	60.067	21	123	130	252	CTTGCAGCATATCCAATGCCC	59.999	21	CTCTCCGCTGATGTTCCAAGT	60.067	21	125	130	254
Thecc1EG029299t1	2	p3	(ATG)6	18	4529	4546	GGCAGCATTGATTGTTGGTGT	59.999	21	CCTTTCCCTTGGTGAGATGCT	59.995	21	294	1901	2194	CTTGCAGCATATCCAATGCCC	59.999	21	CTCCGCTGATGTTCCAAGTCT	60.067	21	123	130	252	CTTGCAGCATATCCAATGCCC	59.999	21	CTCTCCGCTGATGTTCCAAGT	60.067	21	125	130	254
Thecc1EG013015t1	1	p3	(GCA)7	21	54	74	TGTGGCTGCCTAGATTCTGTG	60.066	21	AGAAGATTGTGAGCCCAGGTG	59.996	21	234	408	641	GTGAGAGGGCTTTAGGTGTCC	60.066	21	CAATAGCTTCTGAAAGGCGCC	59.935	21	221	955	1175	GGCGTTGAAAGGATCCCTACA	60.066	21	CACAGAATCTAGGCAGCCACA	60.066	21	120	309	428
Thecc1EG030764t1	1	p3	(TGA)7	21	441	461	GATGACGATGATGATGGGCCT	59.997	21	CTTCACTGGTAAGGCCTTCGT	59.998	21	270	42	311	GATGACGATGATGATGGGCCT	59.997	21	ACTTCACTGGTAAGGCCTTCG	59.998	21	271	42	312	TAGGGCGGGTAATGAGAAGGA	60.063	21	TACGGGAAGCTCAACCTCAAC	59.998	21	163	1889	2051
Thecc1EG002718t1	1	p3	(ATA)13	39	1223	1261	GCGATTACGAGGAGTTTTGGC	59.938	21	GGAGGAAGCTTCGTGGAAAGA	59.998	21	273	290	562	ATCACGCTGGAGAGTGTCAAG	60.067	21	ACCAGCCTCACCATTTGCATA	59.994	21	192	996	1187	GATCACGCTGGAGAGTGTCAA	60.068	21	ACCAGCCTCACCATTTGCATA	59.994	21	193	995	1187
Thecc1EG022085t1	1	p3	(TCT)6	18	49	66	AGGAAGGCGACAATCCATGTT	59.995	21	CCATGCAAGCCACAATTTCCA	59.998	21	138	1930	2067	GGTGAAAGTCGACTTGGTTGC	60.003	21	ACATGGATTGTCGCCTTCCTT	59.995	21	241	1709	1949	GGTGAAAGTCGACTTGGTTGC	60.003	21	AACATGGATTGTCGCCTTCCT	59.995	21	242	1709	1950
Thecc1EG003963t1	1	p6	(CCTGAC)4	24	214	237	AGAGTACTTTGAGCAGCACCC	59.997	21	CGAGGAGGTAATCGGTCCTTG	59.933	21	258	662	919	GACACCAGAGTCCGGAAGTTT	59.93	21	GGGTGCTGCTCAAAGTACTCT	59.997	21	229	454	682	GACACCAGAGTCCGGAAGTTT	59.93	21	TCTGCATCCAAAGGCCAATCT	59.994	21	184	454	637
Thecc1EG006769t1	1	p1	(A)16	16	429	444	CCCAGTTCCAAGCTGAGTTCA	60.203	21	CCACCAATCTGCGGTAGGAAT	60.134	21	211	75	285	ACCCAGTTCCAAGCTGAGTTC	60.203	21	CCACCAATCTGCGGTAGGAAT	60.134	21	212	74	285	GGAGAGACGGGAAGCTGAAAT	59.792	21	CCACCAATCTGCGGTAGGAAT	60.134	21	120	166	285
Thecc1EG043017t1	1	p3	(CTC)6	18	590	607	AATCCAGCTTCGGGGAATGTT	59.994	21	GTAGTTCTACCGGCGGAGAAG	59.935	21	160	351	510	AAATCCAGCTTCGGGGAATGT	59.994	21	GTAGTTCTACCGGCGGAGAAG	59.935	21	161	350	510	AGACTGCCCAAGAACAGACTG	59.929	21	ACATTCCCCGAAGCTGGATTT	59.994	21	190	181	370
Thecc1EG030323t1	1	p3	(CTC)8	24	116	139	ATACAGCAGGGTTGTGAGGTG	59.996	21	TACCGAGCATCTCTCTTTCGC	59.934	21	258	465	722	GAGAGAGTTCAATGGGTGGGG	60.065	21	GGAGGAGGAGGAGAAGGAAGT	59.992	21	124	4	127	GGAGAGAGTTCAATGGGTGGG	60.065	21	GGAGGAGGAGGAGAAGGAAGT	59.992	21	125	3	127
Thecc1EG034339t1	1	p3	(AGA)7	21	305	325	TCGCCACCGAATTTGATGAGA	60.067	21	GGTGAAGCTTCTCCAGGAGAC	60.067	21	111	139	249	TCGCCACCGAATTTGATGAGA	60.067	21	ATCCGATCGGTGAAGCTTCTC	59.932	21	119	139	257	GTCTCCTGGAGAAGCTTCACC	60.067	21	CTCTGCTTGGACTACTGGCTC	60.135	21	233	229	461
Thecc1EG014833t1	1	p2	(TA)9	18	276	293	TTGGACAGGGAGCAAGTTGTT	60.064	21	GCGTCGTTTGTGCAGTAAAGT	60.004	21	143	21	163	ACTTTACTGCACAAACGACGC	60.004	21	GCAGCGTCACTTGTTAATGCA	60.069	21	252	143	394	ACTTTACTGCACAAACGACGC	60.004	21	CCAATTACGTATGTCGCAGCG	60.072	21	267	143	409
Thecc1EG037979t1	1	p3	(TGA)9	27	663	689	AGCCTCACTTTTCCCACTAGC	59.996	21	AAGCTGACAATGCGGCAAATT	59.999	21	130	96	225	AGCCTCACTTTTCCCACTAGC	59.996	21	CGGCAAATTCTCCTGCGTTAG	59.937	21	118	96	213	AGCCTCACTTTTCCCACTAGC	59.996	21	CCACATAAGCTGACAATGCGG	59.935	21	136	96	231
Thecc1EG047034t1	1	p1	(T)16	16	24	39	ATTCGACACAGCCCAAGTTCT	59.928	21	TCCTGAGGAGACATCACCCTT	59.921	21	145	310	454	ATTCGACACAGCCCAAGTTCT	59.928	21	TTCCTGAGGAGACATCACCCT	59.921	21	146	310	455	TTCGACACAGCCCAAGTTCTT	60.134	21	TCCTGAGGAGACATCACCCTT	59.921	21	144	311	454
Thecc1EG020802t1	1	p3	(TGC)8	24	507	530	AGCAAAGGCATATGTCCTCCC	60.134	21	ACGGCCAGCAATGTTCATTTC	60.068	21	264	189	452	AGCAAAGGCATATGTCCTCCC	60.134	21	GACGGCCAGCAATGTTCATTT	60.068	21	265	189	453	AGCAAAGGCATATGTCCTCCC	60.134	21	CGGCCAGCAATGTTCATTTCA	60.068	21	263	189	451
Thecc1EG031287t1	1	p3	(GAA)7	21	307	327	GTCAACCAATGGGGAAGCAAC	59.999	21	CTGATCTCTGCTCAACCTGCA	60.066	21	223	569	791	GTTTGGGTGCTCCTCATCTCA	59.996	21	CTGATCTCTGCTCAACCTGCA	60.066	21	259	533	791	TGAGTTTGGGTGCTCCTCATC	59.996	21	CTGATCTCTGCTCAACCTGCA	60.066	21	262	530	791
Thecc1EG012349t1	1	p3	(AAG)6	18	194	211	TTAGTGCACAGAAGCTCCAGG	59.998	21	CCAGTTCAGAGCTTCCCAAGT	59.927	21	194	943	1136	TCCTCTGAGTGGAGAAGCTCA	59.924	21	CCTGGAGCTTCTGTGCACTAA	59.998	21	166	798	963	CGGGCTCACAAATGCATAAGG	59.934	21	TCTCTTTGCAGTTCCCCTTCC	59.926	21	188	1581	1768
Thecc1EG021484t1	1	p5	(GATGG)4	20	270	289	GGCACGGCCTCATATAATCCA	59.997	21	TGTCCACGTGGCAATGTATGA	59.997	21	282	1271	1552	TCATACATTGCCACGTGGACA	59.997	21	AGAAGGGGCTGAAGAGCTTTC	59.996	21	216	1532	1747	TCATACATTGCCACGTGGACA	59.997	21	CAACTGCCTTGGGAGGGTATT	59.994	21	122	1532	1653
Thecc1EG002168t1	1	p2	(CT)8	16	270	285	TCACTTCCGCTTCCTCTGTTC	59.999	21	TGACACGGTTTAGACCATGGG	59.997	21	220	348	567	TCACTTCTCACTTCCGCTTCC	59.999	21	TGACACGGTTTAGACCATGGG	59.997	21	227	341	567	CACTTCCGCTTCCTCTGTTCT	59.999	21	TGACACGGTTTAGACCATGGG	59.997	21	219	349	567
Thecc1EG024320t1	1	p3	(CTT)6	18	19	36	TCCATGGGAGCTTGCTTTCAA	60.203	21	TGAGGAAAGGCTTTTGAGGGT	59.501	21	136	58	193	TTCCATGGGAGCTTGCTTTCA	60.203	21	TGAGGAAAGGCTTTTGAGGGT	59.501	21	137	57	193	GGAGCTTGCTTTCAAACCTCC	59.729	21	TGAGGAAAGGCTTTTGAGGGT	59.501	21	130	64	193
Thecc1EG031454t1	1	p3	(TCT)6	18	40	57	CTTCAGCCTACTCCACTGCAA	59.998	21	TTCTCCACATCTTCGGGTGTG	59.998	21	131	738	868	CCAAAGCTTCAGCCTACTCCA	59.996	21	TTCTCCACATCTTCGGGTGTG	59.998	21	137	732	868	ACCCAAAGCTTCAGCCTACTC	59.996	21	TTCTCCACATCTTCGGGTGTG	59.998	21	139	730	868
Thecc1EG038152t3	1	p5	(TCCAC)5	25	107	131	TGCATGCTTTTCATTTCCGCA	59.999	21	GGAGGTTAATGGGTGGCTTCA	59.995	21	277	174	450	TGAAGCCACCCATTAACCTCC	59.995	21	CAACAAGCCCTGAAAGAACCG	60.001	21	213	430	642	TGCATGCTTTTCATTTCCGCA	59.999	21	ATGGGAGGGATGGTAATGGGA	60.06	21	122	174	295
Thecc1EG016616t1	1	p3	(GCT)7	21	70	90	TATTTGCGTCCCTGACAACGA	59.999	21	TTGAGAAGGTGTTTCCGAGGG	59.928	21	148	37	184	GAGCATCAAGGCCCTTCTTCT	60.065	21	TTGAGAAGGTGTTTCCGAGGG	59.928	21	180	5	184	TTCCTCCTGGTATTTGCGTCC	60.066	21	TTGAGAAGGTGTTTCCGAGGG	59.928	21	158	27	184
Thecc1EG012272t1	1	p3	(GCT)7	21	92	112	CATCCGGTTCCTCGATCGTAA	59.664	21	GCATAACGTAGAAGCCGAGGA	59.933	21	137	113	249	CATCCGGTTCCTCGATCGTAA	59.664	21	TCCTTGTAGCTGACTTCGACG	59.801	21	162	113	274	CATCCGGTTCCTCGATCGTAA	59.664	21	TGCATAACGTAGAAGCCGAGG	60.202	21	138	113	250
Thecc1EG012315t1	1	p3	(AGA)6	18	126	143	AGAGGGAGTTGTTGCCGAAAA	60.134	21	ATTGCATCGGTTAGGGCTTGA	60.065	21	259	17	275	AAGAGGGAGTTGTTGCCGAAA	60.134	21	ATTGCATCGGTTAGGGCTTGA	60.065	21	260	16	275	AAAGAGGGAGTTGTTGCCGAA	60.134	21	ATTGCATCGGTTAGGGCTTGA	60.065	21	261	15	275
Thecc1EG016191t1	1	p3	(TTC)6	18	69	86	GTCTCTCAGTGCTCCGAAACA	60	21	AGACGACCTGATCCTGGGTAA	59.993	21	156	1334	1489	AGGTTTAGTGAGGCTTCAGGC	59.996	21	CCTTCCTCTCGACTTTGACCC	60.067	21	280	542	821	CAAGGCTTCAAAGTGGTTCCG	60.001	21	CCGTGTGTTTGGTAGTGGAGA	59.93	21	188	5	192
Thecc1EG004512t1	1	p3	(GTG)6	18	38	55	AGGGAGGAGCTAAAGGAGGAG	60.063	21	CCGAACACACTAGCACTAGCA	60.068	21	292	70	361	CAAGAGATGGACACGAGCTGT	60.067	21	TCATCCAGCTGCCTCAAGAAG	60.066	21	140	987	1126	CAAGAGATGGACACGAGCTGT	60.067	21	CTCATCCAGCTGCCTCAAGAA	60.066	21	141	987	1127
Thecc1EG010996t1	1	p4	(AGAA)5	20	145	164	GGTGGGGAACTTGGGAGAATC	60.341	21	GCTTCCAAGCCGATTCTCTCT	60.135	21	108	30	137	GGTGGGGAACTTGGGAGAATC	60.341	21	CTTGAAACCACTGGGCCAAAC	60.203	21	182	30	211	GGTGGGGAACTTGGGAGAATC	60.341	21	TAACTTGAAACCACTGGGCCA	59.784	21	185	30	214
Thecc1EG010656t1	1	p3	(GAA)8	24	1861	1884	CTCGAGACGGGAAACAACTGA	60.001	21	TGATTGGGGTCGTTGGCATTA	59.995	21	241	1765	2005	CTCGAGACGGGAAACAACTGA	60.001	21	ATTGGGGTCGTTGGCATTACT	59.995	21	239	1765	2003	CTCGAGACGGGAAACAACTGA	60.001	21	CACCATCACCAGGCACCTTAT	60.064	21	189	1765	1953
Thecc1EG019641t1	1	p2	(TC)9	18	1927	1944	TTCGGCTTCAACTGGAGACTC	59.999	21	GTGGAGACTCAGGTGAGGTTG	59.999	21	234	2878	3111	TATTGGCAGAGAAGGCACGTT	59.997	21	GTGGAGACTCAGGTGAGGTTG	59.999	21	213	2899	3111	CCACCCACCTGATGACAATGA	59.995	21	CCCCAGAACCCTTTCGAATCA	59.996	21	225	2048	2272
Thecc1EG027312t1	1	p3	(CAG)6	18	1318	1335	CAGGCTACTCAGTCACAGCAA	59.999	21	GGGACTTGATGCTTGACCTGA	59.996	21	105	1527	1631	AGGCTACTCAGTCACAGCAAC	59.999	21	GGGACTTGATGCTTGACCTGA	59.996	21	104	1528	1631	CAGGCTACTCAGTCACAGCAA	59.999	21	AGGGACTTGATGCTTGACCTG	59.996	21	106	1527	1632
Thecc1EG027312t1	2	p3	(GCA)6	18	1488	1505	CAGGCTACTCAGTCACAGCAA	59.999	21	GGGACTTGATGCTTGACCTGA	59.996	21	105	1527	1631	AGGCTACTCAGTCACAGCAAC	59.999	21	GGGACTTGATGCTTGACCTGA	59.996	21	104	1528	1631	CAGGCTACTCAGTCACAGCAA	59.999	21	AGGGACTTGATGCTTGACCTG	59.996	21	106	1527	1632
Thecc1EG027312t1	3	p3	(CAG)6	18	2620	2637	CAGGCTACTCAGTCACAGCAA	59.999	21	GGGACTTGATGCTTGACCTGA	59.996	21	105	1527	1631	AGGCTACTCAGTCACAGCAAC	59.999	21	GGGACTTGATGCTTGACCTGA	59.996	21	104	1528	1631	CAGGCTACTCAGTCACAGCAA	59.999	21	AGGGACTTGATGCTTGACCTG	59.996	21	106	1527	1632
Thecc1EG042012t1	1	p3	(AAC)10	30	925	954	ACTGGTGGAAATTGGATCGCT	59.995	21	TGACCATCTGCTTCCAATGCT	59.995	21	174	99	272	TGAAGAAAGGGCCATGGTCTC	59.995	21	TGACCATCTGCTTCCAATGCT	59.995	21	239	34	272	TGGTGCCTCTACTGGGTATGA	59.992	21	CCACTTGGCTTCTCAGTCCAT	59.996	21	102	740	841
Thecc1EG000852t1	1	p3	(ACA)8	24	101	124	TAACCGAACGCGTTTTGAACC	60.004	21	GGCAACCGTACTTTGGCATTT	60	21	300	343	642	CCACTTTCACATCCTTCCCGA	59.997	21	GGTTCAAAACGCGTTCGGTTA	60.004	21	284	80	363	GGGGATTTAGTCCTGGGGTTG	60.064	21	CCCCTTTGAGAAAAGTGCGTG	60.001	21	278	1366	1643
Thecc1EG036484t1	1	p3	(GTG)8	24	35	58	TGGTGAATTGAGTCGAGGTGG	59.998	21	TTGCCTCTGAAAGCCAGTAGG	59.996	21	223	53	275	TGGTGGTGAATTGAGTCGAGG	59.998	21	TTGCCTCTGAAAGCCAGTAGG	59.996	21	226	50	275	GGTGGTGAATTGAGTCGAGGT	59.998	21	TTGCCTCTGAAAGCCAGTAGG	59.996	21	225	51	275
Thecc1EG043085t1	1	p2	(AG)9	18	114	131	TCACCTGCAGTTCCGAGTTAC	59.999	21	GGATGGAGAGAATGAGAGCCG	59.999	21	147	1416	1562	TCACCTGCAGTTCCGAGTTAC	59.999	21	TCCTCCGTTGCTCAGTTTCTC	59.999	21	246	1416	1661	TTGTCCGCCTCACTTCTGTAC	59.999	21	TCACATTTCTGTTGCAGCTGC	60.001	21	292	508	799
Thecc1EG045324t2	1	p3	(TTC)7	21	228	248	TCTTTACCATCCAAAGCGGCT	59.996	21	ACACCAGGTTCGGAGAAATCC	59.997	21	290	138	427	TATGGAGGTGGAGGAGCAAGA	59.992	21	ACACCAGGTTCGGAGAAATCC	59.997	21	270	158	427	GGAGCAAGAGGGGAGAAAGTC	60.066	21	ACACCAGGTTCGGAGAAATCC	59.997	21	258	170	427
Thecc1EG016720t1	1	p6	(GGATAG)4	24	657	680	AGAACTGGTCGATGCACATGT	59.998	21	GAAGACACAGAAGGCCGAGAA	59.999	21	173	1140	1312	AGAACTGGTCGATGCACATGT	59.998	21	AAGACACAGAAGGCCGAGAAG	59.999	21	172	1140	1311	ATTCGGGGACAGTTGAACCTC	59.997	21	GCTCTCGACTTCCAACTCCAA	59.999	21	141	565	705
Thecc1EG031379t1	1	p3	(GAA)6	18	106	123	TGAAATCGCTCGGACTGTTCA	60	21	AAGCAATTGAGCCATCCCAGA	59.994	21	228	358	585	TGAAATCGCTCGGACTGTTCA	60	21	CCTCGCTTCCTCAACCTCAAT	60.066	21	104	358	461	TGAAATCGCTCGGACTGTTCA	60	21	CCACCACTTACCTCTGCTGAG	60.067	21	262	358	619
Thecc1EG000803t1	1	p3	(TCT)6	18	295	312	TCAGTTCTGCTTCTGTCGCAT	59.999	21	CTTGAGCAAACGTGTGAAGGG	60.002	21	124	768	891	CCTTTTCCGGAGCACCTAACT	59.997	21	ACGTCAGAGAATGCGTCCTTT	59.999	21	271	1120	1390	CCTTTTCCGGAGCACCTAACT	59.997	21	AACGTCAGAGAATGCGTCCTT	59.999	21	272	1120	1391
Thecc1EG010137t1	1	p6	(CACCTC)5	30	713	742	CGGTTCCAGCAAAAAGACCAG	60.001	21	GCAACGGCTTCAATTTCACCT	60	21	177	784	960	ATTCCATCAGCCTTCACACGT	59.996	21	AAGCTCCTTGCACCCTAACTC	59.996	21	114	1389	1502	ATTCCATCAGCCTTCACACGT	59.996	21	GAAGCTCCTTGCACCCTAACT	59.996	21	115	1389	1503
Thecc1EG042386t1	1	p3	(CCA)6	18	9	26	CCTCTTCTCTCCTCCACCTCA	59.993	21	GAAAGTCTCCATGCCAGGGAA	59.995	21	225	36	260	CCACTCCTCTTCTCTCCTCCA	59.993	21	GAAAGTCTCCATGCCAGGGAA	59.995	21	230	31	260	ACTCCTCTTCTCTCCTCCACC	59.993	21	GAAAGTCTCCATGCCAGGGAA	59.995	21	228	33	260
Thecc1EG029120t4	1	p3	(CAA)7	21	1300	1320	CAGTTTGGCAAAGCATCGGAA	60	21	TGCCCGGATCATATCAAGACG	59.999	21	169	1673	1841	GCAAGCTGGAACCAGAAGTTG	60.001	21	TTCCGATGCTTTGCCAAACTG	60	21	100	1594	1693	CACCAACAGCAAATCTCGCAA	60.001	21	CCGTACTGAGACTGTTGCTGT	60	21	245	294	538
Thecc1EG038166t2	1	p3	(GAT)6	18	130	147	GAAGCGGATAACAACCCCAGA	60.066	21	AGATGCTGCTTGATAGGAGGC	59.928	21	116	494	609	TCTAATCCGCGTCGCAGTATC	60.069	21	ACTATGCCCTGCCAAGTCAAA	59.925	21	135	912	1046	TTGAAGCGGATAACAACCCCA	59.926	21	AGATGCTGCTTGATAGGAGGC	59.928	21	118	492	609
Thecc1EG027118t1	1	p2	(GA)8	16	92	107	ACAAGGCGTGCATCAAAGTTC	60.001	21	GCACTTCCTTGTTGCACTGAG	60.002	21	184	1072	1255	GACAAGGCGTGCATCAAAGTT	60.001	21	GCACTTCCTTGTTGCACTGAG	60.002	21	185	1071	1255	CAAGGCGTGCATCAAAGTTCA	60.001	21	GCACTTCCTTGTTGCACTGAG	60.002	21	183	1073	1255
Thecc1EG030738t1	1	p3	(CAG)8	24	1351	1374	ACCTCCGTCGCTGAAAGAAAT	59.998	21	TCTCTCTGTTTCACCGACAGC	60	21	285	29	313	GGAGGGGTTTCATGCAGAGAA	59.995	21	ATGCAAAAACGCCAGTGTCTC	60.001	21	220	653	872	GGAGGGGTTTCATGCAGAGAA	59.995	21	GCTTTGCTCTCTCCCTCACTT	59.997	21	146	653	798
Thecc1EG026807t1	1	p3	(GAA)6	18	58	75	TCGTCTAAGAAACGTGCCCAA	59.931	21	ACCGTCTTCTCCTCCTTCCTT	60.203	21	217	149	365	TCGTCTAAGAAACGTGCCCAA	59.931	21	CGTCTTCTCCTCCTTCCTTGG	59.794	21	215	149	363	TCGTCTAAGAAACGTGCCCAA	59.931	21	CCGTCTTCTCCTCCTTCCTTG	59.794	21	216	149	364
Thecc1EG000124t1	1	p3	(AAG)6	18	1021	1038	TGTTGTGGAACCTCGTACTCG	60.001	21	AGATAGTGACCCGGAGTTGGA	59.993	21	177	299	475	TCCAGGTCACGATCCAGATCT	60.064	21	CGAGTACGAGGTTCCACAACA	60.001	21	263	57	319	GTCCAGGTCACGATCCAGATC	59.932	21	CGAGTACGAGGTTCCACAACA	60.001	21	264	56	319
Thecc1EG007445t1	1	c	(AT)12(AG)10	44	346	389	AGCCAACAATTCCCACATTGC	59.998	21	GCTAGTTTTTGCAGGTGGTGG	60	21	209	108	316	AGCCAACAATTCCCACATTGC	59.998	21	GGCTAGTTTTTGCAGGTGGTG	60	21	210	108	317	TCTCCCTCAGCCAACAATTCC	59.995	21	GCTAGTTTTTGCAGGTGGTGG	60	21	217	100	316
Thecc1EG036792t1	1	p3	(AGA)9	27	141	167	GAGGACATCATTGGTGTCGGT	60.066	21	TCCTGGATTAACTGTTGGGCC	59.995	21	161	1059	1219	GGCCCAACAGTTAATCCAGGA	59.995	21	ATACGTGGTCTCTGGCAACTG	60.067	21	115	1199	1313	CGCTCAAGTGGAGTTAGTCGT	60.068	21	TCCTGGATTAACTGTTGGGCC	59.995	21	242	978	1219
Thecc1EG009244t1	1	p7	(AGAAGAA)3	21	104	124	AGAGAGGGAGAGTACGAGGTG	59.789	21	TTCCTTTTCTTCTCCTCCGGC	59.997	21	115	62	176	GAAAACAAAGGTGTCGGGCAT	59.66	21	TTCCTTTTCTTCTCCTCCGGC	59.997	21	163	14	176	AAGAAAACAAAGGTGTCGGGC	59.592	21	TTCCTTTTCTTCTCCTCCGGC	59.997	21	165	12	176
Thecc1EG009244t1	2	p7	(AGAAGAA)3	21	226	246	AGAGAGGGAGAGTACGAGGTG	59.789	21	TTCCTTTTCTTCTCCTCCGGC	59.997	21	115	62	176	GAAAACAAAGGTGTCGGGCAT	59.66	21	TTCCTTTTCTTCTCCTCCGGC	59.997	21	163	14	176	AAGAAAACAAAGGTGTCGGGC	59.592	21	TTCCTTTTCTTCTCCTCCGGC	59.997	21	165	12	176
Thecc1EG036407t1	1	p3	(AGA)10	30	1698	1727	AATGCTGTTGTTCATGGGCAC	59.999	21	AATAGAGCTGGCACATGGCTT	60.064	21	226	236	461	GTTTCGAAGAAAAGGCGTGCT	60.003	21	AATAGAGCTGGCACATGGCTT	60.064	21	277	185	461	AATGCTGTTGTTCATGGGCAC	59.999	21	GAGGACTCCGATAAACCGACC	59.933	21	107	236	342
Thecc1EG006176t1	1	p6	(AGCCAG)4	24	49	72	CAGAGCCAGAGCCAGAAGAAA	59.997	21	CTCAACTGGGAGGTGTCCTTC	59.997	21	129	57	185	TGGAAGGGCTACCGTTAGAGA	59.994	21	CTCAACTGGGAGGTGTCCTTC	59.997	21	101	85	185	GAAGGACACCTCCCAGTTGAG	59.997	21	AGGAAGCATTGGTGAGGATGG	60.064	21	112	165	276
Thecc1EG043038t1	1	p3	(CAC)6	18	1873	1890	ACCTGTAGCACAAGGTAAGGC	59.997	21	GCATTGCCTTCAACATGTGGT	59.999	21	255	1766	2020	CCACCACCACCATGTCCATAA	59.995	21	GCATTGCCTTCAACATGTGGT	59.999	21	141	1880	2020	ATTATCACCACCACCACCACC	59.995	21	GCATTGCCTTCAACATGTGGT	59.999	21	154	1867	2020
Thecc1EG011962t1	1	p3	(ATC)6	18	519	536	GTAAAGTGACGGCTGTGGAGA	59.999	21	TATCCTGTCATTCCGGGCATG	59.928	21	139	115	253	GTAAAGTGACGGCTGTGGAGA	59.999	21	CATATCCTGTCATTCCGGGCA	59.928	21	141	115	255	TGGTTCACAGGAGTTGCATGT	60.134	21	TCTCCACAGCCGTCACTTTAC	59.999	21	107	29	135
Thecc1EG006253t1	1	p3	(GAA)14	42	496	537	ACCTTATCACTCCCCCTCCTC	60.062	21	TGCACTCCATGTAGGTGACAC	59.998	21	170	44	213	GTGTCACCTACATGGAGTGCA	59.998	21	TTGGACGAACGGAAGGAATGT	59.929	21	222	193	414	GTGTCACCTACATGGAGTGCA	59.998	21	CGAACGGAAGGAATGTCGTTG	59.874	21	217	193	409
Thecc1EG021304t1	1	p3	(TGG)7	21	282	302	GGTGGTGGTGGAAGCTACTAC	60.066	21	GCGTGGCAGCAAAAGTAGAAA	60.002	21	250	291	540	GGTGGTGGTGGAAGCTACTAC	60.066	21	GTTTCCCAGACCCTGAAGGAG	59.996	21	214	291	504	GTGGCATGTACTACCCTCCAC	60.134	21	GCGTGGCAGCAAAAGTAGAAA	60.002	21	159	382	540
Thecc1EG030591t1	1	p3	(GGC)6	18	16	33	CCACCTTGCACAGTTTGATGG	60	21	CTGCCTGAAAAGGTGAACTGC	60.001	21	160	1502	1661	CCACCTTGCACAGTTTGATGG	60	21	GCTGCCTGAAAAGGTGAACTG	60.001	21	161	1502	1662	CAGTTCACCTTTTCAGGCAGC	60.001	21	GTGGAGAAGTCAATGGACCGT	59.998	21	264	1642	1905
Thecc1EG002581t1	1	p3	(CTT)9	27	18	44	CGGTTAGTTTGAGTCCGGGAA	59.999	21	CAAGGAAGGAGAATGCACCCT	59.995	21	218	943	1160	AAGGGTGGATGCAATGCTGTA	59.994	21	CCACGGTTTGTCCCAACATTC	60.001	21	177	2657	2833	TTCACCGGCTAAAGAACCTCC	59.997	21	CAAAGCTCTGTCTGGGGATGT	59.996	21	202	1352	1553
Thecc1EG002581t1	2	p3	(AGA)6	18	747	764	CGGTTAGTTTGAGTCCGGGAA	59.999	21	CAAGGAAGGAGAATGCACCCT	59.995	21	218	943	1160	AAGGGTGGATGCAATGCTGTA	59.994	21	CCACGGTTTGTCCCAACATTC	60.001	21	177	2657	2833	TTCACCGGCTAAAGAACCTCC	59.997	21	CAAAGCTCTGTCTGGGGATGT	59.996	21	202	1352	1553
Thecc1EG027427t1	1	p9	(AAAGAAGGA)3	27	1005	1031	TGATATTGCTCTGCCGCGTAT	59.999	21	ATCCCTCTCTCTATCTCGGCC	59.995	21	298	473	770	TGAATCACTCGGTGCATTGGA	59.997	21	ATCCCTCTCTCTATCTCGGCC	59.995	21	259	512	770	TCGGTGCATTGGATCCAAGAA	59.996	21	ATCCCTCTCTCTATCTCGGCC	59.995	21	251	520	770
Thecc1EG044703t1	1	p6	(AGAGAA)4	24	89	112	GCATCGGTTGGGAGAGAGAAA	60.066	21	TCCTTTCTCTTTCCCTGTCGAC	59.701	22	148	5	152	GCATCGGTTGGGAGAGAGAAA	60.066	21	CCTTTCTCTTTCCCTGTCGACT	59.7	22	147	5	151	AGAGAAGAATGGTGCGACTCC	59.794	21	TCCTTTCTCTTTCCCTGTCGAC	59.701	22	100	53	152
Thecc1EG030954t1	1	p3	(TGA)9	27	1509	1535	GTCGACCTGTTAGCTGTGGAA	59.999	21	CCAAAGACCTCTGAATGGCCT	59.995	21	234	82	315	GATGAATCCACTGAGCCCACA	60.065	21	CCAAAGACCTCTGAATGGCCT	59.995	21	289	27	315	TGATGAATCCACTGAGCCCAC	60.065	21	CCAAAGACCTCTGAATGGCCT	59.995	21	290	26	315
Thecc1EG029209t1	1	p3	(GAG)6	18	775	792	TAGTTTACCGCCACCTCCAAC	59.998	21	TCAACTGCGAAATCTCCAGCT	59.998	21	269	809	1077	TAGTTTACCGCCACCTCCAAC	59.998	21	TCCTCTGCTTCTCCATCTCCA	59.992	21	194	809	1002	AGGACTACACGAAGACTCCGA	59.997	21	ACCTCCACCTGCAATCTTAGC	60.065	21	104	376	479
Thecc1EG029209t1	2	p3	(AAT)7	21	1138	1158	TAGTTTACCGCCACCTCCAAC	59.998	21	TCAACTGCGAAATCTCCAGCT	59.998	21	269	809	1077	TAGTTTACCGCCACCTCCAAC	59.998	21	TCCTCTGCTTCTCCATCTCCA	59.992	21	194	809	1002	AGGACTACACGAAGACTCCGA	59.997	21	ACCTCCACCTGCAATCTTAGC	60.065	21	104	376	479
Thecc1EG042666t1	1	p3	(CTC)11	33	5	37	TTGCTTCCGTTGCCATTCTTG	60	21	CTGTGTGATCATGCTCATGCG	60.004	21	221	551	771	ATGCAGTTTCATCCCTCTGGG	60.064	21	CAAGAATGGCAACGGAAGCAA	60	21	122	450	571	CGCATGAGCATGATCACACAG	60.004	21	CCCTTGTCTCAGGCATGTGAT	60.065	21	291	751	1041
Thecc1EG015626t1	1	p3	(CAT)9	27	145	171	AGGGAAGAGCGAGTCCAAATG	60.066	21	ATCCGGGAAATTGACGTGTGA	59.997	21	113	546	658	GGGAAGAGCGAGTCCAAATGA	60.066	21	ATCCGGGAAATTGACGTGTGA	59.997	21	112	547	658	AACACATCACCACCACCACTT	60.064	21	TCTTTCGAGCTGAGAGAGGGA	59.995	21	162	79	240
Thecc1EG001644t1	1	p3	(GAT)7	21	106	126	TGCAGCATCAACTCACCTGAT	59.996	21	AGGTAACCATGGCCATCACTG	60.064	21	112	945	1056	TGCAGCATCAACTCACCTGAT	59.996	21	CAGGTAACCATGGCCATCACT	60.064	21	113	945	1057	ATGCAGCATCAACTCACCTGA	59.996	21	AGGTAACCATGGCCATCACTG	60.064	21	113	944	1056
Thecc1EG019728t1	1	p3	(GAT)6	18	1276	1293	TGAGATGTTCACCTCTGGCAC	59.998	21	CACCGATCTTGACCTGTCCAA	59.998	21	200	326	525	AACTGGGCTCGCCAAATTCTA	59.996	21	CACCGATCTTGACCTGTCCAA	59.998	21	127	399	525	TAAGAACTGGGCTCGCCAAAT	59.996	21	CACCGATCTTGACCTGTCCAA	59.998	21	131	395	525
Thecc1EG005306t1	1	p3	(CAG)11	33	163	195	TTCTCAGTCATCACCTGTGCC	59.998	21	GCTGGAAGTTGAGCCAAAAGG	60	21	166	977	1142	GGCGTTTACTTCTCACTGGGA	59.998	21	GCCTTGCGATTGTCAAACACT	60.001	21	100	3526	3625	AGGCGTTTACTTCTCACTGGG	59.998	21	GCCTTGCGATTGTCAAACACT	60.001	21	101	3525	3625
Thecc1EG005306t1	2	p3	(CAA)8	24	1609	1632	TTCTCAGTCATCACCTGTGCC	59.998	21	GCTGGAAGTTGAGCCAAAAGG	60	21	166	977	1142	GGCGTTTACTTCTCACTGGGA	59.998	21	GCCTTGCGATTGTCAAACACT	60.001	21	100	3526	3625	AGGCGTTTACTTCTCACTGGG	59.998	21	GCCTTGCGATTGTCAAACACT	60.001	21	101	3525	3625
Thecc1EG002729t1	1	p1	(A)16	16	799	814	TTTAAGGCAGAGGCAGAAGGG	59.995	21	AAAGCTAGGACTAGGAGGGGG	60.062	21	264	932	1195	GCCAGAATTCGATCCACATGC	60.002	21	TCCTAATGCAATTGCGGGACT	60.065	21	193	50	242	TTTAAGGCAGAGGCAGAAGGG	59.995	21	TAGGAGGGGGTGGATCAAGAG	60.062	21	253	932	1184
Thecc1EG021495t1	1	p3	(CTG)6	18	617	634	TAGGTGGGGTGACGAACAATG	59.997	21	TCACAGCTGGTCCATTTCTCC	59.996	21	209	772	980	TAGGTGGGGTGACGAACAATG	59.997	21	GCTGGTCCATTTCTCCAAGGA	59.995	21	204	772	975	TAGGTGGGGTGACGAACAATG	59.997	21	AGCTGGTCCATTTCTCCAAGG	59.995	21	205	772	976
Thecc1EG001223t1	1	p6	(GAATGG)4	24	354	377	CTCGCCGGAAATAGCCATTTG	60.002	21	CTCACTCTCCACCACTCCAAC	59.999	21	222	105	326	GTTGGAGTGGTGGAGAGTGAG	59.999	21	CCAAGCCTCCTCTTTCCCAAT	59.994	21	186	306	491	GAGGCAATTGACCAAGGAGGA	59.995	21	TGAATGTGGCAGGGAATCGAA	59.996	21	116	1811	1926
Thecc1EG005474t1	1	p3	(CTG)6	18	4442	4459	TCGTTCAAGCAAGACCTCCTC	59.999	21	CGCCCAGCCAATGTATTTAGC	60.001	21	154	6703	6856	GGGGTCGTTTGATGAGACAGT	59.998	21	ATTGCACACTCCATTGTTGCC	59.999	21	245	8434	8678	GAGTTCTGAGGGCCGAAGAAA	59.998	21	CGCCCAGCCAATGTATTTAGC	60.001	21	189	6668	6856
Thecc1EG006547t1	1	p3	(CAA)6	18	102	119	TTCTTCCGATGTTCCCACCAG	59.997	21	CCATGGACCAAACAGCTGTTG	60	21	117	7612	7728	TTCTTCCGATGTTCCCACCAG	59.997	21	CAACCATGGACCAAACAGCTG	60	21	120	7612	7731	ACAGCTGTCTGGATGAACCTG	59.997	21	GCAGTCAAAACTTCAGCCCAG	60.001	21	121	5191	5311
Thecc1EG040009t1	1	p3	(GAA)7	21	301	321	ACAGATGCAGCAGGTCAATGA	59.996	21	TGGTGATCCTTCGCTCGAAAA	59.998	21	260	488	747	CACAGATGCAGCAGGTCAATG	59.868	21	TGGTGATCCTTCGCTCGAAAA	59.998	21	261	487	747	GCAGCAGGTCAATGATATGCC	59.731	21	TGGTGATCCTTCGCTCGAAAA	59.998	21	254	494	747
Thecc1EG031018t1	1	p3	(CAT)10	30	2807	2836	GCTTGCCAAAAGGGTTAAGGG	59.998	21	ATTCGGGTGTGGCTCAAGAAT	59.995	21	299	1945	2243	GGAGATGGAAGTGCTCCCAAA	59.995	21	CCCTTAACCCTTTTGGCAAGC	59.998	21	176	1790	1965	ATTCTTGAGCCACACCCGAAT	59.995	21	AAGGTAATCCAAGGGTGGCAG	59.994	21	153	2223	2375
Thecc1EG000784t1	1	p3	(CCG)6	18	982	999	GTGGAGCCACATGAGACTCAA	59.998	21	TTGACAGTCCTAGTGCTGCTG	59.999	21	199	1029	1227	TTTCACGGGAATGCAGCAAAG	60	21	GCAGAACCCACCATTGTCCTA	59.996	21	134	2514	2647	TTTCACGGGAATGCAGCAAAG	60	21	TAGCAGAACCCACCATTGTCC	59.996	21	136	2514	2649
Thecc1EG044542t1	1	p3	(TGC)6	18	15	32	GTATCCGACACGCATCTCCAT	60	21	GTAGATACCTCGGAGCTTGCC	60	21	191	2859	3049	GTATCCGACACGCATCTCCAT	60	21	GGTAGATACCTCGGAGCTTGC	60	21	192	2859	3050	TCTCCATTCTCTGTGTTGGCC	59.996	21	GTAGATACCTCGGAGCTTGCC	60	21	177	2873	3049
Thecc1EG011904t1	1	p3	(CAC)7	21	476	496	GCTGCTCGTGGGATAGCTTAT	59.999	21	GCAAGTCCAAAGTCCGAAACC	60.002	21	125	1497	1621	GCTGCTCGTGGGATAGCTTAT	59.999	21	GGCAAGTCCAAAGTCCGAAAC	60.002	21	126	1497	1622	CGAATTCATCATCGCCACCAC	60.004	21	GAGAACTGGCTGGTGTAAGCT	59.997	21	174	526	699
Thecc1EG008929t1	1	p3	(GAA)8	24	198	221	AGCTGCCAATCCCGTTCTTAA	59.996	21	TCTTCTTCTTCTGGGTCCCCA	60.133	21	200	47	246	AAGCTGCCAATCCCGTTCTTA	59.996	21	TCTTCTTCTTCTGGGTCCCCA	60.133	21	201	46	246	CCTGATGATGACCCAGTACCG	59.931	21	TTCGTGTTCTGAGCGAGACTC	60.069	21	234	350	583
Thecc1EG006935t1	1	p3	(GAA)6	18	1198	1215	CGCATATTTGTTGCTAGCCCC	60.001	21	CCAGCCAAAGCCTCCAATAGA	60.064	21	228	927	1154	GTACATCGAGCGAGGCCATAA	60.001	21	CCTGAGATCAGCTGCTGGAAA	60.066	21	231	311	541	AAGAACTCGTCGCCATGAAGT	59.999	21	CCTGAGATCAGCTGCTGGAAA	60.066	21	250	292	541
Thecc1EG039636t1	1	p3	(CAG)6	18	19	36	TGATGTGCACTCCAATCAGCT	59.996	21	GCATCCAGAACACGTAGGGAA	60.066	21	285	257	541	GCGACAAGGGAGATCACAGAA	60.067	21	AGCTGATTGGAGTGCACATCA	59.996	21	217	61	277	TTGAGCGACAAGGGAGATCAC	60.067	21	AGCTGATTGGAGTGCACATCA	59.996	21	221	57	277
Thecc1EG004181t1	1	p6	(CCAAGC)4	24	653	676	GCTTCAAAGGCAAAGGAAGGG	59.999	21	TTCTCCTTAGGCTTGGGCTTG	59.995	21	233	453	685	GCCTAAACCTGCTTCAAAGGC	60.068	21	TTCTCCTTAGGCTTGGGCTTG	59.995	21	243	443	685	AGAGTACAAAAGCGGCTTCCA	59.928	21	TTCTCCTTAGGCTTGGGCTTG	59.995	21	211	475	685
Thecc1EG030268t1	1	p3	(CAA)6	18	1728	1745	TGTCAGCGTCAAGAAGGAGAC	60	21	TGCAATTGCGCTAGCTCATTC	59.935	21	177	278	454	ACTGTCAGCGTCAAGAAGGAG	60	21	TGCAATTGCGCTAGCTCATTC	59.935	21	179	276	454	GAATGAGCTAGCGCAATTGCA	59.935	21	AGGCACTATCACGTCGTGTTT	59.999	21	220	434	653
Thecc1EG036867t1	1	p3	(CTA)6	18	77	94	GTTCCCCTTGGTATGGACTGG	60.065	21	GCCTTGGGACTGAGCTTTACT	59.996	21	108	276	383	AGTAAAGCTCAGTCCCAAGGC	59.996	21	TGACGATCTTGAACCGTTGGT	59.93	21	190	363	552	AGTAAAGCTCAGTCCCAAGGC	59.996	21	GAACCGGTAAAGCAACGAACC	60.07	21	144	363	506
Thecc1EG027698t1	1	p2	(TA)19	38	202	239	TCAGCTCTTTCCCTCCTCTCA	59.922	21	AAATTGTGATGTGGCCGGTTG	59.999	21	224	47	270	ACTCAGCTCTTTCCCTCCTCT	59.921	21	AAATTGTGATGTGGCCGGTTG	59.999	21	226	45	270	CCCTCAACTCAGCTCTTTCCC	60.34	21	AAATTGTGATGTGGCCGGTTG	59.999	21	232	39	270
Thecc1EG042452t1	1	p3	(TAC)6	18	4	21	GAACGTCAGGAGGCTTTCAGA	59.999	21	CAATGGTGGTGAAGTTGCCAG	60	21	112	1197	1308	CTGGCAACTTCACCACCATTG	60	21	TTCGCCTCTCACTCAAAGCAT	59.998	21	270	1288	1557	CTGGCAACTTCACCACCATTG	60	21	ATTCGCCTCTCACTCAAAGCA	59.998	21	271	1288	1558
Thecc1EG003272t1	1	p3	(AAG)7	21	122	142	TACTTGGCAGGAACAAGACCC	59.927	21	AACCTCAGCTTCGTTGGAGAG	59.999	21	186	480	665	CTCTGGCTTGTGGTTTACCCT	59.926	21	AACCTCAGCTTCGTTGGAGAG	59.999	21	163	503	665	CGCTGCCTCAAATACCAAAGG	59.867	21	AACCTCAGCTTCGTTGGAGAG	59.999	21	113	553	665
Thecc1EG035392t3	1	p3	(CAG)9	27	778	804	TGGTACCATCTGGGCCTTCTA	59.991	21	CATTGGGCACATTTCCAAGCA	59.998	21	186	1	186	TGGTACCATCTGGGCCTTCTA	59.991	21	ACATTGGGCACATTTCCAAGC	59.998	21	187	1	187	CGCAAAGCTCCGTTCAGAAAA	60.003	21	TTCCCCACCAAACCATTTCCA	60.062	21	169	2377	2545
Thecc1EG035392t3	2	p3	(CAG)6	18	814	831	TGGTACCATCTGGGCCTTCTA	59.991	21	CATTGGGCACATTTCCAAGCA	59.998	21	186	1	186	TGGTACCATCTGGGCCTTCTA	59.991	21	ACATTGGGCACATTTCCAAGC	59.998	21	187	1	187	CGCAAAGCTCCGTTCAGAAAA	60.003	21	TTCCCCACCAAACCATTTCCA	60.062	21	169	2377	2545
Thecc1EG016555t1	1	p3	(CAG)6	18	3727	3744	AAGAACCGGCTCTTTTCGCTA	59.998	21	GAGAGTTGCACTCCTCGTTCA	60	21	172	3262	3433	AAGAACCGGCTCTTTTCGCTA	59.998	21	CAGAGAGTTGCACTCCTCGTT	60	21	174	3262	3435	TTGGGAGGGTGATGATTGACG	60.065	21	GAGAGTTGCACTCCTCGTTCA	60	21	253	3181	3433
Thecc1EG012328t1	1	p3	(CTC)7	21	39	59	TCTACTCCTCCTCCTCCTCCT	59.988	21	GAAAGGTAGTGGGGAAGGGTG	59.996	21	188	34	221	ATCATCAGCGATGCCATCCTT	59.927	21	GAAAGGTAGTGGGGAAGGGTG	59.996	21	100	122	221	TCTACTCCTCCTCCTCCTCCT	59.988	21	AAGGATGGCATCGCTGATGAT	59.927	21	109	34	142
Thecc1EG012328t1	2	p3	(CTT)7	21	417	437	TCTACTCCTCCTCCTCCTCCT	59.988	21	GAAAGGTAGTGGGGAAGGGTG	59.996	21	188	34	221	ATCATCAGCGATGCCATCCTT	59.927	21	GAAAGGTAGTGGGGAAGGGTG	59.996	21	100	122	221	TCTACTCCTCCTCCTCCTCCT	59.988	21	AAGGATGGCATCGCTGATGAT	59.927	21	109	34	142
Thecc1EG000863t1	1	p3	(CCG)8	24	77	100	TGAATTAAGCCCCTCAGCTGG	60.064	21	TCTCTGCACCCAACCTCATTC	59.996	21	140	371	510	TGAATTAAGCCCCTCAGCTGG	60.064	21	CTCTCTGCACCCAACCTCATT	59.996	21	141	371	511	CTGAAGCATCCGAATTGGCTG	59.935	21	TCTCTGCACCCAACCTCATTC	59.996	21	276	235	510
Thecc1EG020508t1	1	p3	(TCT)6	18	36	53	TATCAGGCCTTGCTGTGTCTG	60.066	21	CATGGGTGTCTTCAGCAGAGT	59.997	21	198	649	846	GAGTTTTCAACTGCTCGCTGG	60.07	21	CATGGGTGTCTTCAGCAGAGT	59.997	21	229	618	846	TATCAGGCCTTGCTGTGTCTG	60.066	21	TAAGAGGCTGGTGGAGATCCA	59.992	21	165	649	813
Thecc1EG045219t1	1	p6	(TGGAAC)4	24	26	49	TAGGCAGCCTTCTCCTCATCT	60.063	21	TGTTTCATGTCCCTCCGTGAG	59.998	21	164	154	317	TAGGCAGCCTTCTCCTCATCT	60.063	21	CTGTTTCATGTCCCTCCGTGA	59.998	21	165	154	318	TCTAGGCAGCCTTCTCCTCAT	60.063	21	TGTTTCATGTCCCTCCGTGAG	59.998	21	166	152	317
Thecc1EG020928t1	1	p3	(GAA)6	18	295	312	TCCTCAGCCTGATGCAATTGT	59.995	21	TTGCTGGCAATAGTGGTGGAT	59.994	21	137	323	459	TCCTCAGCCTGATGCAATTGT	59.995	21	TGTGGGAAGCCCTATTTGCAT	59.993	21	265	323	587	ATCCACCACTATTGCCAGCAA	59.994	21	TGTGGGAAGCCCTATTTGCAT	59.993	21	149	439	587
Thecc1EG002609t1	1	p3	(AAG)7	21	865	885	CAGTCCCGAAACCATCTCCAA	59.997	21	GTTTCAGAGGCGAGACAAGGA	59.999	21	134	195	328	TCCACTCATCATCTCCACCCT	59.991	21	TTGGAGATGGTTTCGGGACTG	59.997	21	197	19	215	CTTTCCCATCTCCACCTGCAT	60.064	21	GTTTCAGAGGCGAGACAAGGA	59.999	21	225	104	328
Thecc1EG012096t1	1	p3	(GAA)7	21	667	687	GCTTGGACTCTTTGATGGGGA	59.995	21	TCCTGAATCTCCCTCGAACCT	59.993	21	142	725	866	AGCTTGGACTCTTTGATGGGG	59.995	21	TCCTGAATCTCCCTCGAACCT	59.993	21	143	724	866	GCGAAATCAAGTCGAAGGAGC	59.939	21	TCAAACGGAGACTTCGGACTG	60.001	21	127	37	163
Thecc1EG014589t1	1	p2	(CT)9	18	948	965	TGCCGATGATAACATACCCGG	59.998	21	TAGACGCTGATGATGATGGGC	59.999	21	280	667	946	CTTCTCCCTGAAACCCCTGAC	59.996	21	GACACGTGTCCTTCACCAGAT	59.999	21	292	270	561	TTCAGACCGATCGCTCCAAAA	59.998	21	GTCAGGGGTTTCAGGGAGAAG	59.996	21	204	87	290
Thecc1EG010401t1	1	p3	(AAG)8	24	79	102	GGAGAGGCAAATGGAAGAGCT	60.065	21	GAAGGCTGCCATCATCTCCTT	60.134	21	104	160	263	GGAGAGGCAAATGGAAGAGCT	60.065	21	GGAAGAGAAGGCTGCCATCAT	60.134	21	110	160	269	AGGAGAGGCAAATGGAAGAGC	60.065	21	GAAGGCTGCCATCATCTCCTT	60.134	21	105	159	263
Thecc1EG042544t1	1	p3	(AGA)6	18	690	707	TCTGGTGGATGACTCAACAGC	59.998	21	CACCAAGTCCCTGCTCATTCT	59.996	21	229	956	1184	CTGGTGGATGACTCAACAGCT	59.997	21	CACCAAGTCCCTGCTCATTCT	59.996	21	228	957	1184	TAGGGATTAGTGTGAGGCCCA	59.991	21	GCTGTTGAGTCATCCACCAGA	59.998	21	112	865	976
Thecc1EG030312t1	1	p3	(GAT)6	18	763	780	GTTTGGAAGCGCAAAGATGGT	60	21	CGAGCAGGTGAAGACATGTCT	60.067	21	215	455	669	GTCGAGCACTGTCCATGAGAA	60.068	21	ACCATCTTTGCGCTTCCAAAC	60	21	117	359	475	CGGGTTCTGCTTGAAATGGTG	60.068	21	ACCATCTTTGCGCTTCCAAAC	60	21	269	207	475
Thecc1EG041395t1	1	p3	(GAA)6	18	79	96	TGAGGAATCTGGTGAGCACAC	59.998	21	TGAGACAACAGGATCTGCCAC	59.998	21	121	1913	2033	CCTCCTGGTTCTTGGGTTCTC	59.996	21	GTGTGCTCACCAGATTCCTCA	59.998	21	251	1683	1933	CTCCTCCTGGTTCTTGGGTTC	59.996	21	GTGTGCTCACCAGATTCCTCA	59.998	21	253	1681	1933
Thecc1EG029409t1	1	p7	(CAACTTG)5	35	210	244	TTTTCGAAAGAGGGTGGGAGG	59.927	21	GCAAGTTGCAAGTTGGCTACC	60.603	21	114	110	223	TTTTCGAAAGAGGGTGGGAGG	59.927	21	CAAGTTGCAAGTTGGCTACCA	59.319	21	113	110	222	GAGGGTGGGAGGTTCGTTTTT	60.478	21	GCAAGTTGCAAGTTGGCTACC	60.603	21	105	119	223
Thecc1EG024485t1	1	p3	(GAA)8	24	940	963	ACTGTCTGTGCACGATGTCAT	59.999	21	AATGACTTTGCAGCCCGTTTC	60	21	209	1224	1432	TTTGATGGTTTTGCTCCAGCG	60	21	ATGACATCGTGCACAGACAGT	59.999	21	156	1089	1244	CTCCTGTTCCTGGGACAACTC	59.997	21	TAGCCTCATCAACCCACCAAC	59.996	21	221	1783	2003
Thecc1EG014405t1	1	p3	(CAG)6	18	58	75	AGTTGGAGGATCGTAGGGACA	59.993	21	CCATTTCAGGGTTCGTCTCCA	59.997	21	246	784	1029	AGTTGGAGGATCGTAGGGACA	59.993	21	CCAGCTGCCCTCTCAAAACTA	59.996	21	181	784	964	GGATTCGCTTCAGTTGGAGGA	60.066	21	CCATTTCAGGGTTCGTCTCCA	59.997	21	257	773	1029
Thecc1EG026649t1	1	p3	(GAT)7	21	1285	1305	GGCTCAAACTTTGATGCTGCA	60	21	CCCACTACCACTTTTTGCTGC	60	21	234	807	1040	TGGCTCAAACTTTGATGCTGC	60	21	CCCACTACCACTTTTTGCTGC	60	21	235	806	1040	TGAAGGCAATCCCTCTGAACC	59.995	21	CCCACTACCACTTTTTGCTGC	60	21	178	863	1040
Thecc1EG025731t1	1	p3	(TGC)7	21	453	473	GGGCCTTATGGTCTTTGGACA	59.995	21	CTGCCATGCTTCCCAAACTTC	60.067	21	207	389	595	TGGGCCTTATGGTCTTTGGAC	59.995	21	CTGCCATGCTTCCCAAACTTC	60.067	21	208	388	595	GTGGGCCTTATGGTCTTTGGA	59.995	21	CTGCCATGCTTCCCAAACTTC	60.067	21	209	387	595
Thecc1EG024174t2	1	p3	(TTG)6	18	29	46	GGAAAATGGCAAGTGAAGCGT	60	21	CCTCTGTGGAGAGCACGAAAT	60.067	21	201	4	204	TTGTTCACTTGGGAGGGGATG	59.925	21	ATGCACCTTAACCCAGATGCA	59.994	21	277	1036	1312	TCATGGGGGACTGGTTATCCT	59.989	21	CATCCCCTCCCAAGTGAACAA	59.925	21	154	903	1056
Thecc1EG035566t1	1	p1	(A)16	16	150	165	AAAAGGCTCTCTGCAAATGGC	59.726	21	TGCTGTGAGGGAGAGAGAAGT	60.203	21	172	18	189	GCCAAAAGGCTCTCTGCAAAT	59.726	21	TGCTGTGAGGGAGAGAGAAGT	60.203	21	175	15	189	TCAGACTCTCCCATGGGAAGA	59.637	21	TGCTGTGAGGGAGAGAGAAGT	60.203	21	107	83	189
Thecc1EG027335t1	1	p3	(CAC)6	18	85	102	GTAGCCCTGACTGTTACACCC	60.066	21	TCGAATCCTTGGGTCAACCTG	59.997	21	182	319	500	TTCCGAAAGCACTGATGTCCA	59.928	21	TCGAATCCTTGGGTCAACCTG	59.997	21	203	298	500	ATTCTCACAATCCCAGCTGCA	59.995	21	TGGACATCAGTGCTTTCGGAA	59.928	21	294	25	318
Thecc1EG025329t1	1	c	(TC)8(AC)10	36	79	114	TGCAGCAAAGAATGAGTCACA	58.426	21	TGTGTGTGTGTGTGTGTGAGA	59.999	21	104	7	110	TGCAGCAAAGAATGAGTCACA	58.426	21	GTGTGTGTGTGTGTGTGTGAG	59.871	21	105	7	111	TGCAGCAAAGAATGAGTCACA	58.426	21	GAGTGTGTGTGTGTGTGTGTG	59.871	21	109	7	115
Thecc1EG033844t1	1	p2	(CT)11	22	447	468	GGTGTGGAGCAGGAATTGAGA	59.996	21	CTCAAAACTTGCCCTTGGAGC	60	21	102	3186	3287	AGGTGTGGAGCAGGAATTGAG	59.996	21	CTCAAAACTTGCCCTTGGAGC	60	21	103	3185	3287	AGAGGAACAGGCCAACATGAG	59.996	21	CTCAAAACTTGCCCTTGGAGC	60	21	277	3011	3287
Thecc1EG001824t1	1	p3	(GTG)7	21	589	609	ATCGATCGGTTTTGTGAGCCT	60.066	21	GAAAGACCCACTCCCCTCTTG	59.996	21	110	1236	1345	GTTCTAGGGACATGGTGGTGG	60.065	21	ATGCACATCACCACAGACAGT	59.927	21	255	609	863	GGTTCTAGGGACATGGTGGTG	60.065	21	ATGCACATCACCACAGACAGT	59.927	21	256	608	863
Thecc1EG020818t1	1	p6	(ACCCTA)4	24	326	349	GTTTTCATGGCCACCAAGGTC	59.999	21	TCTTAGCCTGGCTCTGTCTCT	59.993	21	115	158	272	TCATGGCCACCAAGGTCTTAC	59.996	21	TCTTAGCCTGGCTCTGTCTCT	59.993	21	111	162	272	GTTTTCATGGCCACCAAGGTC	59.999	21	GGTGATTGTCTTAGCCTGGCT	60.065	21	123	158	280
Thecc1EG046784t1	1	p3	(AAG)12	36	403	438	CAAGATCCCAATGGCCTGTCT	60.064	21	ACACACATGATCCTCCACCAC	59.996	21	285	183	467	TCAAGATCCCAATGGCCTGTC	60.064	21	ACACACATGATCCTCCACCAC	59.996	21	286	182	467	CTCCTCCTTCCCGTTCTCAAC	60.067	21	AGACAGGCCATTGGGATCTTG	60.064	21	119	85	203
Thecc1EG044373t1	1	p3	(AGC)7	21	49	69	AAGCTCATGGAAGAGTGGTGG	59.996	21	AGTCATCAAACAGCATCCGGT	59.996	21	271	531	801	CCAAGCTCATGGAAGAGTGGT	59.996	21	AGTCATCAAACAGCATCCGGT	59.996	21	273	529	801	ACCAAGCTCATGGAAGAGTGG	59.996	21	AGTCATCAAACAGCATCCGGT	59.996	21	274	528	801
Thecc1EG001700t1	1	p6	(CCAAAG)4	24	368	391	AGCAAAGCGAACTCATGGAGA	59.998	21	GTTGAGGGAACTGAGGGTGAG	59.997	21	114	12	125	AGCAAAGCGAACTCATGGAGA	59.998	21	GACATGGTCGATTTCAGCGTG	59.939	21	236	12	247	CTCACCCTCAGTTCCCTCAAC	59.997	21	GACATGGTCGATTTCAGCGTG	59.939	21	143	105	247
Thecc1EG005492t1	1	p2	(AG)11	22	9	30	CCGACACAAGTGAAGGCAAAG	60.002	21	CGCTCCCACTCAAAATGCAAA	60	21	246	250	495	TTTGCATTTTGAGTGGGAGCG	60	21	AAGAAGCTGCCATGATCACCA	59.995	21	252	475	726	CCGACACAAGTGAAGGCAAAG	60.002	21	CCATAACATGGGATCGGAGGG	59.996	21	159	250	408
Thecc1EG021765t1	1	p3	(TTC)6	18	27	44	CTGCCAACCACTCAACCATTG	60	21	ACTTGCTCTTTCATCCCCTGG	59.995	21	125	568	692	GGCATAGCAAATTCAGCAGGG	59.932	21	CCAGCTGTGACACTGAGGAAT	59.997	21	110	1377	1486	TCTTTTCGTCTCTGGGACTGC	59.999	21	TGCCCATGTCGGTAACTTTGA	59.928	21	188	796	983
Thecc1EG027377t1	1	p1	(A)17	17	265	281	AGCGGGGAGAGAGAAAGAGAA	60.273	21	GATAACCGTGTGGACCTTGGT	59.997	21	188	198	385	AGCGGGGAGAGAGAAAGAGAA	60.273	21	AGGTGCCGTTAAAGAGTTGCT	60.203	21	111	198	308	AGCGGGGAGAGAGAAAGAGAA	60.273	21	AGATAACCGTGTGGACCTTGG	59.722	21	189	198	386
Thecc1EG016569t1	1	p6	(CATCAC)4	24	95	118	TTCACCTTCGCTTCTTCTCCC	59.998	21	CTTTTCTTTCTTTGGCGGCGA	60.002	21	204	40	243	ACCTTCGCTTCTTCTCCCAAG	59.997	21	CTTTTCTTTCTTTGGCGGCGA	60.002	21	201	43	243	CCCTTCACCTTCGCTTCTTCT	59.997	21	CTTTTCTTTCTTTGGCGGCGA	60.002	21	207	37	243
Thecc1EG004403t1	1	p3	(GAA)8	24	751	774	TTGTCTGCAGGAGAGACGAAC	60	21	GGACCTTTTCTGTACTGCCGA	59.998	21	298	234	531	ATCGAGATCAGCGGATTCACC	60	21	TTATTGACACCTCCACCGACG	60.067	21	212	1613	1824	TTGTCTGCAGGAGAGACGAAC	60	21	CCGAGTTCAACGACTCCATCA	60.068	21	281	234	514
Thecc1EG012379t1	1	p3	(CAC)7	21	341	361	AGCATCGTTTGTTCCGAGAGT	59.999	21	GCCCCTCATGTCCTTTGAAGA	59.995	21	131	518	648	AGCATCGTTTGTTCCGAGAGT	59.999	21	AGCCCCTCATGTCCTTTGAAG	59.995	21	132	518	649	ACAAGGATTCTGTGCCAGAGG	59.996	21	AATGCAAGTCTCCGAGAGCAA	59.998	21	167	682	848
Thecc1EG037451t1	1	p3	(TGA)7	21	1008	1028	GTCAGTCCCAAGCCGAGTAAA	59.998	21	TTCTGACAGTGCCCTTCGTAC	59.999	21	255	3630	3884	GTACGAAGGGCACTGTCAGAA	59.999	21	AGCAGACTGAGGAGAACAAGC	59.998	21	231	3864	4094	ACAGGTGAAATTAGCGAGCCA	59.997	21	TTCTGACAGTGCCCTTCGTAC	59.999	21	165	3720	3884
Thecc1EG005553t1	1	p3	(TGC)9	27	54	80	AATGCGTACGGTTTTGATGCC	60.136	21	AAATCCTGCTCATGCTCAGCT	60.065	21	209	87	295	GGCAATGCGTACGGTTTTGAT	60.136	21	AAATCCTGCTCATGCTCAGCT	60.065	21	212	84	295	ACCCCTCTTTGTCTGCAATGT	59.854	21	AAATCCTGCTCATGCTCAGCT	60.065	21	180	116	295
Thecc1EG030252t1	1	p3	(TGG)6	18	687	704	TCATGGTAGTGGATATGGCGC	59.998	21	CAAAACCACTGCCATGTCCTG	60	21	278	461	738	ATGGTAGTGGATATGGCGCTG	59.998	21	CAAAACCACTGCCATGTCCTG	60	21	276	463	738	CATGGTAGTGGATATGGCGCT	59.998	21	CAAAACCACTGCCATGTCCTG	60	21	277	462	738
Thecc1EG030252t1	2	p3	(GGA)8	24	766	789	TCATGGTAGTGGATATGGCGC	59.998	21	CAAAACCACTGCCATGTCCTG	60	21	278	461	738	ATGGTAGTGGATATGGCGCTG	59.998	21	CAAAACCACTGCCATGTCCTG	60	21	276	463	738	CATGGTAGTGGATATGGCGCT	59.998	21	CAAAACCACTGCCATGTCCTG	60	21	277	462	738
Thecc1EG014113t1	1	p3	(CAC)7	21	2597	2617	TTGCTTTCATGCTTGCTGGTC	60	21	TATAACTGGCGTGCACCCTTT	59.996	21	275	403	677	CTTGCTTTCATGCTTGCTGGT	59.999	21	TATAACTGGCGTGCACCCTTT	59.996	21	276	402	677	ACTTGCTTTCATGCTTGCTGG	59.999	21	TATAACTGGCGTGCACCCTTT	59.996	21	277	401	677
Thecc1EG030432t1	1	p2	(AT)8	16	67	82	AGTTTTGGTTTCATTGGTTGGGG	60.118	23	TATGTTGCTGAGTTCTCCGCT	59.449	21	100	104	203	TTTTGGTTTCATTGGTTGGGGG	59.826	22	TTTATGTTGCTGAGTTCTCCGC	59.258	22	100	106	205	TTTGGTTTCATTGGTTGGGGG	59.229	21	CTTTATGTTGCTGAGTTCTCCGC	60.182	23	100	107	206
Thecc1EG039715t1	1	p3	(GCA)6	18	1722	1739	TGTCTCCTCCACAATGTCACG	59.999	21	CCTTGCCACAAGTTCTTGAGC	60.001	21	282	258	539	GTCTCCTCCACAATGTCACGT	59.999	21	CCTTGCCACAAGTTCTTGAGC	60.001	21	281	259	539	GGCGTAATTTGCAGGTTGGTT	60	21	CCAGGTTGTCTAGGTCGCTTT	59.998	21	145	1024	1168
Thecc1EG030739t1	1	p3	(TGA)6	18	1047	1064	GCTTGAGATGGTGACCTTGGA	59.996	21	CGAAAAACGAGTCCTGGAGGA	59.999	21	200	839	1038	GCTTGAGATGGTGACCTTGGA	59.996	21	TCGAAAAACGAGTCCTGGAGG	59.999	21	201	839	1039	ATGGTGACCTTGGAAATCCCC	59.993	21	CGAAAAACGAGTCCTGGAGGA	59.999	21	193	846	1038
Thecc1EG030194t2	1	p3	(GTC)6	18	35	52	CTGGTGCAACTGATTGGTTGG	60	21	CACTGCCAACCCAAGCTACTA	59.997	21	232	706	937	GAAACCGACAGGGAAGTGGAT	59.997	21	CCAACCAATCAGTTGCACCAG	60	21	181	546	726	CGTCGCGGTTTTCAGAAAAGT	60.004	21	ATCCACTTCCCTGTCGGTTTC	59.997	21	142	425	566
Thecc1EG020899t1	1	p3	(GAA)6	18	637	654	ACAGCATTCAAGACAAACGCC	60.001	21	CGCATCCTCCCTTGAGATACC	59.999	21	120	1044	1163	CAGCATTCAAGACAAACGCCA	60.001	21	CGCATCCTCCCTTGAGATACC	59.999	21	119	1045	1163	CAGGGGAGCCATCGTTAAAGT	60.065	21	TCGTCCTTGTCGTCCTTCTTG	60.001	21	193	545	737
Thecc1EG042174t1	1	p3	(ACC)7	21	435	455	ACAATGGCCAGAACGAAAAGC	60	21	CTTTGCTCCAACCTGTCTTGC	60.001	21	165	809	973	CAATGGCCAGAACGAAAAGCA	60	21	CTTTGCTCCAACCTGTCTTGC	60.001	21	164	810	973	GCAAGACAGGTTGGAGCAAAG	60.001	21	GGATTCGTTCGATTGCAGCTC	60.005	21	196	953	1148
Thecc1EG037568t1	1	p2	(AT)14	28	2364	2391	GAAGCTGGAAAAGGCTTGGTG	60	21	GAGTGGGACTCATCCTTGCAA	59.996	21	253	3	255	TTGCAAGGATGAGTCCCACTC	59.996	21	GTGAAGCTGCACTAGGTGAGT	59.999	21	219	235	453	TTGCAAGGATGAGTCCCACTC	59.996	21	AAGCTGCACTAGGTGAGTTCC	59.997	21	216	235	450
Thecc1EG037568t1	2	p2	(AT)9	18	2393	2410	GAAGCTGGAAAAGGCTTGGTG	60	21	GAGTGGGACTCATCCTTGCAA	59.996	21	253	3	255	TTGCAAGGATGAGTCCCACTC	59.996	21	GTGAAGCTGCACTAGGTGAGT	59.999	21	219	235	453	TTGCAAGGATGAGTCCCACTC	59.996	21	AAGCTGCACTAGGTGAGTTCC	59.997	21	216	235	450
Thecc1EG032465t1	1	p3	(TCC)9	27	163	189	AAATGCGTGTACGAGGACCTT	59.998	21	ACAGCACATGAATCCTCAGCA	59.996	21	146	321	466	GGAACAGGAAAGGAGCATGGA	59.995	21	AAGGTCCTCGTACACGCATTT	59.998	21	227	115	341	AGGAACAGGAAAGGAGCATGG	59.995	21	AAGGTCCTCGTACACGCATTT	59.998	21	228	114	341
Thecc1EG046031t1	1	p2	(CT)8	16	382	397	TCTTGAAATCGAGGCCTTCCC	60.065	21	TGGGGAGTGGAGAGAAGAGAG	59.993	21	141	32	172	CCATCGTACTGGTGGAGCTTT	60.066	21	TGGGGAGTGGAGAGAAGAGAG	59.993	21	122	51	172	CTCTCTTCTCTCCACTCCCCA	59.993	21	AGAGAGAGAGGATCGGGTTCC	60.134	21	239	152	390
Thecc1EG011219t4	1	p3	(AGA)6	18	206	223	CGATCATCAAGTCCTCTCCGG	60.001	21	ATGCAAATGATCAGGCCCAGA	60.063	21	289	302	590	ACCACCACCATCACCATGATC	60.064	21	CCGGAGAGGACTTGATGATCG	60.001	21	172	151	322	GACCACCACCATCACCATGAT	60.064	21	CCGGAGAGGACTTGATGATCG	60.001	21	173	150	322
Thecc1EG029927t1	1	p3	(CCA)7	21	4417	4437	TGACTCCTCCAGAGACTCCTG	59.995	21	CACTGGCCTTTTTGTTCCGAG	60.001	21	163	2330	2492	TGACTCCTCCAGAGACTCCTG	59.995	21	GCCTTTTTGTTCCGAGGACAC	60.002	21	158	2330	2487	TGACTCCTCCAGAGACTCCTG	59.995	21	TTGCTCTTCCCTAGGGATCCA	59.99	21	210	2330	2539
Thecc1EG047012t1	1	p3	(TCA)6	18	684	701	GAGAGCCCGTTCTCGATACAG	60.002	21	ATGTAGAGAGTGCCAGGGGAT	60.062	21	109	49	157	GAAGATGAAGCTGCAGAGGGT	60.066	21	TCTTCTGCATCCTCAAAGCGT	59.998	21	149	510	658	TGGAAGATGAAGCTGCAGAGG	60.066	21	TCTTCTGCATCCTCAAAGCGT	59.998	21	151	508	658
Thecc1EG040705t1	1	p2	(AT)8	16	36	51	TGGAAGCTACCTTGCTGTCTG	59.998	21	CCAAGCTTCAGTTGCAACCTC	60.001	21	152	193	344	GGAAGCTACCTTGCTGTCTGT	59.997	21	CCAAGCTTCAGTTGCAACCTC	60.001	21	151	194	344	TGGACTGGGATTTGAAGAGGC	59.995	21	AGAGAGGTGAGATGCTGGAGT	59.993	21	181	3463	3643
Thecc1EG022178t1	1	p5	(CCATC)5	25	208	232	CTCATATCCCACCTACCCCCA	60.133	21	TTCTTCATGCAGGGGAAAGCT	59.924	21	137	139	275	GAATGGGGCCGTGGTGTATTA	60.134	21	TTCTTCATGCAGGGGAAAGCT	59.924	21	219	57	275	TTCAAACAAAAGCTTGGGGCC	60.134	21	TTCTTCATGCAGGGGAAAGCT	59.924	21	196	80	275
Thecc1EG035143t1	1	p3	(CTT)8	24	248	271	TTCCCAGTCTTCGCAACAAGA	59.86	21	TGATGACATGACCACGACTGG	60.067	21	142	290	431	TCTTGTTCCCAGTCTTCGCAA	59.86	21	TGATGACATGACCACGACTGG	60.067	21	147	285	431	TTCTTGTTCCCAGTCTTCGCA	59.86	21	TGATGACATGACCACGACTGG	60.067	21	148	284	431
Thecc1EG006799t1	1	p3	(GAA)6	18	247	264	AGCATGGGCAACAATGGTTTC	59.998	21	ATGACCTGATGAGCAGCAACA	59.996	21	237	890	1126	TAACCTGAAACTCCGCCCTTC	59.997	21	TGGCCAAGGCTAATGCAGTAA	59.995	21	156	56	211	TAACCTGAAACTCCGCCCTTC	59.997	21	TTGGCCAAGGCTAATGCAGTA	59.995	21	157	56	212
Thecc1EG030363t1	1	p6	(CAGCAA)4	24	400	423	GAGCCAGCTTTACCAAGGACT	59.996	21	ACTCCTTTGAAGGCTCGAGTG	59.999	21	202	612	813	GAGCCAGCTTTACCAAGGACT	59.996	21	CAGGATTGGGACCTCGTTCAA	59.997	21	274	612	885	GAGCCAGCTTTACCAAGGACT	59.996	21	AGGATTGGGACCTCGTTCAAC	59.997	21	273	612	884
Thecc1EG040931t1	1	p3	(CAC)6	18	454	471	CACTCTCTGGGAACTGTGGAC	59.999	21	CGGATGAGTCATCTTCGGAGG	60.001	21	244	96	339	TGAGTCTTGCTCTTCTGCTGG	59.998	21	GAAGGTCCCCAAGGCATAACA	59.995	21	105	1118	1222	GGCTACTCTCTTTGTGTGGCT	59.997	21	TATCCCTCCAAACACTTGCCC	59.995	21	176	760	935
Thecc1EG029267t1	1	p3	(TCT)8	24	1471	1494	ATCTCCAAGGCCTGACAGTTG	59.996	21	CCAGTTGAGCCACCACAAATG	60	21	299	2309	2607	CATCTCCAAGGCCTGACAGTT	59.996	21	CCAGTTGAGCCACCACAAATG	60	21	300	2308	2607	CTCTCTCAACAGGGTGCCATT	59.996	21	TTTCGATCAACAGTGAGGCGA	60	21	122	978	1099
Thecc1EG015694t1	1	p3	(ACC)7	21	540	560	GAACCACCAACTCCAAACTGC	59.933	21	ACATGGTTGTGACGCTAAGGT	59.928	21	267	517	783	CACCACCACCATTTGCACAAT	59.93	21	ACATGGTTGTGACGCTAAGGT	59.928	21	234	550	783	GCTCCCTCATGCCTGAATCTT	60.134	21	GCAGTTTGGAGTTGGTGGTTC	59.933	21	174	364	537
Thecc1EG030647t1	1	p3	(GGT)9	27	658	684	CGTGATGATAGAGAACCGGGG	60	21	CTTATCCCTGTCCCGATCACG	60	21	201	1740	1940	CGTGATGATAGAGAACCGGGG	60	21	GTCCCGATCACGTTCCCTATC	60	21	192	1740	1931	CGTGATCGGGACAGGGATAAG	60	21	ATCGTGACCTGTTGTGAGTCC	59.999	21	133	1920	2052
Thecc1EG010592t1	1	p3	(TTC)6	18	31	48	GGAATTCGTTCTTGGATCGCG	60.005	21	AACAAAGCAGAACCGTGCATC	60.001	21	233	1674	1906	CCAATATGCTGAGTGGGGTGT	60.064	21	CATAGCTGGTGTCACACTGGT	59.998	21	160	629	788	ACCAGTGTGACACCAGCTATG	59.998	21	TTCGTTTGAACCTGGATCCGT	59.929	21	225	768	992
Thecc1EG042118t1	1	p3	(AAG)7	21	901	921	ACCGTCGAGCTCATGTTCTTT	59.999	21	CAAGTGTGTCGGCCAACAATT	59.933	21	126	1492	1617	TTTTCCCTTGTGCGGATGGTA	59.926	21	AAAGAACATGAGCTCGACGGT	59.999	21	267	1246	1512	ACCGTCGAGCTCATGTTCTTT	59.999	21	CTATGCTTGCCAAGTGTGTCG	59.871	21	136	1492	1627
Thecc1EG002969t1	1	p3	(CTC)6	18	183	200	AGCCCCAATCTCTCCTTCTCT	59.991	21	GGAGGAGGAGGAGGAGACATT	60.063	21	104	94	197	TTTTGGATTGTATGGCAGCGC	60.135	21	GGAGGAGGAGGAGGAGACATT	60.063	21	152	46	197	AGCCCCAATCTCTCCTTCTCT	59.991	21	ACGTGAAGGTTTTGACGATGC	59.737	21	260	94	353
Thecc1EG021413t1	1	p3	(CGA)6	18	609	626	CTCCAACCACTGGTCAGGTAC	59.998	21	TACTCGTCAGTTTTCCGGTGG	60	21	101	93	193	CTCCAACCACTGGTCAGGTAC	59.998	21	TGGTACTCGTCAGTTTTCCGG	60	21	104	93	196	CTCCAACCACTGGTCAGGTAC	59.998	21	GGTACTCGTCAGTTTTCCGGT	60	21	103	93	195
Thecc1EG008390t1	1	p3	(CGA)6	18	234	251	GGCATAGAGGACGATACAGCC	60.067	21	ATGCTTCCCACAGTCGATGTT	59.996	21	148	1503	1650	GACGACGACGACGAAAATGAC	59.945	21	AACGCAGGTGAAGGAGATCTG	60.067	21	164	237	400	GACGACGACGACGAAAATGAC	59.945	21	AGCTGATGTTGATCGAACCGT	60.067	21	213	237	449
Thecc1EG019518t1	1	p3	(TCC)6	18	99	116	CGGGTGAGACTGTCCATTGAA	59.998	21	ATTTCACACTCAGGGCTGGAG	59.996	21	197	390	586	CCAGCCAATCCTCACTTCACT	59.996	21	TTCAATGGACAGTCTCACCCG	59.998	21	219	192	410	CTCCAGCCCTGAGTGTGAAAT	59.996	21	GACCTCGGTGGGTTCAAGAAT	59.997	21	291	566	856
Thecc1EG019015t3	1	p2	(AT)10	20	26	45	ACGGCTCAGCTTCATCAAGAA	59.998	21	TTGCTTCTTCTACGCTGCTCA	59.999	21	143	216	358	AACGGCTCAGCTTCATCAAGA	59.998	21	TTGCTTCTTCTACGCTGCTCA	59.999	21	144	215	358	TGAGCAGCGTAGAAGAAGCAA	59.999	21	CATGGAATCAGTTTCGTCGGC	59.937	21	198	338	535
Thecc1EG019354t1	1	p3	(GTG)7	21	220	240	AGGCGGAGGTGGTCTATATGA	59.853	21	ACCACATCACCATCATCCACC	60.064	21	130	22	151	AGGCGGAGGTGGTCTATATGA	59.853	21	ACCACCACATCACCATCATCC	60.064	21	133	22	154	AGGCGGAGGTGGTCTATATGA	59.853	21	CCACATCACCATCATCCACCA	60.065	21	129	22	150
Thecc1EG032050t1	1	p3	(ACC)6	18	1791	1808	GTTCACTGGAGAAGTCCCTGG	59.997	21	ACCCTTGAAATGCTCGCAAAC	60	21	135	1028	1162	GTTCACTGGAGAAGTCCCTGG	59.997	21	CCCTTGAAATGCTCGCAAACA	60	21	134	1028	1161	CCAGCTTAGTCCTTGAGCACA	59.998	21	GAATTGGCCCACTCAAACCAC	59.999	21	261	499	759
Thecc1EG011944t1	1	p9	(AGCAAAATC)3	27	850	876	GCTTGCCTCCAAAGAAAGGTG	60	21	GCTTCAATTTGTTGACGGCCT	60	21	187	474	660	GCTTGCCTCCAAAGAAAGGTG	60	21	AGCTTCAATTTGTTGACGGCC	60	21	188	474	661	GGCCGTCAACAAATTGAAGCT	60	21	ACCAAGGTCTGCCAACAAGAA	60.064	21	197	641	837
Thecc1EG016306t1	1	p4	(TCTT)6	24	184	207	TTCTTCCTTCCTGCCTGTGTG	60.203	21	CAACCTGAGCAAGAACGCATG	60.401	21	100	202	301	CTTCCTTCCTGCCTGTGTGAA	60.203	21	TCAACGCTGATTTTGGCAACG	60.599	21	128	204	331	TTCTTCCTTCCTGCCTGTGTG	60.203	21	TCAACGCTGATTTTGGCAACG	60.599	21	130	202	331
Thecc1EG021408t1	1	p3	(TCT)8	24	42	65	CCCCACCCATCTTTTCTCTCC	60.064	21	CCGATGCTTGGTTTATCTGCG	60.004	21	261	19	279	CGAGTCAGATGTGAAAGGCCT	60.067	21	CCGATGCTTGGTTTATCTGCG	60.004	21	104	176	279	CGCAGATAAACCAAGCATCGG	60.004	21	TTCACAAGCATCTGCCTCCTT	59.926	21	179	259	437
Thecc1EG029416t2	1	p3	(GAA)6	18	850	867	GGTGGCTGATCACACTCTTGA	59.998	21	AGTTCGACTTCGCTTTCGAGT	60.002	21	296	107	402	GGGAATGCCAACTACCCATCA	60.064	21	TCAAGAGTGTGATCAGCCACC	59.998	21	102	26	127	TGGGAATGCCAACTACCCATC	60.064	21	TCAAGAGTGTGATCAGCCACC	59.998	21	103	25	127
Thecc1EG021010t1	1	p3	(AAT)7	21	535	555	GAAACCTCATATCGCCGCCTA	59.999	21	CGCCACCCCAATGTTCAAAAT	59.998	21	131	304	434	ATGATCGAACTCTACGCCGTC	60.003	21	CGCCACCCCAATGTTCAAAAT	59.998	21	198	237	434	TCATGATCGAACTCTACGCCG	60.003	21	CGCCACCCCAATGTTCAAAAT	59.998	21	200	235	434
Thecc1EG001475t2	1	p3	(GCA)7	21	750	770	AGACTCAATTTCAGCCGCAGA	59.998	21	CAGCAACAAATTTCCGCCAGA	60	21	156	919	1074	AGACTCAATTTCAGCCGCAGA	59.998	21	TCAGCAACAAATTTCCGCCAG	60	21	157	919	1075	TATGAACCAGGAACTTGCGCT	59.997	21	CAGCAACAAATTTCCGCCAGA	60	21	103	972	1074
Thecc1EG031297t1	1	p3	(TTC)6	18	162	179	ACTACAATTGGGGCAGTGGAG	59.995	21	CCTCCTCTTCTCCTCCCTCAA	59.992	21	180	39	218	GCAACTACAATTGGGGCAGTG	60.068	21	CCTCCTCTTCTCCTCCCTCAA	59.992	21	183	36	218	ACTACAATTGGGGCAGTGGAG	59.995	21	TCTTGGCCTGAGAAAAGGACC	59.926	21	118	39	156
Thecc1EG034580t1	1	p6	(AAGTCC)4	24	84	107	GTATACGGGAGAGACCAAGCG	60.002	21	AACAAATGGTGAGCGCTTGTC	60.001	21	167	1839	2005	TCGCTGTCTTTACAAGGACCC	59.998	21	AACAAATGGTGAGCGCTTGTC	60.001	21	204	1802	2005	GTATACGGGAGAGACCAAGCG	60.002	21	CAAATGGTGAGCGCTTGTCAA	60.001	21	165	1839	2003
Thecc1EG005599t1	1	p3	(CAG)6	18	514	531	TCTGAAGCTTCGCTACTTGCA	59.999	21	ATGGGGTTATCCATGGGAGGA	60.06	21	197	1818	2014	AGTTGCGGAAGAGTGATGGAG	60.067	21	TAGGCGGCTGATTGATCGTAC	60.001	21	107	192	298	AGTTGCGGAAGAGTGATGGAG	60.067	21	GTAGGCGGCTGATTGATCGTA	60.001	21	108	192	299
Thecc1EG011741t1	1	p3	(ATA)6	18	176	193	CTCTTCCGATGATTCCTCCGG	60	21	ACTATCGTCGTCGGATTGCTC	60.003	21	118	149	266	CTCTTCCGATGATTCCTCCGG	60	21	CTATCGTCGTCGGATTGCTCA	60.003	21	117	149	265	CTCTTCCGATGATTCCTCCGG	60	21	CCACAGAATCTGACAGGCTGT	59.997	21	236	149	384
Thecc1EG045580t1	1	p3	(TCT)6	18	19	36	CTTTCTTGCCCTTTCCACTGC	60	21	TTCTGTTCCGGTAAGAGGTGC	59.998	21	160	536	695	GCTTTCTTGCCCTTTCCACTG	60	21	TTCTGTTCCGGTAAGAGGTGC	59.998	21	161	535	695	AATGCCTTCAGGTCCACTCTG	59.996	21	CAGTGGAAAGGGCAAGAAAGC	60	21	208	348	555
Thecc1EG001618t3	1	p3	(AAG)6	18	1090	1107	GGTGAGGAAGAAGGTGTGGAG	59.997	21	TGCATCTCCCTAACGTGCTTT	59.997	21	224	1275	1498	GGTGAGGAAGAAGGTGTGGAG	59.997	21	TTGCATCTCCCTAACGTGCTT	59.997	21	225	1275	1499	GATGCCACAGGTGAGAAGGAA	59.996	21	TGCATCTCCCTAACGTGCTTT	59.997	21	245	1254	1498
Thecc1EG036988t1	1	p3	(TCC)7	21	171	191	TAGCTGCCTCTCACCAGATCT	60.063	21	GAGGAGGAGGAGGAGGAAAGA	59.71	21	135	52	186	TCAGACAACAAGCACAAGCAC	59.598	21	AAATAGTGGATTGGGGTCCGG	59.786	21	122	10	131	GTCAGACAACAAGCACAAGCA	59.598	21	AAATAGTGGATTGGGGTCCGG	59.786	21	123	9	131
Thecc1EG034273t1	1	p3	(TCC)7	21	229	249	AAGGTCTTCTAAGCGTGGTGG	59.998	21	AAGGATCTGGCATTGCTGGAA	59.994	21	173	575	747	TGGAGGCAACAACTCTGCTAG	59.998	21	AAGGATCTGGCATTGCTGGAA	59.994	21	146	602	747	GGAGGCAACAACTCTGCTAGT	59.997	21	AAGGATCTGGCATTGCTGGAA	59.994	21	145	603	747
Thecc1EG006930t1	1	p2	(GA)8	16	67	82	ATTCGTGTTTCGTTTGGGCTG	60.002	21	GCAAGGGGGAGAAGGGTAAAA	59.923	21	113	177	289	TGATTCGTGTTTCGTTTGGGC	60.002	21	GCAAGGGGGAGAAGGGTAAAA	59.923	21	115	175	289	ATTCGTGTTTCGTTTGGGCTG	60.002	21	TCAAAAGCAAGGGGGAGAAGG	60.203	21	119	177	295
Thecc1EG017515t1	1	p3	(TCT)6	18	70	87	TCCATTGCTGTCTTCGCTCTT	59.998	21	GTAGAAGGCCAATGACCCCAA	59.995	21	205	519	723	TTCCATTGCTGTCTTCGCTCT	59.998	21	GTAGAAGGCCAATGACCCCAA	59.995	21	206	518	723	TCCATTGCTGTCTTCGCTCTT	59.998	21	ACCATTCTCCACTCCCCCATA	59.989	21	271	519	789
Thecc1EG037982t1	1	p3	(CAT)7	21	35	55	ACATCACCACATTGGGACCTC	59.995	21	AGAACTGCTGGAGGTATTGCC	60.065	21	260	1078	1337	TCGAACAAACGCTCTGACAGA	59.934	21	GAGGTCCCAATGTGGTGATGT	59.995	21	202	897	1098	TCTCGAACAAACGCTCTGACA	59.934	21	GAGGTCCCAATGTGGTGATGT	59.995	21	204	895	1098
Thecc1EG022072t1	1	p3	(GAT)13	39	982	1020	CACAGAAGGCAGAAAGGGCTA	59.996	21	TTGGTCCATCAGCAGCTGAAT	59.995	21	171	769	939	AAAGGGCTAAGAATGACCGCA	59.996	21	TTGGTCCATCAGCAGCTGAAT	59.995	21	159	781	939	TCTTCCCCCAGGATACGTTCT	59.992	21	TAGCCCTTTCTGCCTTCTGTG	59.996	21	209	581	789
Thecc1EG007058t1	1	p2	(TA)12	24	85	108	AACCGAGCACAAATAGCTGGA	59.997	21	CCAGATAGAGGCCATTGCGAT	59.997	21	121	925	1045	ATCGCAATGGCCTCTATCTGG	59.997	21	AGCTTCTCGCCAATTCTTCCA	59.996	21	164	1025	1188	AACCGAGCACAAATAGCTGGA	59.997	21	AGCTTCTCGCCAATTCTTCCA	59.996	21	264	925	1188
Thecc1EG007986t1	1	c	(CCT)9(GAA)9	54	124	177	CCTCCTCCTCCTCCTGAAGAA	59.992	21	GTTGTTGTCGGTGTCGTTGAG	60.005	21	275	135	409	GTGGACCCATCACCAGAGAAG	60.066	21	TTTTCCAGTCACCGTCGTAGG	60	21	168	549	716	GAAGAGTGGACCCATCACCAG	60.066	21	TTTTCCAGTCACCGTCGTAGG	60	21	173	544	716
Thecc1EG007986t1	2	p3	(ACA)6	18	403	420	CCTCCTCCTCCTCCTGAAGAA	59.992	21	GTTGTTGTCGGTGTCGTTGAG	60.005	21	275	135	409	GTGGACCCATCACCAGAGAAG	60.066	21	TTTTCCAGTCACCGTCGTAGG	60	21	168	549	716	GAAGAGTGGACCCATCACCAG	60.066	21	TTTTCCAGTCACCGTCGTAGG	60	21	173	544	716
Thecc1EG006408t1	1	p3	(CAC)9	27	386	412	TGGCAATCATAGGCAGCTCAA	60.065	21	CCTTCCTCGTCTCCAACCAAA	59.928	21	109	7	115	TGGCAATCATAGGCAGCTCAA	60.065	21	AAACTCTGTGGCTCCATCGTT	59.928	21	269	7	275	TGGCAATCATAGGCAGCTCAA	60.065	21	ACTGTGCATGTGTCATGTCCT	59.927	21	247	7	253
Thecc1EG011583t1	1	p5	(CTCCC)5	25	17	41	ATGTGCGTCTTGCTTTGCATT	60	21	TTTGAGGAGGAGGAGGAGGAG	59.992	21	217	83	299	CTCCTCCTCCTCCTCCTCAAA	59.992	21	AAGAACGGTAGTAGTTGGCGG	60.067	21	112	279	390	CCCTCCCATCACCATCTTTCC	60.134	21	TTTGAGGAGGAGGAGGAGGAG	59.992	21	188	112	299
Thecc1EG011583t1	2	p3	(CTC)6	18	280	297	ATGTGCGTCTTGCTTTGCATT	60	21	TTTGAGGAGGAGGAGGAGGAG	59.992	21	217	83	299	CTCCTCCTCCTCCTCCTCAAA	59.992	21	AAGAACGGTAGTAGTTGGCGG	60.067	21	112	279	390	CCCTCCCATCACCATCTTTCC	60.134	21	TTTGAGGAGGAGGAGGAGGAG	59.992	21	188	112	299
Thecc1EG006017t1	1	p3	(AAG)13	39	80	118	TGGTTCGGTTGGGAGATCTTG	59.997	21	TGAAGCAAATGTTGGCAGAGC	60	21	138	334	471	GTGGTTCGGTTGGGAGATCTT	59.997	21	TGAAGCAAATGTTGGCAGAGC	60	21	139	333	471	TGGTTCGGTTGGGAGATCTTG	59.997	21	ACAGAAGTGGAATGGCTCCTG	59.996	21	176	334	509
Thecc1EG037651t1	1	p3	(GGA)11	33	717	749	GATCTCCGTCATTCCTCGACC	60.001	21	TCGTGTTCCGTTGGCTCAATA	59.999	21	229	214	442	GCTTGTGCTCTCAGGAGTTCT	59.998	21	GGTCGAGGAATGACGGAGATC	60.001	21	233	2	234	CGGACACGGATATGAGTCCAG	60.001	21	CCTCTTTTCCGCCTTGAGTCT	59.997	21	134	583	716
Thecc1EG020826t1	1	p3	(GAT)6	18	1060	1077	GTTGGCAAGGACCGTTTGTAC	60.002	21	CTCACTCCCCTTTTCTCCACC	59.996	21	234	686	919	GTTGGCAAGGACCGTTTGTAC	60.002	21	CCACTAACCTTCCCTGAACCC	59.996	21	108	686	793	GTTGGCAAGGACCGTTTGTAC	60.002	21	CCCACTAACCTTCCCTGAACC	59.996	21	109	686	794
Thecc1EG031968t1	1	p3	(TGA)6	18	813	830	AACCAGCTTGAAGGGCCAATA	59.923	21	CCAAGTAGGAAAGGTGCCACT	59.926	21	102	153	254	TCACAGGTCCTATCCCGTCAT	60.063	21	TAGCCCAGATCCATACCCCAT	59.846	21	221	667	887	AACCAGCTTGAAGGGCCAATA	59.923	21	ACCAAGTAGGAAAGGTGCCAC	60.203	21	103	153	255
Thecc1EG031704t1	1	p3	(TTC)6	18	315	332	TCCAGGATTGGCTTTCAGGAC	59.995	21	TGAAGGGGGCTCCATCTGATA	60.061	21	178	563	740	AGGCCACCTTTGTCTGTTCAA	60.064	21	GTCCTGAAAGCCAATCCTGGA	59.995	21	209	375	583	CAATTCCGTTTCCCGCTGATC	59.936	21	GTCCTGAAAGCCAATCCTGGA	59.995	21	253	331	583
Thecc1EG015706t1	1	p3	(GGT)10	30	1018	1047	GAGGAGTTGGTGGACATGGAG	60.066	21	CGCCACCTCCACTACCATATC	59.999	21	213	283	495	GTGGTGCTGGATATGGAGGAG	59.929	21	CGCCACCTCCACTACCATATC	59.999	21	105	391	495	GTGGTGCTGGATATGGAGGAG	59.929	21	CGCCACCTCCACTACCATATC	59.999	21	228	391	618
Thecc1EG009774t1	1	p3	(AAT)6	18	46	63	ACTAAAGCTGTTAAGGGGGCC	59.994	21	CCCAAATGGTCCGACCTACAT	59.788	21	120	80	199	ACTAAAGCTGTTAAGGGGGCC	59.994	21	GGTGGTGAGAAGGACCAGAAC	60.271	21	156	80	235	ACTAAAGCTGTTAAGGGGGCC	59.994	21	TTCCCAAATGGTCCGACCTAC	59.72	21	122	80	201
Thecc1EG001583t1	1	p3	(TCT)6	18	307	324	ATTCTGTTACACAGCTCGGGG	60.066	21	CTCCAGGAGATCGTCATCAGC	60	21	232	671	902	TCCTTAACATCCACTCCCCCT	59.918	21	CTGAGGACGACCGTTTCTTGA	60.001	21	175	15	189	ATTCTGTTACACAGCTCGGGG	60.066	21	TCATGATAGCAGGGTCCTCCA	60.062	21	248	671	918
Thecc1EG008275t1	1	p1	(A)20	20	49	68	TCAAACTTGGCGGGAAAAACG	60.202	21	TGACGATGGGATATTGGCACG	60.54	21	119	85	203	TCAAACTTGGCGGGAAAAACG	60.202	21	ACGATGGGATATTGGCACGTC	60.54	21	117	85	201	TCAAACTTGGCGGGAAAAACG	60.202	21	GACGATGGGATATTGGCACGT	60.54	21	118	85	202
Thecc1EG043372t1	1	p3	(GGT)6	18	238	255	TCAGGAGCTTACGGTAGTGGA	59.995	21	CTACCACTACCTCCACCTCCA	59.993	21	206	213	418	TTGGGGTCAGGGTCTGGATAT	59.989	21	CTACCACTACCTCCACCTCCA	59.993	21	266	153	418	TCAGGAGCTTACGGTAGTGGA	59.995	21	ACTTCCAGACCCGGATCCATA	60.062	21	243	213	455
Thecc1EG005622t1	1	p3	(CAA)9	27	742	768	CACAGCACTGCCTTTTCTCAC	60.002	21	GAAAGTAACCGCATCCGCTTC	59.938	21	199	153	351	CTACCACCACCCAGCAATCTT	59.995	21	GAAAGTAACCGCATCCGCTTC	59.938	21	246	106	351	CACAGCACTGCCTTTTCTCAC	60.002	21	AGACCAATCCTCGCTGTGAAG	60.067	21	257	153	409
Thecc1EG026821t1	1	p6	(GGCACT)4	24	268	291	TATCCTTGTCCTGGTGGTCCT	59.92	21	AGGGAAGGCACAAAACACTGA	60.064	21	175	32	206	TATCCTTGTCCTGGTGGTCCT	59.92	21	TAGGCTGGACACGAACACATC	60.067	21	203	32	234	TATCCTTGTCCTGGTGGTCCT	59.92	21	CAGGGAAGGCACAAAACACTG	59.932	21	176	32	207
Thecc1EG017336t1	1	p3	(AAC)6	18	76	93	TTCCTCGGCTTCTTGTTCTCC	59.998	21	GTTTCGGAGGCGAAATCGAAG	59.939	21	150	275	424	GCTCCACCCAGGTTGATAACA	59.996	21	GTTTCGGAGGCGAAATCGAAG	59.939	21	196	229	424	TGCTCCACCCAGGTTGATAAC	59.996	21	GTTTCGGAGGCGAAATCGAAG	59.939	21	197	228	424
Thecc1EG001406t1	1	p3	(GCA)6	18	145	162	AAAAACCACCTCACCCACCAT	60.063	21	TGGATGACTTTGGGTGAGACG	59.998	21	112	106	217	AAAAACCACCTCACCCACCAT	60.063	21	CGTGGATGACTTTGGGTGAGA	59.998	21	114	106	219	AGCCAGTAATCATCTACGCCG	60	21	CTCTTCCATCCCACCTTCACC	60.065	21	221	178	398
Thecc1EG008137t1	1	p3	(AAG)7	21	257	277	CACCTGGTAGCAGTTCTTCGT	59.999	21	ACACGCCTTTGCAATTCACTC	60.001	21	125	1107	1231	CACCTGGTAGCAGTTCTTCGT	59.999	21	CACGCCTTTGCAATTCACTCA	60.001	21	124	1107	1230	TGATCAGCGTAAACAGCACCT	59.998	21	ACACGCCTTTGCAATTCACTC	60.001	21	141	1091	1231
Thecc1EG044944t1	1	p5	(CTACT)5	25	2464	2488	TGTGCTCTTCGTGCAGAGAAT	59.999	21	CGCCAAAACTTGCCATGGTTA	60	21	280	261	540	TCTCTTTGCGCTGGTGGTATT	59.997	21	ACGTATGGTGCGTTCTTGACT	59.999	21	277	2108	2384	GGGACTTTCAATGCCCTCTCA	59.995	21	ACGTATGGTGCGTTCTTGACT	59.999	21	228	2157	2384
Thecc1EG002268t1	1	p2	(CT)8	16	350	365	ATGCTGCCATCCATTTTGCTG	60.135	21	TGCAGCAATATGACCATCTGC	59.048	21	182	46	227	TGATGCTGCCATCCATTTTGC	60.135	21	TGCAGCAATATGACCATCTGC	59.048	21	184	44	227	GATGCTGCCATCCATTTTGCT	59.862	21	TGCAGCAATATGACCATCTGC	59.048	21	183	45	227
Thecc1EG007485t2	1	p3	(GAC)7	21	154	174	GAGGTTGCCTTTTAAGCGCAA	60.001	21	GATTGGCCAAAATGCACCACT	59.998	21	215	1075	1289	GAGGTTGCCTTTTAAGCGCAA	60.001	21	AGATTGGCCAAAATGCACCAC	59.998	21	216	1075	1290	GAGGTTGCCTTTTAAGCGCAA	60.001	21	CCTGCTCGGCATCATTAGGAT	59.997	21	174	1075	1248
Thecc1EG042644t1	1	p3	(TAA)6	18	74	91	CTTCCCTTATCCCGCCTTCTC	59.929	21	CTCCTATCGTTCCACCATGCA	59.861	21	185	39	223	ACTAAACACCTTTCGGGGCAT	59.925	21	CTCCTATCGTTCCACCATGCA	59.861	21	132	92	223	CTTCCCTTATCCCGCCTTCTC	59.929	21	GGAAGCTCCTATCGTTCCACC	60.203	21	190	39	228
Thecc1EG015821t1	1	p3	(GAG)6	18	601	618	GAGGAAGCTAGGTTGGTTGCT	59.996	21	GTGCTTCTTCATCTTCCCCCA	59.995	21	292	495	786	CCCATCGCAAGTCTATCCTCC	59.999	21	CCGATTCTTGACGGTCACTGA	60.068	21	212	109	320	CCTCCCATCGCAAGTCTATCC	59.999	21	CCGATTCTTGACGGTCACTGA	60.068	21	215	106	320
Thecc1EG015821t1	2	p3	(GAG)7	21	631	651	GAGGAAGCTAGGTTGGTTGCT	59.996	21	GTGCTTCTTCATCTTCCCCCA	59.995	21	292	495	786	CCCATCGCAAGTCTATCCTCC	59.999	21	CCGATTCTTGACGGTCACTGA	60.068	21	212	109	320	CCTCCCATCGCAAGTCTATCC	59.999	21	CCGATTCTTGACGGTCACTGA	60.068	21	215	106	320
Thecc1EG034930t1	1	p3	(CCA)6	18	153	170	GCAAAAGCTGGCAATCAGTCA	60	21	TGCAGCACCATGAACCATTTG	59.999	21	292	349	640	TGCAAAAGCTGGCAATCAGTC	60	21	TGCAGCACCATGAACCATTTG	59.999	21	293	348	640	CATCTCGAGCCCATCTAACCC	59.999	21	TGACTGATTGCCAGCTTTTGC	60	21	291	79	369
Thecc1EG032439t1	1	p3	(AGC)6	18	620	637	AGCTGAGACAAAGACGACAGG	60	21	CCGGGAAAAACAAGCTGAAGG	60	21	187	1765	1951	AGCTGAGACAAAGACGACAGG	60	21	ACAACTCGCATAAGCTCACCA	59.998	21	208	1765	1972	TCGCCAAACCTCTCTTCCTTC	59.998	21	TCTCCGCCATATAAGTTCGGC	59.999	21	161	804	964
Thecc1EG031863t1	1	p3	(GAA)9	27	397	423	GAAAGAGAGGGCACAGAGCTT	59.997	21	ATCCTGGGTCAAATTCGCCAT	60.064	21	128	616	743	GGCACAGAGCTTTTGGATTGG	60.067	21	ATCCTGGGTCAAATTCGCCAT	60.064	21	119	625	743	GGGCACAGAGCTTTTGGATTG	60.067	21	ATCCTGGGTCAAATTCGCCAT	60.064	21	120	624	743
Thecc1EG031123t1	1	p6	(CCCATC)4	24	534	557	CTGAGCGGTTCCTGAAAGTCT	59.999	21	CTGAGTTCCTTGCAAGCAACC	60.001	21	145	1948	2092	CGTGAAGGAAATGAGCTCCCT	60.066	21	CTGAGTTCCTTGCAAGCAACC	60.001	21	263	1830	2092	TCGTGAAGGAAATGAGCTCCC	60.066	21	CTGAGTTCCTTGCAAGCAACC	60.001	21	264	1829	2092
Thecc1EG008115t1	1	p3	(AAG)9	27	580	606	TTGGGGGATGATTTTGAGCGA	59.995	21	CCCCTTGAAATTCCGACTCCA	59.996	21	136	441	576	TGGAGTCGGAATTTCAAGGGG	59.996	21	CTTGGAGAGGTCCTAGTCCCA	59.993	21	115	556	670	TTGGGGGATGATTTTGAGCGA	59.995	21	CTTGGAGAGGTCCTAGTCCCA	59.993	21	230	441	670
Thecc1EG003548t1	1	p3	(GCT)6	18	376	393	TTTCACCACATACGGCTACCC	60.066	21	CGACAGGATGAAGTGGGGTAC	60.135	21	170	512	681	GGCTACCCTTCACAGTCAGAC	60.067	21	CGACAGGATGAAGTGGGGTAC	60.135	21	157	525	681	GCCAAAACCAGATGATGCTCC	59.864	21	GGGTAGCCGTATGTGGTGAAA	60.066	21	208	325	532
Thecc1EG020931t1	1	p2	(GA)8	16	1278	1293	GATGGAAGCAGCTTTGCCAAA	59.999	21	TGCTCAGGCATGCTTTTGAAC	60	21	229	1629	1857	GGAAGGGTTCTGGGGTAACTG	59.996	21	AACTCAATTTCCTGCAACCGC	60	21	211	1360	1570	ATGAGGTCCCAGGGATGGTAA	59.989	21	TGCTCAGGCATGCTTTTGAAC	60	21	186	1672	1857
Thecc1EG041623t1	1	p3	(GAA)6	18	18	35	GGGACGAGTGTGAACTTAGCA	59.999	21	AATTCCTGCAACCATAGCCCA	59.993	21	276	565	840	GGGACGAGTGTGAACTTAGCA	59.999	21	CAACCATAGCCCACTGACCAT	60.064	21	268	565	832	CCTCATGAGGTGTTGGCTTCT	59.996	21	ATACTCCCATTCCCCCTTCGA	60.062	21	273	906	1178
Thecc1EG003056t1	1	p3	(CAT)10	30	409	438	TGGCTAGGCAGAGAAGGTTTG	59.996	21	GGTAGAAGCGGAGGGTTTGAA	59.997	21	205	1489	1693	TGATCATCACAAGCAGCACCT	59.996	21	ATGCAAGGGAAATCAGGCAGA	59.994	21	216	20	235	CCTTCAGGGTTTGATGCTCCT	59.995	21	ATGCAAGGGAAATCAGGCAGA	59.994	21	152	84	235
Thecc1EG024370t1	1	p3	(AAG)6	18	61	78	TGAAGTGAAGGATGAGGTGGC	59.996	21	AGCCCATCAGAAACCGACAAT	59.995	21	147	11	157	AAGGATGAGGTGGCGGAAATT	59.994	21	AGCCCATCAGAAACCGACAAT	59.995	21	140	18	157	TGAAGTGAAGGATGAGGTGGC	59.996	21	CAGCATCCCCACTTTCCTCAT	60.064	21	224	11	234
Thecc1EG016581t1	1	p3	(GAG)7	21	382	402	TGCCTGTGCAGCAATCTCTTA	59.997	21	TGCTCTAGAAGAGGACTCCCC	60.064	21	211	889	1099	CATTTCTGGTCAGCCACCTCT	59.996	21	TGCTCTAGAAGAGGACTCCCC	60.064	21	153	947	1099	AGTGGACACGGTTTATGGGAC	59.997	21	ACCCAGTAGCCATCAAGAAGC	60.065	21	147	443	589
Thecc1EG040690t1	1	p3	(GAA)6	18	232	249	TTCCTCTTCTGCCAATTCGCT	59.996	21	AAGTGGCGAGACAAGGAAGAG	59.999	21	262	79	340	TTCCTCTTCTGCCAATTCGCT	59.996	21	GGTTAAGTGGCGAGACAAGGA	59.998	21	266	79	344	TCTGCCTTATCTGGGACTGGA	59.992	21	TAAGCCGAAACTTCTGGCCAT	59.996	21	265	954	1218
Thecc1EG009395t1	1	p1	(A)18	18	49	66	ACGTGTTGGAACCATCACCTT	60.134	21	ACGGTATTCCACACGTGTTGA	59.931	21	102	86	187	CGTGTTGGAACCATCACCTTC	59.465	21	ACGGTATTCCACACGTGTTGA	59.931	21	101	87	187	GACGTGTTGGAACCATCACCT	60.543	21	ACGGTATTCCACACGTGTTGA	59.931	21	103	85	187
Thecc1EG006931t2	1	p3	(TCG)7	21	316	336	ACTGACACGTCATCAACCCTC	59.999	21	TCTCTCCGCCTTTTGAGACAC	59.999	21	287	21	307	ACTGACACGTCATCAACCCTC	59.999	21	ACTGTCTCTCCGCCTTTTGAG	59.999	21	291	21	311	GTGTCTCAAAAGGCGGAGAGA	59.999	21	AATGGCTTCCAAGAGCATCCA	59.994	21	251	287	537
Thecc1EG039441t1	1	p6	(GGATAT)4	24	1414	1437	CAGCTCCTGTGGTAGAAAGCA	59.998	21	GATCATGCTGCTGCTGGAATG	60.001	21	174	1306	1479	ACAGCTCCTGTGGTAGAAAGC	59.997	21	GATCATGCTGCTGCTGGAATG	60.001	21	175	1305	1479	TGAAGGAGCAGCTTACAGCAA	59.928	21	GCCTGTTGACCAGCTCTTTTG	60.001	21	183	620	802
Thecc1EG041373t1	1	p3	(TCC)6	18	433	450	AAACTTTGGAATCCTTGCCGC	59.999	21	TACTGATGTGGCAGAGGAGGA	59.993	21	112	320	431	AAACTTTGGAATCCTTGCCGC	59.999	21	AGGAGGAGGAGGAGGAGGATA	60.059	21	131	320	450	AAACTTTGGAATCCTTGCCGC	59.999	21	GTTAACCGGTGCCGATTGATG	59.937	21	241	320	560
Thecc1EG029128t1	1	p6	(GGAGCA)4	24	155	178	GACTTGGGTTTGGGAGAGGAG	59.996	21	ACACTGTAAGAGACTGCGGTG	60	21	242	30	271	TGGGACATACACTAGGAGGCA	59.992	21	ACACTGTAAGAGACTGCGGTG	60	21	271	1	271	GACTTGGGTTTGGGAGAGGAG	59.996	21	ATGCTTCTTGCTCTAGCTGCA	60.066	21	190	30	219
Thecc1EG019231t1	1	p3	(CCA)7	21	160	180	CAACCCTTGTCTACCTCCACC	59.997	21	AAGGCCAAATGGGGTTAGGAG	59.993	21	275	122	396	CCAACCCTTGTCTACCTCCAC	59.997	21	AAGGCCAAATGGGGTTAGGAG	59.993	21	276	121	396	CAACCCTTGTCTACCTCCACC	59.997	21	TAGGAGGTGGAGGTGCATACA	59.992	21	260	122	381
Thecc1EG021941t1	1	p3	(ATG)6	18	623	640	AACGACTGTTCTTCCTCGACC	60	21	AATCGGTCCTGACAAGAACCC	59.997	21	234	165	398	CATAACGACGGTTCCATTGGC	59.937	21	AATCGGTCCTGACAAGAACCC	59.997	21	160	239	398	CGTCTCTCCTCCAAAGTCCAC	60.067	21	AATCGGTCCTGACAAGAACCC	59.997	21	261	138	398
Thecc1EG026408t1	1	p3	(AAT)6	18	745	762	TTGTGGACTGACGAAGACGAG	60.002	21	ACAGCGCCGTATCATGATGAT	59.999	21	115	402	516	ACGAAGACGAGATCGAGCTTC	59.937	21	ACAGCGCCGTATCATGATGAT	59.999	21	105	412	516	GACGAAGACGAGATCGAGCTT	59.937	21	ACAGCGCCGTATCATGATGAT	59.999	21	106	411	516
Thecc1EG026408t1	2	p3	(ATA)6	18	896	913	TTGTGGACTGACGAAGACGAG	60.002	21	ACAGCGCCGTATCATGATGAT	59.999	21	115	402	516	ACGAAGACGAGATCGAGCTTC	59.937	21	ACAGCGCCGTATCATGATGAT	59.999	21	105	412	516	GACGAAGACGAGATCGAGCTT	59.937	21	ACAGCGCCGTATCATGATGAT	59.999	21	106	411	516
Thecc1EG046106t1	1	p2	(TC)8	16	387	402	CTCTACGGTTGTTGGCACTCT	59.999	21	TGAGGATGCCAACGAACATCA	59.997	21	191	1814	2004	CTCTACGGTTGTTGGCACTCT	59.999	21	TGATGTGAGGATGCCAACGAA	59.997	21	196	1814	2009	GCAGGGAAACTATCACCCCAA	59.995	21	AGAGTGCCAACAACCGTAGAG	59.999	21	248	1587	1834
Thecc1EG014040t1	1	p3	(AGA)6	18	132	149	AAATACTTCCGTGCCCTCGTT	59.997	21	TCTTATTCTTACGACGCCCGG	59.934	21	168	403	570	AAAATACTTCCGTGCCCTCGT	59.997	21	TCTTATTCTTACGACGCCCGG	59.934	21	169	402	570	GCCAAGTGTGGGAACAGAGTA	59.928	21	CTCTGGCGAGGTTGAAGGATT	60.066	21	177	102	278
Thecc1EG034623t1	1	p3	(AGA)6	18	122	139	GATGGCGTCAATGTAATGGGC	60.001	21	CCTTGCTACAAGGCCACCTAA	59.996	21	120	381	500	TGCTCGCACATCTTGGTTACT	59.998	21	ACATGCGGGTATTTGTCACCT	59.996	21	267	731	997	TTAGGTGGCCTTGTAGCAAGG	59.996	21	AGTAACCAAGATGTGCGAGCA	59.998	21	272	480	751
Thecc1EG012366t2	1	p2	(CT)8	16	32	47	TGCGCTTTGGAGGACAATACT	59.997	21	AACGACAAAACATCCTGCAGC	60.001	21	274	227	500	TGCGCTTTGGAGGACAATACT	59.997	21	AGCAACGACAAAACATCCTGC	60.001	21	277	227	503	ATACTTGCGCTTTGGAGGACA	59.997	21	AACGACAAAACATCCTGCAGC	60.001	21	279	222	500
Thecc1EG020517t1	1	p3	(GGA)6	18	93	110	CATGATGAGAATCGGAGGGGG	59.997	21	AATTGGCCGCAACAACTTCTC	60	21	144	72	215	CATGATGAGAATCGGAGGGGG	59.997	21	TCAAAGTCCTTCACTCTCCGC	59.999	21	194	72	265	CATGATGAGAATCGGAGGGGG	59.997	21	CAAAGTCCTTCACTCTCCGCT	59.999	21	193	72	264
Thecc1EG043349t1	1	p3	(CTT)6	18	197	214	GCACCGAGGAAGAAGAAGACA	59.999	21	TTCTCATCAACCATGGCTGCT	59.995	21	283	232	514	GACAGCACCGAGGAAGAAGAA	59.999	21	TTCTCATCAACCATGGCTGCT	59.995	21	287	228	514	ACAGCACCGAGGAAGAAGAAG	59.999	21	TTCTCATCAACCATGGCTGCT	59.995	21	286	229	514
Thecc1EG021273t2	1	p3	(CCA)6	18	718	735	ATGTGGGTGGCGTAAATGACT	59.996	21	ACAGAATAAACAGGCGCCTCA	59.997	21	151	1378	1528	GGAGCCCAGATGGAAGTTTGA	59.995	21	ACAGAATAAACAGGCGCCTCA	59.997	21	259	1270	1528	CTTGGAGCCCAGATGGAAGTT	59.995	21	ACAGAATAAACAGGCGCCTCA	59.997	21	262	1267	1528
Thecc1EG016738t1	1	p6	(CTCATG)5	30	692	721	GAAGAAATGGCATCGATGGGC	60.001	21	GGCACCCTACAACGTACTGAA	59.999	21	287	215	501	TTCAGTACGTTGTAGGGTGCC	59.999	21	GGGTAGTTTTCAACGCCACAC	60.002	21	129	481	609	TTCAGTACGTTGTAGGGTGCC	59.999	21	GTGGCAATAGCAATAGCACCG	60.002	21	193	481	673
Thecc1EG019889t5	1	p2	(TC)9	18	1776	1793	AGCTCACGGTGAAACTCAGAG	60	21	TGGCCTGCAAGAAATTTCAGC	59.999	21	213	59	271	CAGGGCTGACAGAACGTTTTG	60.002	21	ACGCACACACAGAAGAGAGAG	60.001	21	291	1516	1806	TCGAAGAAACGGCAAAAGCAG	60.003	21	TGGCCTGCAAGAAATTTCAGC	59.999	21	259	13	271
Thecc1EG015424t1	1	p3	(GAA)9	27	217	243	TTGCTCATCAGGGAGTGGAAC	59.996	21	TCAGAACACTCCTTCGACTGC	60	21	264	973	1236	ACACCGAGTCATGGTTGTCTC	59.999	21	CTCTTGCTCTCCTCCAAAGCA	59.997	21	121	539	659	GACACCGAGTCATGGTTGTCT	59.999	21	CTCTTGCTCTCCTCCAAAGCA	59.997	21	122	538	659
Thecc1EG029780t1	1	p3	(AAG)6	18	362	379	CAAAAGCGCAAGGGAACTCAA	59.933	21	CGCTTGTTCTGTTTTCCCCTG	60.001	21	195	423	617	CAGGGGAAAACAGAACAAGCG	60.001	21	GCAGCCTTCTCTTCTTCTCGT	60.067	21	101	597	697	CAAAAGCGCAAGGGAACTCAA	59.933	21	TCCTAGCAGCTTCTTCCCTCT	59.992	21	253	423	675
Thecc1EG028908t2	1	p3	(GAT)8	24	118	141	CAAGCTCCGGGTTTTGTTGAG	60.001	21	TCTCTTGATGGGAAGTTGGGC	59.995	21	279	42	320	TCATTGCTGGATGAACGTGGA	59.997	21	TCTCTTGATGGGAAGTTGGGC	59.995	21	226	95	320	GCCCAACTTCCCATCAAGAGA	59.995	21	AGCCACCCCCATAGCTTTTAC	60.064	21	157	300	456
Thecc1EG015797t1	1	p3	(CTT)6	18	30	47	ACAACGAAACCTTGGGTCCTT	60.064	21	CTGCCCTGTCAAAAATGCTCC	60.067	21	113	304	416	AACAACGAAACCTTGGGTCCT	60.064	21	CTGCCCTGTCAAAAATGCTCC	60.067	21	114	303	416	GATGAAGTCTCCGCAACAAGC	59.871	21	AGGACCCAAGGTTTCGTTGTT	60.064	21	243	81	323
Thecc1EG034994t1	1	p3	(CAC)7	21	67	87	AGATTTGAGCAGGAAGGAGCC	60.065	21	TGTCTCCGTCTCTCGACATCT	60.066	21	282	176	457	CGTTCATGTGTTGTAGCAGGC	60.136	21	GGCTCCTTCCTGCTCAAATCT	60.065	21	151	46	196	AGATTTGAGCAGGAAGGAGCC	60.065	21	ATCTGCTCTTCATCGGCATCC	60.271	21	132	176	307
Thecc1EG010011t1	1	p3	(AAG)6	18	215	232	CCACGTCATCGATCGACTCAT	60.002	21	CCCTTTCTCACACTCCTCCAC	59.997	21	157	107	263	AGTTTGCCTCTCAGAAGACCG	59.999	21	CGGCAGTGTCAGTTTCACTTG	60.004	21	268	888	1155	GTGGAGGAGTGTGAGAAAGGG	59.997	21	GCAAGTCTGAGCTCTTTCCCT	59.997	21	189	243	431
Thecc1EG008414t1	1	p1	(A)16	16	216	231	ATGGGTGGTTTGAGGCTTTCA	60.133	21	AGGCTCCCTCCCCATATTTCT	60.06	21	138	0	137	ATGGGTGGTTTGAGGCTTTCA	60.133	21	CCGGCATTACACTTCTTCCCT	60.065	21	187	0	186	ATGGGTGGTTTGAGGCTTTCA	60.133	21	TCCCGGCATTACACTTCTTCC	60.066	21	189	0	188
Thecc1EG046948t1	1	p3	(AGA)6	18	276	293	GATCGAACGGCCAGTAGCATA	60.001	21	TCAGTGCCCACGTTTAGGTAC	59.999	21	213	1079	1291	GATCGAACGGCCAGTAGCATA	60.001	21	GTCAGTGCCCACGTTTAGGTA	59.999	21	214	1079	1292	CATGAAGCACCGCAAGAACAA	60.001	21	CAATGACACCGCGTTTTCCTT	60.002	21	214	44	257
Thecc1EG037881t1	1	p2	(CT)16	32	67	98	TCGACCCTTCCCATCCATTTG	60.065	21	GCCGAGGAGACAAGAAAAGGA	59.998	21	147	266	412	TCGACCCTTCCCATCCATTTG	60.065	21	AGCCGAGGAGACAAGAAAAGG	59.997	21	148	266	413	CCCATCCATTTGCAAACCCAG	60.066	21	GCCGAGGAGACAAGAAAAGGA	59.998	21	138	275	412
Thecc1EG011984t1	1	p3	(TCT)8	24	670	693	CGAGTCGGGTGCTACTGATAC	60.003	21	TGGCTCTCGCTTCTTTTGCTA	59.998	21	213	1237	1449	CGAGTCGGGTGCTACTGATAC	60.003	21	TCCATGGCTCTCGCTTCTTTT	59.996	21	217	1237	1453	CGAGTCGGGTGCTACTGATAC	60.003	21	GCTGCCATGACTCAATGCAAA	60.067	21	176	1237	1412
Thecc1EG000572t1	1	p3	(GAA)7	21	163	183	GTGGAGCAAGGGGATCAAGAA	59.995	21	CTCATCACTCCAACGCTGTCT	60.067	21	103	677	779	GGAGGAGAACTGTTGCTGGAA	59.928	21	TTCTTGATCCCCTTGCTCCAC	59.995	21	160	538	697	CAAGGCGTGCAAATATGAGCA	59.867	21	GGCAAAATGGAGTGGTGCATT	59.998	21	218	991	1208
Thecc1EG022126t1	1	p6	(CTGCTT)4	24	8	31	TCAGTGACTGCCCCATGTTAC	59.997	21	TGTGGCCTGGTTATCACCTTC	59.996	21	221	670	890	ACTTCGAGTCCTCTACCAGCT	59.995	21	GGTACTTCCTGTCCCTTGGTG	59.997	21	133	135	267	GATCTGGACTCCCAAGCGAAA	60.066	21	GTAACATGGGGCAGTCACTGA	59.997	21	230	461	690
Thecc1EG033890t2	1	p3	(AGA)7	21	381	401	GGATTGGAACGATCACCAGGT	60.065	21	AAGAAATGCGGGGCACTTTTC	59.999	21	143	588	730	TGGATTGGAACGATCACCAGG	60.065	21	AAGAAATGCGGGGCACTTTTC	59.999	21	144	587	730	GAAAAGTGCCCCGCATTTCTT	59.999	21	GAACTCCAGCTCCCTTCCTTC	60.066	21	220	710	929
Thecc1EG026527t1	1	p6	(ATGAAG)4	24	1	24	GGTTGCTACTTGGAGACCGAA	59.998	21	TAGCCCTCTTTGCGTGTGATT	59.997	21	298	195	492	GGCACAAAGAGACTCTCCACA	59.929	21	TAGCCCTCTTTGCGTGTGATT	59.997	21	250	243	492	TGGCACAAAGAGACTCTCCAC	59.929	21	TAGCCCTCTTTGCGTGTGATT	59.997	21	251	242	492
Thecc1EG004032t1	1	p3	(CAG)6	18	727	744	ACCCCAAGAACAAACAGCTCA	60.064	21	CTGCCAATGCTAAGACATCGC	60.003	21	291	175	465	ACCCCAAGAACAAACAGCTCA	60.064	21	GCTGCCAATGCTAAGACATCG	60.003	21	292	175	466	ACCCCAAGAACAAACAGCTCA	60.064	21	CGCTGCCAATGCTAAGACATC	60.003	21	293	175	467
Thecc1EG041213t1	1	p3	(TCC)8	24	67	90	ACGCGTTGTTGGTCGTAAAAG	60.005	21	ACCCCATTCGGATCTTGCATT	60.064	21	130	961	1090	GAGCCGCAAAAACTTCCCATT	59.999	21	GTGAAGAGGGAGCGGTAGATG	59.932	21	265	478	742	CTTCAAGGCTGCAACGTTTCA	59.935	21	AATGCAACCCTGGAGTGAGAG	59.996	21	116	31	146
Thecc1EG029211t1	1	p2	(AT)22	44	486	529	ATTCTCCTTCCGGGTCGAGTA	60.064	21	ACCGTCGGACTTCTAGACTCA	59.997	21	133	220	352	ATTCTCCTTCCGGGTCGAGTA	60.064	21	GTCGGACTTCTAGACTCAGCG	59.937	21	130	220	349	ATTCTCCTTCCGGGTCGAGTA	60.064	21	CGTCGGACTTCTAGACTCAGC	59.937	21	131	220	350
Thecc1EG023799t1	1	p6	(CGCCCA)5	30	230	259	CTCGCGATACCGAAACTCTGA	59.936	21	AGGGTTGATGAGGTTGAGCAG	59.996	21	101	85	185	CTGCTCAACCTCATCAACCCT	59.996	21	GCCTGAAACGTTTGAAGCACT	59.934	21	114	165	278	CTGCTCAACCTCATCAACCCT	59.996	21	AGCCTGAAACGTTTGAAGCAC	59.934	21	115	165	279
Thecc1EG015729t1	1	p7	(GTGGTCA)3	21	59	79	ACCCTCTCCTCTCCTTTCCTC	59.992	21	AGTCATACTACACGCACTCGC	60.202	21	159	210	368	AGAGAGGAGAGGCCAAGGAAA	60.203	21	GAGGAAAGGAGAGGAGAGGGT	59.992	21	116	115	230	AAGAGAGGAGAGGCCAAGGAA	60.203	21	GAGGAAAGGAGAGGAGAGGGT	59.992	21	117	114	230
Thecc1EG027858t1	1	p3	(TCA)7	21	144	164	TCGTGAAAAGCGAAAAGAGCG	60.071	21	TCACTGATGCCACAATGTCGA	59.998	21	228	482	709	AGTAGAAGCAGGGGATTTGCC	60.064	21	CGCTCTTTTCGCTTTTCACGA	60.071	21	300	203	502	TTCTTTCCGATAACCAGGGCC	60.065	21	CGCTCTTTTCGCTTTTCACGA	60.071	21	262	241	502
Thecc1EG028001t4	1	p3	(AGC)7	21	141	161	GTTTTGATGTCCCAACTGGCC	59.999	21	TGGGTCATCCTCCGTAGTCTT	59.993	21	300	2346	2645	GGTCATCCATTGGAACCAGGT	59.994	21	GGTGTACCCTCCTCTTCTCCT	59.993	21	172	1333	1504	AAGACTACGGAGGATGACCCA	59.993	21	CCCTGATGGTTGGAATTCCCA	59.993	21	143	2625	2767
Thecc1EG029848t1	1	p3	(CAC)6	18	175	192	TGAGCAGCTTCAGAGTGTCTG	59.999	21	GGTGGATAAACTGGTGCAGGA	59.996	21	232	58	289	GTGAGCAGCTTCAGAGTGTCT	59.999	21	GGTGGATAAACTGGTGCAGGA	59.996	21	233	57	289	AGTGAGCAGCTTCAGAGTGTC	59.999	21	GGTGGATAAACTGGTGCAGGA	59.996	21	234	56	289
Thecc1EG007214t1	1	p3	(AAC)7	21	529	549	GTAGGGCCCATGAATGTTCCA	60.064	21	CACTAACGCTAACGCTAACGC	60.008	21	147	433	579	GCCCATGAATGTTCCATCTGC	59.932	21	CACTAACGCTAACGCTAACGC	60.008	21	142	438	579	AACGGGGATAATCCATCTGCC	59.926	21	CACTAACGCTAACGCTAACGC	60.008	21	205	375	579
Thecc1EG035095t1	1	p3	(CCA)7	21	81	101	AGCATTAGGTGGTGTCAGCAA	59.926	21	CCTGGAAAGGGAGTACGCATT	60.065	21	213	626	838	AAGCATTAGGTGGTGTCAGCA	59.926	21	CCTGGAAAGGGAGTACGCATT	60.065	21	214	625	838	AGCATTAGGTGGTGTCAGCAA	59.926	21	AGGATCAAAGGCCAATGGTGT	59.922	21	186	626	811
Thecc1EG015811t1	1	p3	(GGC)6	18	40	57	CGGAGGAGAAACAAGAGCAGT	59.999	21	AGCCAGTAACCTCTTGCTCAC	59.997	21	246	751	996	CGGAGGAGAAACAAGAGCAGT	59.999	21	GAAGAGGAACCAGATGCACCA	59.996	21	184	751	934	CGGAGGAGAAACAAGAGCAGT	59.999	21	GGAAGCCAGTAACCTCTTGCT	59.996	21	249	751	999
Thecc1EG022025t1	1	p3	(TTC)6	18	849	866	ACAGGCTCTGCTACTCTCTCA	59.995	21	GTCGTCCGGGTTTAGTTCACT	60	21	105	321	425	ACAGGCTCTGCTACTCTCTCA	59.995	21	AGTCGTCCGGGTTTAGTTCAC	60	21	106	321	426	TTGCTGAGGAGGCTGCAAATA	59.995	21	TTGAACTAGGTGGCTGCTGAG	59.998	21	255	748	1002
Thecc1EG029244t1	1	p3	(TGA)6	18	1014	1031	TCGTTGTAAGAAGTGGGGAGC	59.998	21	AGATGCTTTGCCGTAACCTGA	59.997	21	222	4721	4942	CGTTGTAAGAAGTGGGGAGCT	59.998	21	AGATGCTTTGCCGTAACCTGA	59.997	21	221	4722	4942	CTGCTGAGGATCTAGACGCTG	60.001	21	TATCCCCACTCTCCAGAAGCA	59.992	21	151	907	1057
Thecc1EG001008t1	1	p5	(ATGCA)4	20	732	751	ATAACTCCAACGGGTCAGCAG	60.066	21	TGCTGGTGCCCTAAAGTAAGG	59.996	21	297	111	407	ATAACTCCAACGGGTCAGCAG	60.066	21	CCTGCTGGTGCCCTAAAGTAA	59.996	21	299	111	409	ATAACTCCAACGGGTCAGCAG	60.066	21	GCTGGTGCCCTAAAGTAAGGT	59.996	21	296	111	406
Thecc1EG036755t1	1	p3	(AAG)7	21	110	130	GCCCTGCTCCTATAACGACTC	60	21	GAGTACCAAGCCGTGAAGTGA	59.999	21	114	4465	4578	GCCCTGCTCCTATAACGACTC	60	21	TGAACTCACGAGTACCAAGCC	59.999	21	123	4465	4587	TAAAGCACCAGCATCGTCAGT	59.998	21	GAGTACCAAGCCGTGAAGTGA	59.999	21	135	4444	4578
Thecc1EG025480t2	1	p3	(GAG)7	21	217	237	AAGTGGAGTCTGCAAGTAGCC	59.997	21	GAGCACCTCCTTCAACATCCA	59.996	21	252	1240	1491	TCTTTCTGGAAGGTGGGATGC	59.995	21	ACTGGATGCCCTTCAGACTTG	59.996	21	109	829	937	GTGGAGTCTGCAAGTAGCCAT	60.066	21	GAGCACCTCCTTCAACATCCA	59.996	21	250	1242	1491
Thecc1EG018164t1	1	p2	(TA)12	24	170	193	CCCCTCAACTGGCTCTCTTTT	59.925	21	AAGGAGAGAGAGGTCGGTTGT	60.203	21	122	16	137	CCCCTCAACTGGCTCTCTTTT	59.925	21	GCATGTGGAGCAAAATGGTGA	59.727	21	268	16	283	CCCCTCAACTGGCTCTCTTTT	59.925	21	AGCATGTGGAGCAAAATGGTG	59.726	21	269	16	284
Thecc1EG036964t1	1	p3	(GAT)7	21	268	288	ACTGCAAGCTATGGTTGTCGA	59.998	21	CTCAGTGTCACTGGCATCCTT	59.997	21	196	71	266	ACTGCAAGCTATGGTTGTCGA	59.998	21	GCATCCTTGTTCTCCAGACCA	59.996	21	183	71	253	ACTGCAAGCTATGGTTGTCGA	59.998	21	TGGCATCCTTGTTCTCCAGAC	59.996	21	185	71	255
Thecc1EG002254t1	1	p6	(GGCGGT)4	24	469	492	GCAGATATCGTTGTTGTGGCC	59.936	21	CCATATCCGCCACCACCATAA	59.927	21	130	286	415	GCAGATATCGTTGTTGTGGCC	59.936	21	ATATCCGCCACCACCATAACC	59.927	21	128	286	413	TTATGGTGGTGGCGGATATGG	59.927	21	TTCAGCACCACCATATCCACC	60.065	21	283	395	677
Thecc1EG045236t1	1	p2	(AG)9	18	321	338	AGCTCTACAAATGCAACGGGA	59.997	21	TTGTTGCCACAATCATGCCTG	59.999	21	197	1742	1938	GAGGGCCACACTAAATGGTGA	59.996	21	TACCGCAACATGAAGAGCTGT	59.998	21	115	776	890	AGCTCTACAAATGCAACGGGA	59.997	21	TCTCCAGCTTTCCGCAATTCT	59.996	21	150	1742	1891
Thecc1EG034853t1	1	p3	(TCT)8	24	196	219	GAAGGATGCAGAAGACACCCA	59.996	21	CGATGCATGGGAGAGGAACAA	60.407	21	203	72	274	TGAAGGATGCAGAAGACACCC	59.996	21	CGATGCATGGGAGAGGAACAA	60.407	21	204	71	274	GAAGGATGCAGAAGACACCCA	59.996	21	AACGATGCATGGGAGAGGAAC	60.407	21	205	72	276
Thecc1EG005619t1	1	p3	(ACT)10	30	131	160	GACATGTTCGATGCTCCGTTG	59.939	21	CCATCGAGGTTTCCCAGGAAA	59.996	21	195	276	470	TTCCTGAATTCCCGAAGAGGC	60.065	21	CCATCGAGGTTTCCCAGGAAA	59.996	21	300	171	470	TTCCTGAATTCCCGAAGAGGC	60.065	21	CAACGGAGCATCGAACATGTC	59.939	21	126	171	296
Thecc1EG020515t2	1	p6	(GGTGGC)4	24	877	900	GGGTGCAAGCAGAAAGTGAAG	60.001	21	CATCTGGCTGGTAAGGTCGTT	60.066	21	207	66	272	GGGTGCAAGCAGAAAGTGAAG	60.001	21	GCCTCCTTTGTTGTTTCCACC	59.931	21	255	66	320	GGGTGCAAGCAGAAAGTGAAG	60.001	21	GGCCTCCTTTGTTGTTTCCAC	59.931	21	256	66	321
Thecc1EG020515t2	2	p6	(GTGGCG)4	24	1268	1291	GGGTGCAAGCAGAAAGTGAAG	60.001	21	CATCTGGCTGGTAAGGTCGTT	60.066	21	207	66	272	GGGTGCAAGCAGAAAGTGAAG	60.001	21	GCCTCCTTTGTTGTTTCCACC	59.931	21	255	66	320	GGGTGCAAGCAGAAAGTGAAG	60.001	21	GGCCTCCTTTGTTGTTTCCAC	59.931	21	256	66	321
Thecc1EG011854t1	1	p3	(CAG)6	18	2227	2244	GCGAGTTGACTGGACAGAAGA	60	21	GAAAGCCCTTCAGCAATTGCA	59.999	21	199	112	310	AGCGAGTTGACTGGACAGAAG	60	21	GAAAGCCCTTCAGCAATTGCA	59.999	21	200	111	310	GCGAGTTGACTGGACAGAAGA	60	21	AAAGCCCTTCAGCAATTGCAG	59.998	21	198	112	309
Thecc1EG041547t1	1	p3	(AGT)17	51	2383	2433	GGGAAGAGCTTGTACACAGCT	59.997	21	AAATTGCCGTTCCTTCCTTGC	59.999	21	120	609	728	GCAAGGAAGGAACGGCAATTT	59.999	21	TGAGGAGCTTCGAAATGCCTT	59.996	21	104	708	811	GCAAGGAAGGAACGGCAATTT	59.999	21	TTGAGGAGCTTCGAAATGCCT	59.996	21	105	708	812
Thecc1EG011067t1	1	p3	(GCA)6	18	1308	1325	GCCTCTGGACAAATTCCTCCA	59.995	21	GAGGTTGACCAAATGCCACAC	60	21	169	966	1134	TGCCTCTGGACAAATTCCTCC	59.995	21	GAGGTTGACCAAATGCCACAC	60	21	170	965	1134	GCCTCTGGACAAATTCCTCCA	59.995	21	CAAATGCCACACCATGCTCAA	59.999	21	160	966	1125
Thecc1EG025138t1	1	p3	(GAA)9	27	1402	1428	TTGAAGAAGCTTGCCCCGTAT	59.996	21	CCTTGCCACCACCAATTCTTG	59.999	21	178	1719	1896	CAAGAATTGGTGGTGGCAAGG	59.999	21	TGTTAGATGCTTGACGACGCT	60.068	21	111	1876	1986	TTGAAGAAGCTTGCCCCGTAT	59.996	21	TGTTAGATGCTTGACGACGCT	60.068	21	268	1719	1986
Thecc1EG007632t1	1	p2	(AT)11	22	35	56	TGGGACTGCTGATATTTGGGT	59.078	21	TGCAGAAACAACCCAACTTCTC	59.312	22	100	71	170	TGGGACTGCTGATATTTGGGT	59.078	21	TGCAGAAACAACCCAACTTCT	58.266	21	100	71	170	TGGGACTGCTGATATTTGGGTC	60.092	22	TGCAGAAACAACCCAACTTCTC	59.312	22	100	71	170
Thecc1EG046785t1	1	p6	(TACCTG)5	30	296	325	CAGGCCTCCTGTCATCGTATC	60	21	AAGTCCCAAAGAGGAGCCATG	59.995	21	164	453	616	CATGGCTCCTCTTTGGGACTT	59.995	21	AAATTGGTCTCCCATGCCCAT	59.991	21	200	596	795	CCCAATGTGTTTCAAGCCGTT	59.932	21	ATTCGCCATTCCTGTGAGGTT	59.995	21	112	156	267
Thecc1EG029221t1	1	p6	(CCTGCT)4	24	901	924	ATTGCTCCTGGACAGAAGTGG	59.996	21	ATCACTCCAGTTGACAGCAGG	59.997	21	237	579	815	GATGCGTGGTACAATTGCTCC	59.936	21	ATCACTCCAGTTGACAGCAGG	59.997	21	250	566	815	GGAATGGCTGCCTTAGGAAGT	60.064	21	ATCACTCCAGTTGACAGCAGG	59.997	21	111	705	815
Thecc1EG029899t1	1	p2	(AG)8	16	126	141	TTTCTCAAACCAAAGCCCCCT	60.063	21	GTGATATCCGACGCTCCATGT	60	21	252	690	941	TTTCTCAAACCAAAGCCCCCT	60.063	21	TGTGATATCCGACGCTCCATG	60	21	253	690	942	CCCCCTGGTTATTGGGAGTTC	60.064	21	GTGATATCCGACGCTCCATGT	60	21	237	705	941
Thecc1EG033933t1	1	p3	(ACC)7	21	2358	2378	GATTTCGCCACCGTCACAAAA	60.002	21	CCACTGCCTTTTAACAGGTGC	60	21	208	1238	1445	TTGTTTCGGACGACATTTGCC	60.002	21	TTTTGTGACGGTGGCGAAATC	60.002	21	280	979	1258	CTCCAGTACACTCACCACCAC	59.999	21	GAATGAACAGGTGGCAGAGGA	59.996	21	178	2023	2200
Thecc1EG013315t1	1	p6	(CTGCTA)4	24	122	145	TCTCGTGCCTAGGAAGTGGTA	59.995	21	CCCATCCAGCAGTCAACTCTT	59.996	21	198	2677	2874	TGAAGTGCTACGCAAAACACG	60.004	21	ATACTGGCAACCTTGTCCTGG	59.995	21	108	881	988	TTCAGTTACCCCATGTCAGGC	59.996	21	TACCACTTCCTAGGCACGAGA	59.995	21	293	2405	2697
Thecc1EG020798t3	1	p2	(TG)15	30	426	455	GAAGCTAGAGATCCCGAGCAC	60.001	21	AGCCGCTCTTTCCTTAACCTC	60.066	21	139	41	179	GAAGCTAGAGATCCCGAGCAC	60.001	21	GAGCCGCTCTTTCCTTAACCT	60.066	21	140	41	180	GAAGCTAGAGATCCCGAGCAC	60.001	21	CACTGAGCCGCTCTTTCCTTA	60.067	21	144	41	184
Thecc1EG042200t1	1	p3	(GAA)7	21	37	57	CTTCCCGATGACGACGATGAT	60.001	21	ATCGTCCCAATGCTTCCTGTT	59.995	21	105	705	809	CTTCCCGATGACGACGATGAT	60.001	21	TCCAGGGAGCTTTCAACCATC	59.995	21	203	705	907	CTTCCCGATGACGACGATGAT	60.001	21	CCAGGGAGCTTTCAACCATCT	59.995	21	202	705	906
Thecc1EG004772t1	1	p3	(TCT)6	18	61	78	ACCGCTTCGAAACGTAGAGTT	60.001	21	TCCCATTTGCTCTCCCTTCAC	59.995	21	248	590	837	ACCGCTTCGAAACGTAGAGTT	60.001	21	CCCATTTGCTCTCCCTTCACT	59.995	21	247	590	836	ACCGCTTCGAAACGTAGAGTT	60.001	21	TTCCTTCCCATTTGCTCTCCC	59.994	21	253	590	842
Thecc1EG034653t1	1	p6	(CTCTGC)4	24	183	206	CCCAAACTCATTCCGACCAGA	59.997	21	GGGAGATTGTTTGGGAGCAGA	59.995	21	114	108	221	AGACCCAAACTCATTCCGACC	59.997	21	GGGAGATTGTTTGGGAGCAGA	59.995	21	117	105	221	CCCAAACTCATTCCGACCAGA	59.997	21	AGATGAGAAGAGGAGCTGGGT	59.992	21	221	108	328
Thecc1EG026214t1	1	p3	(ACC)8	24	141	164	CAGGGCCCTGCTAGTGTTAAA	59.996	21	CGTTGAATCCTCCTGGACACA	59.998	21	209	258	466	AGGGCCCTGCTAGTGTTAAAC	59.996	21	CGTTGAATCCTCCTGGACACA	59.998	21	208	259	466	CAGGGCCCTGCTAGTGTTAAA	59.996	21	AAACAGATTCAGCAGCCTCGA	59.998	21	136	258	393
Thecc1EG006903t1	1	p3	(CAC)6	18	167	184	AAGATTGCCACCCTCGCATTA	60.065	21	TGACACGAGTTGAGACATGGG	59.999	21	141	1168	1308	AAGATTGCCACCCTCGCATTA	60.065	21	CCCATGACACGAGTTGAGACA	59.999	21	145	1168	1312	AAGATTGCCACCCTCGCATTA	60.065	21	GACACGAGTTGAGACATGGGT	59.999	21	140	1168	1307
Thecc1EG042283t1	1	p3	(GAG)7	21	265	285	CAGAAGTAGGGGTGGAAGCAG	60.066	21	TTGTCTGCTCTCTCCTGCAAG	59.998	21	214	2473	2686	CAGAAGTAGGGGTGGAAGCAG	60.066	21	AAGTTGTCTGCTCTCTCCTGC	59.998	21	217	2473	2689	AAACAAGATTGCGTGCAGGTC	60.001	21	CACCGACTCTGCATTTCCTCT	60.067	21	123	3003	3125
Thecc1EG006997t1	1	p3	(GAG)7	21	655	675	TGGCCGTTAAGTGCAGAAGAT	59.997	21	GTTCTTGCTTCCACGTGCATT	60.001	21	213	555	767	ATCTGGCCGTTAAGTGCAGAA	59.997	21	GTTCTTGCTTCCACGTGCATT	60.001	21	216	552	767	TGGCCGTTAAGTGCAGAAGAT	59.997	21	ACTTCTTCCTCCTCCTCCTCC	59.992	21	149	555	703
Thecc1EG006997t1	2	p3	(GGA)7	21	678	698	TGGCCGTTAAGTGCAGAAGAT	59.997	21	GTTCTTGCTTCCACGTGCATT	60.001	21	213	555	767	ATCTGGCCGTTAAGTGCAGAA	59.997	21	GTTCTTGCTTCCACGTGCATT	60.001	21	216	552	767	TGGCCGTTAAGTGCAGAAGAT	59.997	21	ACTTCTTCCTCCTCCTCCTCC	59.992	21	149	555	703
Thecc1EG006997t1	3	p3	(AGA)7	21	705	725	TGGCCGTTAAGTGCAGAAGAT	59.997	21	GTTCTTGCTTCCACGTGCATT	60.001	21	213	555	767	ATCTGGCCGTTAAGTGCAGAA	59.997	21	GTTCTTGCTTCCACGTGCATT	60.001	21	216	552	767	TGGCCGTTAAGTGCAGAAGAT	59.997	21	ACTTCTTCCTCCTCCTCCTCC	59.992	21	149	555	703
Thecc1EG015041t1	1	p3	(TTC)8	24	105	128	CGGGAATGGTGTTGGCAAAAT	59.998	21	TCATATTCAGGGCCTCCAGGA	60.061	21	141	476	616	TTGGTTGGCAGGGAAGGTATC	59.995	21	TCATATTCAGGGCCTCCAGGA	60.061	21	119	498	616	AATTCAGTCCCCACTAAGCCG	60.065	21	ATTTTGCCAACACCATTCCCG	59.998	21	242	255	496
Thecc1EG000814t1	1	p3	(TGG)6	18	489	506	TTTGCTGCAAAGAAGTCCGTG	59.935	21	CCAATCTCTGCAATGCTCTGC	59.934	21	284	264	547	GTTTGCTGCAAAGAAGTCCGT	59.934	21	CCAATCTCTGCAATGCTCTGC	59.934	21	285	263	547	TTTGCTGCAAAGAAGTCCGTG	59.935	21	CCTCCTGCTCCACCTTAACAG	60.066	21	163	264	426
Thecc1EG004462t1	1	p3	(GAA)7	21	229	249	ATCGTGCATGTCAGATCAGCA	60.135	21	GAGAGCTCCTGGGAAAAGACC	60.066	21	118	17	134	GGTCTTTTCCCAGGAGCTCTC	60.066	21	AGCAAACCTCCACGTTCTTCT	59.859	21	149	114	262	ACCCAAAGGTCTTTTCCCAGG	60.133	21	TAAGGGTTGACGCAACTGTGT	60.134	21	103	107	209
Thecc1EG026383t1	1	p3	(CAG)9	27	47	73	TCACCACCACCATCATCCTTG	59.995	21	GCACTTCTCTGCACTCCTCTT	59.998	21	151	356	506	AAGAGGAGTGCAGAGAAGTGC	59.998	21	GAGGATTCTCACCCTGGCAAA	59.995	21	127	486	612	AAGAGGAGTGCAGAGAAGTGC	59.998	21	AGGATTCTCACCCTGGCAAAG	59.995	21	126	486	611
Thecc1EG026261t2	1	p1	(T)16	16	49	64	AAACATGCATGCCCAGTTTCC	59.998	21	CCGTGCAGCCATAAGTGATTG	59.935	21	109	398	506	AAACATGCATGCCCAGTTTCC	59.998	21	GCTGCTGAGCATACAACATGG	59.935	21	134	398	531	AAACATGCATGCCCAGTTTCC	59.998	21	GCATATGAAGGCCCGTGTTTC	59.934	21	215	398	612
Thecc1EG026261t2	2	p2	(AG)9	18	73	90	AAACATGCATGCCCAGTTTCC	59.998	21	CCGTGCAGCCATAAGTGATTG	59.935	21	109	398	506	AAACATGCATGCCCAGTTTCC	59.998	21	GCTGCTGAGCATACAACATGG	59.935	21	134	398	531	AAACATGCATGCCCAGTTTCC	59.998	21	GCATATGAAGGCCCGTGTTTC	59.934	21	215	398	612
Thecc1EG018322t1	1	p3	(TTC)6	18	153	170	GTTTTACCGCCCAAAACCCTC	60	21	TTCTTCGTTGACCCAGTCGAG	60.001	21	226	209	434	GTTTTACCGCCCAAAACCCTC	60	21	CTTCTTCGTTGACCCAGTCGA	60.001	21	227	209	435	TCGACTGGGTCAACGAAGAAG	60.001	21	ACGCATTTCTTCAAACAGGCC	60	21	122	415	536
Thecc1EG041392t1	1	p3	(GAT)8	24	781	804	CTTGGATGAGACCCTGCAAGT	59.996	21	GCATGCCTCAAACGAACACTT	60.001	21	150	473	622	AAGGCCTTTCTGGGATCTTGG	59.994	21	GCATGCCTCAAACGAACACTT	60.001	21	166	457	622	TGGGATCTTGGATGAGACCCT	59.99	21	GCATGCCTCAAACGAACACTT	60.001	21	156	467	622
Thecc1EG015013t1	1	p6	(TGGTGT)4	24	78	101	GGGCAGAGGGTCAAACCATAA	59.995	21	TGTGCTTTACATGGCTCCCAT	59.994	21	159	148	306	GGAAGACCGAAGAGAAGGTGG	60.067	21	TGTGCTTTACATGGCTCCCAT	59.994	21	126	181	306	GGCGTCCACTATGAGCACATA	59.931	21	TTATGGTTTGACCCTCTGCCC	59.995	21	167	2	168
Thecc1EG025561t1	1	p3	(TGG)6	18	9	26	AGAACCTGTGAAGCATGAGGG	59.996	21	TGTGGAGAAGTCAGACGAAGC	60	21	166	851	1016	GGTAGTACACAAGGCACTGCT	59.998	21	TCTGTAAGATGGGGTTGCCAC	59.996	21	262	543	804	CTTCTGGAACCAGTCAGTCCC	59.997	21	TCTGTAAGATGGGGTTGCCAC	59.996	21	243	562	804
Thecc1EG012594t1	1	p3	(ACA)6	18	534	551	CCTGAAGACCTGACAGGGAAC	59.997	21	GGAACAACCCGTCCAACAATG	60.001	21	113	357	469	CCTGAAGACCTGACAGGGAAC	59.997	21	ACCCGTCCAACAATGGGATAC	60.065	21	107	357	463	TTTTGTCAGAAGCCGCCAAAG	59.933	21	GTTCCCTGTCAGGTCTTCAGG	59.997	21	243	135	377
Thecc1EG030888t1	1	p3	(CGA)6	18	434	451	ATGTTCGTTGCCTGCTAGACA	59.998	21	ACTACTCTTCTGTGTGCCACG	60	21	298	2096	2393	ATGTTCGTTGCCTGCTAGACA	59.998	21	CCAGAGTCAGGTGAACTCCAC	59.999	21	231	2096	2326	ACGCCGTTGTTGAAATGGAAG	60.002	21	TTGAAGCTCCTTTCCTCCGTC	59.998	21	145	522	666
Thecc1EG030888t1	2	p3	(GAG)6	18	589	606	ATGTTCGTTGCCTGCTAGACA	59.998	21	ACTACTCTTCTGTGTGCCACG	60	21	298	2096	2393	ATGTTCGTTGCCTGCTAGACA	59.998	21	CCAGAGTCAGGTGAACTCCAC	59.999	21	231	2096	2326	ACGCCGTTGTTGAAATGGAAG	60.002	21	TTGAAGCTCCTTTCCTCCGTC	59.998	21	145	522	666
Thecc1EG042198t1	1	p3	(AAC)7	21	73	93	TATGGCTGCTTCTATCCTGCG	59.999	21	AACTGCTGCATCATCCACAGA	59.996	21	193	2441	2633	TCTGCCTGGAGCTTTACAAGG	59.996	21	CCCTCAGAGTTGGGTTGTCTC	59.997	21	189	2878	3066	AAGGAATGCTGGTGATGCTCA	59.995	21	CGCAGGATAGAAGCAGCCATA	59.999	21	288	2174	2461
Thecc1EG029508t1	1	p6	(ACCATG)4	24	116	139	CCGCTTTAATGCTGGCTTTGT	60.068	21	TCAGCCAGTTCTCTGCTGAAG	59.998	21	295	364	658	ACCGCTTTAATGCTGGCTTTG	60.068	21	TCAGCCAGTTCTCTGCTGAAG	59.998	21	296	363	658	ACCACCACCACCATCATGATC	60.064	21	CAAAGCCAGCATTAAAGCGGT	60.068	21	242	142	383
Thecc1EG011078t1	1	p3	(CCT)7	21	49	69	TTGTCGGGGTCTTTGATGAGG	59.997	21	CACGGCTTCCTTTTCCAACAG	60.001	21	139	312	450	CCTTGTCGGGGTCTTTGATGA	59.997	21	CACGGCTTCCTTTTCCAACAG	60.001	21	141	310	450	TCCTTGTCGGGGTCTTTGATG	59.997	21	CACGGCTTCCTTTTCCAACAG	60.001	21	142	309	450
Thecc1EG021403t3	1	p3	(CAA)6	18	33	50	CGACGGTTGGTCAGCAAATTT	60.002	21	TGTAGCACTGCAGCAGATGAA	59.998	21	262	1264	1525	CGACGGTTGGTCAGCAAATTT	60.002	21	TTGTAGCACTGCAGCAGATGA	59.998	21	263	1264	1526	GAGTTGAAGCAGAGTCGTGGA	60	21	GGTGCCAAGGATTAGGTGGAA	59.995	21	292	771	1062
Thecc1EG021403t3	2	p3	(AAC)7	21	2039	2059	CGACGGTTGGTCAGCAAATTT	60.002	21	TGTAGCACTGCAGCAGATGAA	59.998	21	262	1264	1525	CGACGGTTGGTCAGCAAATTT	60.002	21	TTGTAGCACTGCAGCAGATGA	59.998	21	263	1264	1526	GAGTTGAAGCAGAGTCGTGGA	60	21	GGTGCCAAGGATTAGGTGGAA	59.995	21	292	771	1062
Thecc1EG029544t1	1	p3	(CTT)6	18	518	535	GACACGTGCAAGCTTTGGATT	60.001	21	TATCGGTTGGTTTGTGAGGGG	59.996	21	166	78	243	GACACGTGCAAGCTTTGGATT	60.001	21	GGGACTTACGTACGGAAGCAA	60.068	21	246	78	323	GACACGTGCAAGCTTTGGATT	60.001	21	GGCGGTGGCGTTATTTTCTTT	60.068	21	269	78	346
Thecc1EG004966t1	1	p3	(GAT)7	21	157	177	TCATGACCAACAGGCTCATCC	60.065	21	TGGCGGGAAGAGAGTAACAAC	59.998	21	242	83	324	TCATGACCAACAGGCTCATCC	60.065	21	GTGGCGGGAAGAGAGTAACAA	59.998	21	243	83	325	TGAGAGCTTTGATGCGGATGT	60.066	21	TGGCGGGAAGAGAGTAACAAC	59.998	21	116	209	324
Thecc1EG019693t2	1	p3	(CAC)7	21	13	33	ATGAGTCGTCATCACCACCAC	60.067	21	GCAGTGGAGAACGGGATAACA	60.066	21	159	0	158	CCATTCTTGAGGTGCTGTTGC	60.068	21	GCAGTGGAGAACGGGATAACA	60.066	21	102	57	158	GCTGTTGCTGCCCATGTTTTA	59.999	21	TGAGCCCAATCATCGTCGAAT	59.861	21	115	70	184
Thecc1EG020321t1	1	p3	(ATC)7	21	171	191	GGCAAAGGCATTGGGGAAAAT	59.995	21	CAAGAAGTGCAGCTGTGTTCC	60.002	21	216	826	1041	TGGCCAGATTCAGTCTCAACC	59.996	21	ATTTTCCCCAATGCCTTTGCC	59.995	21	230	617	846	AGTCTCAACCGGGCAATGAAT	59.995	21	ATTTTCCCCAATGCCTTTGCC	59.995	21	219	628	846
Thecc1EG008431t1	1	p3	(ACA)7	21	425	445	CCACCGTTTCTGACACTAGCT	59.999	21	TGTACTCAGCTGCTGTCCTTG	59.999	21	156	157	312	CGGTCTTCGACATCGGATGAT	60.001	21	TGTACTCAGCTGCTGTCCTTG	59.999	21	190	123	312	AACCTTCCAACCACCGTTTCT	60.064	21	TGTACTCAGCTGCTGTCCTTG	59.999	21	166	147	312
Thecc1EG025838t1	1	p3	(GGA)6	18	444	461	TACGGGGATTGCAATGGTGAA	59.995	21	TTCCAACTTCCTCTTCTCCGC	59.998	21	124	524	647	TTGGAGGAGAGGAGGAGAAGG	59.992	21	TTCCAACTTCCTCTTCTCCGC	59.998	21	273	375	647	CCTTGGAGGAGAGGAGGAGAA	59.992	21	TTCCAACTTCCTCTTCTCCGC	59.998	21	275	373	647
Thecc1EG006583t1	1	p2	(AG)10	20	272	291	ACAATGGAGAGCTTGAAGCCA	59.926	21	ATAACGTTCGTGGCAAGCAAC	60.069	21	226	186	411	TTGGCCCCCAACAACTTACAT	60.133	21	TGGCTTCAAGCTCTCCATTGT	59.926	21	133	74	206	GAGAGCTTGAAGCCAGCAAAG	59.8	21	ATAACGTTCGTGGCAAGCAAC	60.069	21	220	192	411
Thecc1EG037286t1	1	p6	(GGGGAT)4	24	450	473	ACGTCAAGAGTGAGAGCTGTG	60.001	21	CATTGTCGTCAAACCCCAACC	60.001	21	216	286	501	ACGTCAAGAGTGAGAGCTGTG	60.001	21	CAAACCCTGTACTCCACCTCC	59.997	21	251	286	536	ACGTCAAGAGTGAGAGCTGTG	60.001	21	CCAAACCCTGTACTCCACCTC	59.997	21	252	286	537
Thecc1EG031869t1	1	p8	(GAAATGGA)3	24	37	60	GTCCCTGACCTGGTCAACAAT	59.926	21	ATCGAGCAGCTTCTCCAACTC	60.135	21	175	11	185	GTCCCTGACCTGGTCAACAAT	59.926	21	GATCGAGCAGCTTCTCCAACT	60.135	21	176	11	186	AATGTCCCTGACCTGGTCAAC	59.926	21	ATCGAGCAGCTTCTCCAACTC	60.135	21	178	8	185
Thecc1EG007060t1	1	p3	(GAG)6	18	73	90	CCAGCAAGTGAAGAACAGTGC	60.002	21	TTCCGGTGAGTCACTAACAGC	59.999	21	148	1724	1871	CCAGCAAGTGAAGAACAGTGC	60.002	21	GCTTCCGGTGAGTCACTAACA	59.999	21	150	1724	1873	GATTCGCATCTTGCTGGGAAC	59.935	21	TTCCGGTGAGTCACTAACAGC	59.999	21	273	1599	1871
Thecc1EG035238t1	1	p6	(GAACAA)4	24	15	38	CTGAGGATGGGAAATACCGGG	59.928	21	TTCCTGTCATCTTGTGCCTCC	59.996	21	295	226	520	AACAAAAACCAGATGCCCAGC	59.929	21	TTTCCCATCCTCAGCAAGCAT	59.994	21	149	91	239	AACAAAAACCAGATGCCCAGC	59.929	21	ATTTCCCATCCTCAGCAAGCA	59.994	21	150	91	240
Thecc1EG000642t1	1	p3	(TTC)6	18	111	128	TATGTCACTCCTTTGGTGGCC	59.996	21	TCGCTCATTCTGCTTGACCAT	60.066	21	266	424	689	TATGTCACTCCTTTGGTGGCC	59.996	21	TACTGTCGGCCAATCTTCACC	60.066	21	239	424	662	CGGCTATTATTGCTCCCGCTA	60.067	21	GGCCACCAAAGGAGTGACATA	59.996	21	129	316	444
Thecc1EG038389t1	1	p3	(GAA)6	18	403	420	GCGCAATGAGGATGGAATTCC	60.001	21	ACAAGTCATCCCAGACCGAAC	59.998	21	179	887	1065	GCCTAAGGTGAAAGAGCCAGT	59.996	21	GGAATTCCATCCTCATTGCGC	60.001	21	213	695	907	AGGTGAAAGAGCCAGTCCATG	59.996	21	GGAATTCCATCCTCATTGCGC	60.001	21	208	700	907
Thecc1EG014481t1	1	p3	(GAA)6	18	325	342	GCAAGGCTATTGTGTTGTGCA	60	21	AGCAGCAACATCAGTGCAAAG	60.001	21	256	1085	1340	GCAAGGCTATTGTGTTGTGCA	60	21	GAGCAGCAACATCAGTGCAAA	60.001	21	257	1085	1341	GCAAGGCTATTGTGTTGTGCA	60	21	TCAAAGAAGGTAGTGGTCCGC	59.998	21	207	1085	1291
Thecc1EG005014t1	1	p3	(ATC)6	18	812	829	CATCAAATTGGGGCAGTGCAA	59.998	21	GCCATGAGGAAAAGTCGAGGA	60.066	21	162	951	1112	CAAAACCTGTGGCTGAGAACG	60.002	21	CTTCCCTACATCGCTTGGTGT	60.066	21	216	147	362	CAAAACCTGTGGCTGAGAACG	60.002	21	TCGCTTGGTGTGACGACTTTA	59.933	21	206	147	352
Thecc1EG005014t1	2	p3	(GCA)6	18	852	869	CATCAAATTGGGGCAGTGCAA	59.998	21	GCCATGAGGAAAAGTCGAGGA	60.066	21	162	951	1112	CAAAACCTGTGGCTGAGAACG	60.002	21	CTTCCCTACATCGCTTGGTGT	60.066	21	216	147	362	CAAAACCTGTGGCTGAGAACG	60.002	21	TCGCTTGGTGTGACGACTTTA	59.933	21	206	147	352
Thecc1EG033774t1	1	p3	(TTC)8	24	177	200	CTCTTTCTCTCGCTTGTGGGT	59.999	21	TCATGGAAGTCACAGAACCCG	59.998	21	270	80	349	CTCTTTCTCTCGCTTGTGGGT	59.999	21	ATGGAAGTCACAGAACCCGTC	59.998	21	268	80	347	ATGCTCTTCTTGCTCTTGCCT	59.995	21	ACCCACAAGCGAGAGAAAGAG	59.999	21	101	0	100
Thecc1EG000260t1	1	p3	(AGG)9	27	700	726	TCTACTTGCAGTGGCGTTGAT	59.998	21	TGCCTTTGTCCTGTACATCCC	59.996	21	152	32	183	GGGATGTACAGGACAAAGGCA	59.996	21	TTCCATTACCCTGGCCACTTC	59.995	21	174	163	336	GGGATGTACAGGACAAAGGCA	59.996	21	CTTCCATTACCCTGGCCACTT	59.994	21	175	163	337
Thecc1EG036894t1	1	p2	(AT)8	16	152	167	GACTACAAACGTTGCAGCCTG	60.07	21	AGGGAGAATGGGAAATGCAGG	60.063	21	108	41	148	GACTACAAACGTTGCAGCCTG	60.07	21	GGGAGAATGGGAAATGCAGGA	60.064	21	107	41	147	GACTACAAACGTTGCAGCCTG	60.07	21	CATTGGAAAGAAGTGCAGCCC	60.067	21	171	41	211
Thecc1EG004062t1	1	p3	(TTC)6	18	279	296	GTTGAAGAGGGAGAGTCCAGC	60.067	21	AGCTCTGTCATAAGCTCGAGC	59.933	21	159	21	179	CAGCGTTCGATATAGAGGCGT	60.069	21	AGCTCTGTCATAAGCTCGAGC	59.933	21	142	38	179	GTTGAAGAGGGAGAGTCCAGC	60.067	21	TCTGCAGTCTCAAAAGTCCCC	59.928	21	131	21	151
Thecc1EG029499t1	1	p6	(CCACCG)4	24	23	46	AGCGATGTAAATTTGCCGACG	59.938	21	TGCGCTTCACCTTCTTCTCAT	59.998	21	196	294	489	AGCGATGTAAATTTGCCGACG	59.938	21	TCCCTGACCTCAATGAATGGC	60.064	21	227	294	520	AGCGATGTAAATTTGCCGACG	59.938	21	GCAGAGGATTTTTGCGCTTCA	60.068	21	208	294	501
Thecc1EG040802t1	1	p6	(ATTTGA)4	24	449	472	AGAAACGCTGAGAATGGAGCA	59.998	21	TTCTTCTCTTTCTCCGCCCAC	59.998	21	260	815	1074	AGAGGAGCAGAGCTTTTGGTC	59.997	21	TTGCCCCTTCATCAGTGTCTC	59.996	21	285	2106	2390	GAGATGGTTGGCCTTCAGTCA	59.996	21	GAGAAGCAGAACCCATGGTGA	59.996	21	280	3117	3396
Thecc1EG001621t1	1	p3	(GAG)6	18	232	249	CTTGAGCATTCTATTGCCGGC	60.002	21	GCAATGCTTCCAAAGAGCCAA	59.999	21	172	3435	3606	GGTCCAATGGGCACAGAAAAC	59.999	21	TCGGAGTTCCTTCATTGGGTG	59.997	21	229	3137	3365	ATGGCTGGAAAGTTCTACGCA	59.997	21	GTTTTCTGTGCCCATTGGACC	59.999	21	250	2908	3157
Thecc1EG001621t1	2	p3	(GAG)7	21	688	708	CTTGAGCATTCTATTGCCGGC	60.002	21	GCAATGCTTCCAAAGAGCCAA	59.999	21	172	3435	3606	GGTCCAATGGGCACAGAAAAC	59.999	21	TCGGAGTTCCTTCATTGGGTG	59.997	21	229	3137	3365	ATGGCTGGAAAGTTCTACGCA	59.997	21	GTTTTCTGTGCCCATTGGACC	59.999	21	250	2908	3157
Thecc1EG010134t1	1	p3	(TCT)8	24	1066	1089	ACCCTGACAAACTCACGTGTT	60.066	21	TCCACATTCCCCGCAAATACA	59.995	21	284	573	856	AACCCTGACAAACTCACGTGT	60.066	21	TCCACATTCCCCGCAAATACA	59.995	21	285	572	856	ACAACCCTGACAAACTCACGT	60.066	21	TCCACATTCCCCGCAAATACA	59.995	21	287	570	856
Thecc1EG041791t1	1	p3	(AAT)10	30	331	360	GTACCCTCTCCTCTCTCCGTT	60.065	21	GGATCCTCCGAATTCTCCGTC	60	21	241	274	514	GATCAAAAACGCGGTTCCCAA	60.001	21	CCTTCGTTGCTTAACCCTTGC	60.069	21	132	599	730	GATCAAAAACGCGGTTCCCAA	60.001	21	GCCTTCGTTGCTTAACCCTTG	60.069	21	133	599	731
Thecc1EG003399t1	1	p1	(C)16	16	859	874	TTCAGGCTGCTCCTCTTTCTG	59.997	21	CCCCAATACCGCTACCCTTTT	60.064	21	228	463	690	AAAAGGGTAGCGGTATTGGGG	60.064	21	GGGACAGGAGCAGAATGTGAA	59.996	21	160	670	829	AAAAGGGTAGCGGTATTGGGG	60.064	21	AGTTGGGACAGGAGCAGAATG	59.996	21	164	670	833
Thecc1EG020121t1	1	p6	(TCAAAC)4	24	631	654	AGCCGCAAGATCTTCAATGGA	60.065	21	GTAACCCACCACTCGTCCATT	59.997	21	164	127	290	AATGGACGAGTGGTGGGTTAC	59.997	21	CAAGCAAACTGATCCACCTGC	60.068	21	281	270	550	AGCCGCAAGATCTTCAATGGA	60.065	21	CAGTCAGTCTTGATCGCACCT	60.067	21	235	127	361
Thecc1EG000023t1	1	p3	(CAG)6	18	240	257	GAGATGCCAGGGAAGTGGAAA	59.995	21	CTTCGGCGTCACTAAAGTCCT	60.068	21	241	35	275	GAGATGCCAGGGAAGTGGAAA	59.995	21	TCCTTCGGCGTCACTAAAGTC	60.068	21	243	35	277	GGTTTCAGGCTTAACCCCAGA	59.925	21	CTTCGGCGTCACTAAAGTCCT	60.068	21	216	60	275
Thecc1EG002183t1	1	p3	(CAA)6	18	37	54	AACAACAAGGGAGCCAACAGA	60.064	21	TTCTGGATAGGGCTCAGGACA	59.992	21	263	46	308	CAACAACAAGGGAGCCAACAG	59.932	21	TTCTGGATAGGGCTCAGGACA	59.992	21	264	45	308	CGCTGGAGACGACCTTAACTT	60.068	21	TTCTGGATAGGGCTCAGGACA	59.992	21	157	152	308
Thecc1EG025134t1	1	p2	(AT)8	16	164	179	TCTAGCCAAACCGTCTGTGTC	59.999	21	TGGGACTGGACGTATCTTCCT	59.993	21	219	24	242	CCTTCTAGCCAAACCGTCTGT	59.998	21	TGGGACTGGACGTATCTTCCT	59.993	21	222	21	242	ATGGCGAATCAACAGAGCAGA	60.066	21	ACCTCCTCGTTTCAGAAGCAG	59.999	21	234	979	1212
Thecc1EG041620t1	1	p3	(CAT)7	21	185	205	ATGCACCTGGACCTTCTTCTG	59.996	21	CCCAGAACGTTGTTGCTCTTG	60.002	21	170	142	311	CATGCACCTGGACCTTCTTCT	59.996	21	CCCAGAACGTTGTTGCTCTTG	60.002	21	171	141	311	ACCCCACAACACAGTCAACAT	60.064	21	CCCAGAACGTTGTTGCTCTTG	60.002	21	189	123	311
Thecc1EG042645t1	1	p3	(AAC)6	18	1651	1668	AATCACCACGCCAAGCTTTTC	60	21	AACGATCTGTTGCATTGCCAC	60.068	21	194	1574	1767	AATCACCACGCCAAGCTTTTC	60	21	CGATCTGTTGCATTGCCACAT	59.866	21	192	1574	1765	AATCACCACGCCAAGCTTTTC	60	21	TGAGGCTTGCTGTTGTTGTTG	59.865	21	105	1574	1678
Thecc1EG021852t1	1	p3	(TGG)6	18	402	419	GAGGAGGTGGAGGAGGTTTTG	59.996	21	TCATTAACAGCCTCCACCACC	59.996	21	130	340	469	GGTGGTGGAGGCTGTTAATGA	59.996	21	CATCACCAGTAGGGGCAACTT	59.995	21	272	449	720	GGTGGTGGAGGCTGTTAATGA	59.996	21	TATCTCCTCCTCCACTGCCAA	59.992	21	218	449	666
Thecc1EG021852t1	2	p3	(TGG)6	18	801	818	GAGGAGGTGGAGGAGGTTTTG	59.996	21	TCATTAACAGCCTCCACCACC	59.996	21	130	340	469	GGTGGTGGAGGCTGTTAATGA	59.996	21	CATCACCAGTAGGGGCAACTT	59.995	21	272	449	720	GGTGGTGGAGGCTGTTAATGA	59.996	21	TATCTCCTCCTCCACTGCCAA	59.992	21	218	449	666
Thecc1EG017352t2	1	p3	(TTC)8	24	741	764	TGCACATCATCACCGTCTCAA	59.998	21	CAGCTTCTGCGGTATCAAACG	59.939	21	263	20	282	TTGCACATCATCACCGTCTCA	59.998	21	CAGCTTCTGCGGTATCAAACG	59.939	21	264	19	282	TGCACATCATCACCGTCTCAA	59.998	21	GGTATCAAACGTACCCAGCCA	60.066	21	253	20	272
Thecc1EG001121t1	1	p3	(GAA)6	18	352	369	GGTCAAGGGCCATGGAAGTAA	59.995	21	CTGTGCAAGGGAAAAGGAAGC	60	21	140	116	255	GGGCCATGGAAGTAAAGCTCT	60.064	21	CTGTGCAAGGGAAAAGGAAGC	60	21	134	122	255	AGGGCCATGGAAGTAAAGCTC	60.064	21	CTGTGCAAGGGAAAAGGAAGC	60	21	135	121	255
Thecc1EG042395t1	1	p3	(ATG)16	48	761	808	TCCATGTTTCAAGTTGCTGCG	60.001	21	TAGCTGCAATCAGTCCAAGGG	60.065	21	175	661	835	GGCTTGCAAGAACAAAGCTCA	59.932	21	CGCAGCAACTTGAAACATGGA	60.001	21	157	525	681	TGGCTTGCAAGAACAAAGCTC	59.932	21	CGCAGCAACTTGAAACATGGA	60.001	21	158	524	681
Thecc1EG011094t1	1	p3	(CAA)7	21	16	36	TGCTGGAATTGAGAGAAGCGT	59.998	21	TTCGTCAGTGTCCTTACCAGC	59.999	21	178	710	887	GGACTGGTGCTGGAATTGAGA	59.996	21	TTCGTCAGTGTCCTTACCAGC	59.999	21	185	703	887	GCTGGTAAGGACACTGACGAA	59.999	21	CAGATGAAGCCCTCTGTTGGT	59.996	21	283	867	1149
Thecc1EG011094t1	2	p3	(GGC)7	21	78	98	TGCTGGAATTGAGAGAAGCGT	59.998	21	TTCGTCAGTGTCCTTACCAGC	59.999	21	178	710	887	GGACTGGTGCTGGAATTGAGA	59.996	21	TTCGTCAGTGTCCTTACCAGC	59.999	21	185	703	887	GCTGGTAAGGACACTGACGAA	59.999	21	CAGATGAAGCCCTCTGTTGGT	59.996	21	283	867	1149
Thecc1EG038570t1	1	p3	(CTG)7	21	1238	1258	GACGAGGGTTCAACGGTTTTG	60.003	21	GAAAAGGCCCTCCTGGATGAA	59.994	21	187	1015	1201	GACGAGGGTTCAACGGTTTTG	60.003	21	TAGTATCCCTGGCACCTCCAA	59.991	21	294	1015	1308	TTCATCCAGGAGGGCCTTTTC	59.994	21	TAGTATCCCTGGCACCTCCAA	59.991	21	128	1181	1308
Thecc1EG010127t1	1	p5	(AGCAC)6	30	17	46	TCGCTTCTGGTGGGAAGAAAA	59.858	21	CATGGTTGCAACTGGGCTTAC	60.068	21	100	74	173	CAGCACAGCACAGCGTTTTAA	60.268	21	GAACAATGCCAACCTCCCAAC	59.999	21	112	35	146	AATTGAAGCACAGCACAGCAC	60.269	21	GAACAATGCCAACCTCCCAAC	59.999	21	137	10	146
Thecc1EG011344t1	1	p3	(AGA)7	21	158	178	CCGAGCAGAAGTCATCCAAGA	59.794	21	AAAGCCATCAACGTCACTTGC	60.001	21	271	65	335	CCGAGCAGAAGTCATCCAAGA	59.794	21	CGGTCTCCAACCTCCATGAAA	59.997	21	289	65	353	CCGAGCAGAAGTCATCCAAGA	59.794	21	TCTCCAACCTCCATGAAAGCC	59.995	21	286	65	350
Thecc1EG041756t1	1	p3	(GCT)7	21	199	219	TGCATCCCGGGATCAAAGAAA	59.995	21	CTGTGGTAGTAGTAGCCCCCT	60.063	21	154	24	177	TTGCATCCCGGGATCAAAGAA	59.995	21	CTGTGGTAGTAGTAGCCCCCT	60.063	21	155	23	177	TTTGCATCCCGGGATCAAAGA	59.995	21	CTGTGGTAGTAGTAGCCCCCT	60.063	21	156	22	177
Thecc1EG026632t1	1	p3	(CAA)6	18	70	87	TGGGTGCAACTGCTACTACTG	59.998	21	GCATCAGCTCCTAGCATTTGC	60.002	21	136	1045	1180	GGTGCAACTGCTACTACTGGT	59.998	21	GCATCAGCTCCTAGCATTTGC	60.002	21	134	1047	1180	GACCTGTGGCACCAAGGAATA	59.996	21	TGGGGTTGTTGTTGATGGGAA	60.063	21	203	581	783
Thecc1EG038279t1	1	p3	(CTC)6	18	108	125	ATCAGGTAAAGGCACCCAGTG	59.995	21	GTGCCTGCTCAAAACTCCTTG	60.001	21	254	281	534	ATCAGGTAAAGGCACCCAGTG	59.995	21	CTTGTGCCTGCTCAAAACTCC	60.001	21	257	281	537	CATCAGGTAAAGGCACCCAGT	59.995	21	GTGCCTGCTCAAAACTCCTTG	60.001	21	255	280	534
Thecc1EG001479t1	1	p3	(AGC)6	18	174	191	AAAGAAAGAAGCAGCAGCAGC	60	21	CACGACCAACAGCGACAAAAT	60.003	21	146	164	309	GATCCCAGAAGCCAAGGTGAA	59.995	21	TCTCCCTTTTCGCCATTTCGA	59.997	21	282	522	803	ATTTTGTCGCTGTTGGTCGTG	60.003	21	TTCACCTTGGCTTCTGGGATC	59.995	21	254	289	542
Thecc1EG035057t1	1	p3	(GGA)7	21	493	513	TCGAATTTGCCGTCGATTTCG	59.94	21	CGCCACTGTATCTCGTACTCC	60.003	21	255	166	420	TCGAATTTGCCGTCGATTTCG	59.94	21	CCGCCACTGTATCTCGTACTC	60.003	21	256	166	421	GAGATCCACTGGCACTGTCAA	59.998	21	CGACAGCACCTCTACCTCTTC	59.867	21	266	23	288
Thecc1EG012475t1	1	p3	(ATT)7	21	41	61	AGCCACTTGAGTTACCTGCAA	59.857	21	CTTGACGGTAGCATCAAGGGT	60.066	21	119	1099	1217	AGCCACTTGAGTTACCTGCAA	59.857	21	TTGACGGTAGCATCAAGGGTC	60.066	21	118	1099	1216	CGGGCGTCTTGTTGCAATAAA	60.069	21	ATTCTATTCCTCGGGCCACAC	59.859	21	269	338	606
Thecc1EG021162t1	1	p6	(CTCCTT)5	30	155	184	GGAAAGGAGAGGATGTGGTGG	60.065	21	CAGAAGGGTGCTTTTTCCAGC	60	21	287	826	1112	TGCTTCGTTTAAGTCCGGGAA	59.93	21	CAGAAGGGTGCTTTTTCCAGC	60	21	148	965	1112	GGAAAGGAGAGGATGTGGTGG	60.065	21	CGCTCAGAAGGGTGCTTTTTC	60.069	21	291	826	1116
Thecc1EG037060t1	1	p3	(GAG)12	36	76	111	ATGCCTGTACCAAAGAAGCGA	59.997	21	CCTTCTGTACCCACTGACCAC	59.998	21	149	1278	1426	ATGCCTGTACCAAAGAAGCGA	59.997	21	CACCTTCTGTACCCACTGACC	59.998	21	151	1278	1428	ATGCCTGTACCAAAGAAGCGA	59.997	21	TTCCATTGCCTTCTCACCTCC	59.995	21	198	1278	1475
Thecc1EG040086t1	1	p3	(CCG)7	21	59	79	CACCTTGGCTGGGAATTTTGG	59.998	21	AAACGGCCTTTTGATCGTTGG	60.001	21	170	1045	1214	TGCTACTGGGGCTATACCACT	60.062	21	CCAAAATTCCCAGCCAAGGTG	59.998	21	254	812	1065	CTTTTAGCTGCTACTGGGGCT	60.065	21	CCAAAATTCCCAGCCAAGGTG	59.998	21	262	804	1065
Thecc1EG010310t1	1	p6	(AACCCT)4	24	139	162	CGCCACTGGTATCTCCTCATC	60	21	CACGGCTGCATATCCATTTGG	60.001	21	290	166	455	GGCTTTTGTTGCTGCATCAGA	60	21	TGCAAATTCAGCAGCTGCAAT	59.998	21	247	2033	2279	TTGCTGAGGCCAAGAAGAGAG	59.997	21	TCTGATGCAGCAACAAAAGCC	60	21	262	1792	2053
Thecc1EG010310t1	2	p3	(GAT)6	18	1672	1689	CGCCACTGGTATCTCCTCATC	60	21	CACGGCTGCATATCCATTTGG	60.001	21	290	166	455	GGCTTTTGTTGCTGCATCAGA	60	21	TGCAAATTCAGCAGCTGCAAT	59.998	21	247	2033	2279	TTGCTGAGGCCAAGAAGAGAG	59.997	21	TCTGATGCAGCAACAAAAGCC	60	21	262	1792	2053
Thecc1EG040186t1	1	p3	(CCA)8	24	74	97	CCACCACAATTGCCCTTCTTG	59.999	21	GTCCCTGAACTCACGAAGGAG	60.067	21	145	91	235	CCACCACAATTGCCCTTCTTG	59.999	21	CACCGTCATCTTCCTCGAACA	60.068	21	168	91	258	CCACCACAATTGCCCTTCTTG	59.999	21	TTGTCCCTGAACTCACGAAGG	59.93	21	147	91	237
Thecc1EG000746t1	1	p3	(GAA)6	18	46	63	GCAGCCGAAACCAGAAAACAT	60	21	TCCTTGCAACTTCACCACTGT	60.065	21	219	616	834	CAAATGTGTGCAGCTGACGAA	60.003	21	GGTCCATGGACTCTGACCTTG	60.066	21	145	213	357	ACAGTGGTGAAGTTGCAAGGA	60.065	21	ACGGCTATGTGGTTCAATGGT	59.996	21	130	814	943
Thecc1EG024868t1	1	p3	(TGC)8	24	186	209	ACTGGTTTCATCTACCCTGCC	59.718	21	AGCAGCAGCAGCATAGTACAT	59.86	21	182	16	197	ACTGGTTTCATCTACCCTGCC	59.718	21	TTCTGGCAGGATGGAAAAGGG	60.273	21	159	16	174	CTGGTTTCATCTACCCTGCCT	59.438	21	AGCAGCAGCAGCATAGTACAT	59.86	21	181	17	197
Thecc1EG040183t1	1	p3	(GTG)8	24	275	298	GTGGGACGAGTTGGATCAAGT	59.998	21	TGTTCCAGTGAATCAGCTCCC	59.996	21	182	1140	1321	GTGGGACGAGTTGGATCAAGT	59.998	21	CAAGATTGGGGTAGCACCACT	59.995	21	291	1140	1430	GGGAGCTGATTCACTGGAACA	59.996	21	CAAGATTGGGGTAGCACCACT	59.995	21	130	1301	1430
Thecc1EG037747t4	1	p3	(CAG)6	18	1198	1215	GCCTACACGACTGGAACAAGA	59.999	21	TTTCTCTTCCTCGTGCTGACC	59.999	21	234	351	584	GAAGGAAAGCCGGACTGGTTA	59.997	21	TCTTGTTCCAGTCGTGTAGGC	59.999	21	261	111	371	AAGGAAAGCCGGACTGGTTAG	59.997	21	TCTTGTTCCAGTCGTGTAGGC	59.999	21	260	112	371
Thecc1EG019001t1	1	p2	(AG)8	16	34	49	AGAGAGTGAAAAAGGGCTCGG	59.997	21	GTAACCCAAGCACCAGATCCA	59.996	21	182	43	224	AGAGAGTGAAAAAGGGCTCGG	59.997	21	TGGTAACCCAAGCACCAGATC	59.996	21	184	43	226	GGGGAAAGCGGATCAGTAGAG	59.931	21	GTAACCCAAGCACCAGATCCA	59.996	21	209	16	224
Thecc1EG019001t1	2	p2	(AG)8	16	151	166	AGAGAGTGAAAAAGGGCTCGG	59.997	21	GTAACCCAAGCACCAGATCCA	59.996	21	182	43	224	AGAGAGTGAAAAAGGGCTCGG	59.997	21	TGGTAACCCAAGCACCAGATC	59.996	21	184	43	226	GGGGAAAGCGGATCAGTAGAG	59.931	21	GTAACCCAAGCACCAGATCCA	59.996	21	209	16	224
Thecc1EG019001t1	3	p2	(GA)8	16	168	183	AGAGAGTGAAAAAGGGCTCGG	59.997	21	GTAACCCAAGCACCAGATCCA	59.996	21	182	43	224	AGAGAGTGAAAAAGGGCTCGG	59.997	21	TGGTAACCCAAGCACCAGATC	59.996	21	184	43	226	GGGGAAAGCGGATCAGTAGAG	59.931	21	GTAACCCAAGCACCAGATCCA	59.996	21	209	16	224
Thecc1EG019001t1	4	p2	(AG)9	18	243	260	AGAGAGTGAAAAAGGGCTCGG	59.997	21	GTAACCCAAGCACCAGATCCA	59.996	21	182	43	224	AGAGAGTGAAAAAGGGCTCGG	59.997	21	TGGTAACCCAAGCACCAGATC	59.996	21	184	43	226	GGGGAAAGCGGATCAGTAGAG	59.931	21	GTAACCCAAGCACCAGATCCA	59.996	21	209	16	224
Thecc1EG042115t1	1	p3	(GAG)6	18	289	306	TTCGGAACAAGCAGCATTTGG	60	21	ATAACTGGCGCGAGAGATGAG	60.001	21	130	1077	1206	CAAGCAGCATTTGGAGTCACC	60.068	21	ATAACTGGCGCGAGAGATGAG	60.001	21	123	1084	1206	CAAGAGTGGTGAATGGGGTGA	59.926	21	CCAAATGCTGCTTGTTCCGAA	60	21	262	836	1097
Thecc1EG041513t1	1	p6	(GAAGAG)4	24	2008	2031	TGCCCCGTTTTATGTTCCGTA	59.997	21	GACCCCATGACCTTCCATGTT	59.994	21	268	491	758	TGGGGTCCGATTATTTTGGCA	59.994	21	GTCCTCAATGGCCTCTTCCAA	59.995	21	298	1571	1868	TCAGTTCCTACCCCTCGGATT	59.992	21	GTCCTCAATGGCCTCTTCCAA	59.995	21	235	1634	1868
Thecc1EG001573t1	1	p1	(A)18	18	40	57	CAGTCACGGCCAAACAGAAAA	59.596	21	CACCTGCAAGCACTACCTCAT	60.339	21	228	22	249	CAGTCACGGCCAAACAGAAAA	59.596	21	ACCTGCAAGCACTACCTCATT	59.648	21	227	22	248	GGTGCATTCCCTGGAATCCA	60.033	20	CACCTGCAAGCACTACCTCAT	60.339	21	246	4	249
Thecc1EG045117t1	1	p3	(TGG)6	18	387	404	GTCCTCTTCTTGCGGTGGTAA	59.998	21	GCTGTCACTTGAATGCACCTG	60.069	21	189	416	604	CAGGTGCATTCAAGTGACAGC	60.069	21	ACTGCTGCTGCTTTCGAAAAG	60.002	21	169	584	752	CAGGTGCATTCAAGTGACAGC	60.069	21	ATCCCTATCCCTTCCACTGCT	60.061	21	184	584	767
Thecc1EG038384t3	1	p2	(TC)9	18	438	455	GGAGACTGGAATTGCAGGTCA	59.996	21	TAACATCAGGGCCAGTGAACC	59.996	21	154	12	165	TCCAAAGAAGGGACTCATGCC	59.995	21	TAACATCAGGGCCAGTGAACC	59.996	21	117	49	165	GGAGACTGGAATTGCAGGTCA	59.996	21	AGCTTGATCGGCTAGCAAAGT	60.066	21	220	12	231
Thecc1EG012327t1	1	p3	(GAT)7	21	151	171	TGTGCATGAAATCGGTGAACG	59.803	21	AACCACCAAATGACCCTCTCC	59.924	21	117	22	138	GCTGTGCATGAAATCGGTGAA	59.8	21	AACCACCAAATGACCCTCTCC	59.924	21	119	20	138	TGTGCATGAAATCGGTGAACG	59.803	21	CACCAAATGACCCTCTCCCAT	59.714	21	114	22	135
Thecc1EG036871t4	1	p3	(TCT)8	24	18	41	GGCGGCCAAAAACTATCGATC	60.003	21	GAATTCCCTTGGCGTCGATTG	59.936	21	271	1005	1275	AGCATAGCCATACCGTCCATG	59.998	21	GGCGTGAGTTGGAATATTGGC	59.934	21	158	103	260	CAGCATAGCCATACCGTCCAT	59.998	21	GGCGTGAGTTGGAATATTGGC	59.934	21	159	102	260
Thecc1EG001994t1	1	p3	(TCT)6	18	103	120	TCATGGCCACTTCTCTTCACC	59.996	21	ATCCTGGTCCATCAACAGCAG	60.065	21	261	13	273	GCCACTTCTCTTCACCCAAGA	59.928	21	ATCCTGGTCCATCAACAGCAG	60.065	21	256	18	273	TCATGGCCACTTCTCTTCACC	59.996	21	GCTCCAAAAGATCCAGTTGCG	60.136	21	222	13	234
Thecc1EG030695t1	1	p3	(TCT)6	18	76	93	GTGCTGCTTACTGAGACCCTT	59.997	21	CAGCTTCTTCAGGAGAGCACA	59.998	21	125	2	126	TGTGCTCTCCTGAAGAAGCTG	59.998	21	ATAGCCAGCTGCAACTCAAGT	59.996	21	216	106	321	ACTTGAGTTGCAGCTGGCTAT	59.996	21	CGACAAATGGGAGACTTGGGA	59.997	21	209	301	509
Thecc1EG045494t1	1	p3	(GTG)6	18	713	730	AGAACGGACTCAACGTCTTCC	60	21	CCGGTGAGTTCTCGGGTTTTA	59.999	21	112	25	136	CGGACTCAACGTCTTCCAAGA	60.001	21	CCGGTGAGTTCTCGGGTTTTA	59.999	21	108	29	136	AGAACGGACTCAACGTCTTCC	60	21	TGAGTTCTCGGGTTTTAGGGC	59.997	21	108	25	132
Thecc1EG026686t1	1	p3	(AGC)7	21	434	454	AACAAAGGCGGTGGTATCGAT	60.066	21	TCATCTCCGGAAAACTTCGCA	59.998	21	143	228	370	AACAAAGGCGGTGGTATCGAT	60.066	21	GTTCCACCTCAGAGCCATGAA	59.996	21	169	228	396	ATCTTTCAACAGGGCTCTCGG	60.066	21	AAAGTGCTACTCTTCGGAGCC	60.067	21	144	659	802
Thecc1EG038871t1	1	p6	(AACCCG)4	24	67	90	TGGGTGAAAGGCTAGCTCAAG	59.996	21	ATCTTGCAACAAGACCGCCTA	59.997	21	105	481	585	TGGGTGAAAGGCTAGCTCAAG	59.996	21	TATCTTGCAACAAGACCGCCT	59.997	21	106	481	586	AACTGGCTATCGTATGAGCGG	60	21	GTCGGCGTCGTAAACATCTTG	59.941	21	150	153	302
Thecc1EG030570t1	1	p3	(CCA)8	24	25	48	ACAGGCTCATTGGAACTCAGG	59.996	21	CTAAGACACCTGTTGGGGGAC	59.997	21	267	493	759	CTTGGGGTGGAGCTACAGAAG	60.066	21	CTAAGACACCTGTTGGGGGAC	59.997	21	160	600	759	ACAGGCTCATTGGAACTCAGG	59.996	21	CTTCTGTAGCTCCACCCCAAG	60.066	21	128	493	620
Thecc1EG005295t1	1	p3	(GAG)6	18	343	360	ATTGGTGCTGTTGAGAGCGTA	59.998	21	TGTTTCCACTATCGCTGCTGT	59.998	21	235	198	432	TATTGGTGCTGTTGAGAGCGT	59.998	21	TGTTTCCACTATCGCTGCTGT	59.998	21	236	197	432	ACAGCAGCGATAGTGGAAACA	59.998	21	TGCTGATGACGAGCCTTTCTT	59.998	21	122	412	533
Thecc1EG016691t1	1	p3	(AAG)8	24	1102	1125	GCTGGGGTAAAAGGAGCAGAT	60.064	21	GCTCCTTTTACTCCAGTGCCT	59.996	21	197	1363	1559	AAGATTCTGACTCTGGCAGGC	60.066	21	GCTCCTTTTACTCCAGTGCCT	59.996	21	101	1459	1559	GCTGGGGTAAAAGGAGCAGAT	60.064	21	AAATCATGCCTGCCAGAGTCA	59.995	21	124	1363	1486
Thecc1EG021275t1	1	p6	(TGAAGA)4	24	1782	1805	GTGATGCTCACAAGTTGCTGG	60.069	21	AGCCAACCCTCTGGATCTAGT	59.991	21	185	1483	1667	GTGATGCTCACAAGTTGCTGG	60.069	21	CTTTTGCTCTGAGCTGCCTTG	60.068	21	262	1483	1744	TGCTGGAAAACTTGGTGGGAT	60.133	21	AGCCAACCCTCTGGATCTAGT	59.991	21	170	1498	1667
Thecc1EG031867t1	1	p3	(ACC)8	24	97	120	GCTAAAGTGCCCAAACCCAAG	59.999	21	GTCGCTCCAGGTGTTGTAGAA	59.999	21	141	9	149	AACCGATCTTGTGGGCTCATT	59.995	21	CACCACTCTCTTGAGCGTTCT	60	21	109	575	683	GTAACCGATCTTGTGGGCTCA	60.066	21	CACCACTCTCTTGAGCGTTCT	60	21	111	573	683
Thecc1EG021857t1	1	p3	(ACC)6	18	630	647	TTCCACCACCATCACCATCAG	59.995	21	TGCGGATGATTGTTGAGGTGA	59.997	21	223	559	781	AGTTCCACCACCATCACCATC	59.995	21	TGCGGATGATTGTTGAGGTGA	59.997	21	225	557	781	CACCATCAGCTCCGTCTCTTT	60.067	21	TGCGGATGATTGTTGAGGTGA	59.997	21	211	571	781
[truncated: 49 more rows]

## Sheet: Selaginella moellendorffii
Supplemental Dataset1-3. The information of SSRs and corresponding primer sequences in Selaginella moellendorffii.
[truncated: 929 more rows]

## Sheet: Salix purpurea
Supplemental Dataset1-4. The information of SSRs and corresponding primer sequences in Salix purpurea.
[truncated: 1,554 more rows]

[truncated: 10 more sheets: Prunus persica, Populus trichocarpa, Picea abies, Jatropha curcas, Eucalyptus grandis, Elaeis guineensis, Coffea canephora, Citrus sinensis, Carica papaya, Amborella trichopoda]
