# Supplementary material for: Comprehensive identification and characterization of simple sequence repeats based on the whole-genome sequences of 14 forest and fruit trees
Source: For Res (Fayettev). 2021 Apr 21;1:7. doi: 10.48130/FR-2021-0007 (PMC11524223; doi:10.48130/FR-2021-0007)
Supplement: Supplementary file 1 — Supplementary data to this article can be found online. [file FR-2021-0007-S1.zip › 10.48130_FR-2021-0007-Suppl-TableS1.xlsx]

## Sheet: Table S1
Table S1. The nine types of simple sequence repeats (SSRs) identified in 14 species used in this study.
Species	Source	Links	Version	Abr.	Taxon	Mono	Di	Tri	Tetra	Penta	Hexa	Hepta	Octa	Nona	SSR number	Total genes
Carica-papaya	Phytozome	https://phytozome.jgi.doe.gov/pz/portal.html#	ASGPBv0.4	Cpa	Dic	12	52	838	2	15	140	9	2	12	1082	27775
Theobroma-cacao	Phytozome	https://phytozome.jgi.doe.gov/pz/portal.html#	v1.1	Tca	Dic	29	109	642	5	19	87	14	1	5	911	29452
Citrus-sinensis	Phytozome	https://phytozome.jgi.doe.gov/pz/portal.html#	v1.1	Csi	Dic	15	54	1250	7	7	229	9	4	26	1601	46147
Jatropha-curcas	JCD	https://www.kazusa.or.jp/jatropha/	v4.5	Jcu	Dic	39	51	482	40	27	82	7	5	108	841	25413
Salix-purpurea	Phytozome	https://phytozome.jgi.doe.gov/pz/portal.html#	v1.0	Spu	Dic	8	95	1220	13	11	205	4	1	11	1568	37865
Populus-trichocarpa	Phytozome	https://phytozome.jgi.doe.gov/pz/portal.html#	v3.0	Ptr	Dic	30	101	1244	8	18	260	13	2	13	1689	41335
Prunus-persica	Phytozome	https://phytozome.jgi.doe.gov/pz/portal.html#	v2.1	Ppe	Dic	36	188	873	8	10	189	22	2	54	1382	26873
Eucalyptus-grandis	Phytozome	https://phytozome.jgi.doe.gov/pz/portal.html#	v2.0	Egr	Dic	60	310	1873	20	20	274	27	8	55	2647	36349
Vitis-vinifera	Phytozome	https://phytozome.jgi.doe.gov/pz/portal.html#	Genoscope.12X	Vvi	Dic	118	110	324	9	9	68	17	1	14	670	26346
Coffea-canephora	CoGe	https://genomevolution.org/coge/	v1.0	Cca	Dic	58	123	582	10	9	99	6	3	3	893	25574
Elaeis-guineensis	NCBI	https://www.ncbi.nlm.nih.gov/genome/2669	EG5	Egu	Mon	1	12	944	2	8	90	12	0	3	1072	30752
Amborella-trichopoda	EnsemblPlants	http://plants.ensembl.org/Amborella_trichopoda/Info/Index	v1.0	Atr	Bas	5	77	405	5	25	199	10	0	3	729	26846
Picea-abies	ConGenIE	https://congenie.org/start	v1.0	Pab	Pin	4	3	260	0	4	62	4	0	9	346	26437
Selaginella-moellendorffii	Phytozome	https://phytozome.jgi.doe.gov/pz/portal.html#	v1.0	Smo	Lyc	11	13	741	8	3	52	4	1	34	867	22285
Average						30.4286	92.7143	834.143	9.78571	13.2143	145.429	11.2857	2.14286	25	1164.14	30674.9
Total						426	1298	11678	137	185	2036	158	30	350	16298	429449
