# Supplementary material for: Comprehensive identification and characterization of simple sequence repeats based on the whole-genome sequences of 14 forest and fruit trees
Source: For Res (Fayettev). 2021 Apr 21;1:7. doi: 10.48130/FR-2021-0007 (PMC11524223; doi:10.48130/FR-2021-0007)
Supplement: Supplementary file 1 — Supplementary data to this article can be found online. [file FR-2021-0007-S1.zip › 10.48130_FR-2021-0007-Suppl-TableS2.xlsx]

## Sheet: Table S2
Table S2. The detailed information of simple sequence repeats (SSRs) identified in 14 species.
Species	Taxon	Total genes	Total sequences (bp)	SSR number	SSR density (Num/Mb)	Genes contained SSR	Percentage of genes with SSR (%)	SSR with primer	SSR without primer	All perfect SSR	Percentage of SSR with primer (%)
Carica-papaya	Dic	27775	24793434	1082	43.6406	947	3.40954	1050	10	1060	99.0566
Theobroma-cacao	Dic	29452	34719346	911	26.239	831	2.82154	896	5	901	99.4451
Citrus-sinensis	Dic	46147	57446256	1601	27.8695	1425	3.08796	1567	0	1567	100
Jatropha-curcas	Dic	25413	34149213	841	24.6272	770	3.02995	817	6	823	99.271
Salix-purpurea	Dic	37865	45778794	1568	34.2517	1423	3.75809	1553	0	1553	100
Populus-trichocarpa	Dic	41335	47898012	1689	35.2624	1498	3.62405	1655	2	1657	99.8793
Prunus-persica	Dic	26873	33081117	1382	41.7761	1250	4.65151	1363	0	1363	100
Eucalyptus-grandis	Dic	36349	42272451	2647	62.6176	2336	6.42659	2624	0	2624	100
Vitis-vinifera	Dic	26346	29958339	670	22.3644	620	2.3533	624	32	656	95.122
Coffea-canephora	Dic	25574	30830841	893	28.9645	826	3.22984	878	5	883	99.4337
Elaeis-guineensis	Mon	30752	29577072	1072	36.2443	975	3.17053	1067	0	1067	100
Amborella-trichopoda	Bas	26846	25403036	729	28.6974	658	2.45102	718	0	718	100
Picea-abies	Pin	26437	24628629	346	14.0487	326	1.23312	341	0	341	100
Selaginella-moellendorffii	Lyc	22285	25528488	867	33.9621	729	3.27126	928	0	928	100
Average		30674.9	3.47189e+07	1164.14	32.8975	1043.86	3.32273	1148.64	4.28571	1152.93	99.4434
Total		429449	486065028	16298	460.565	14614	46.5183	16081	60	16141	1392.21
