# Supplementary material for: Comprehensive identification and characterization of simple sequence repeats based on the whole-genome sequences of 14 forest and fruit trees
Source: For Res (Fayettev). 2021 Apr 21;1:7. doi: 10.48130/FR-2021-0007 (PMC11524223; doi:10.48130/FR-2021-0007)
Supplement: Supplementary file 1 — Supplementary data to this article can be found online. [file FR-2021-0007-S1.zip › 10.48130_FR-2021-0007-Suppl-TableS3.xlsx]

## Sheet: Table S3
Table S3. The statistics of pfam annotation for whole-genome genes and SSR related genes in each of 14 species.
Species	Total genes	Genes with annotation	Genes contained SSR	SSR related genes with annotation	Percentage of SSR related genes with annotation (%)
Carica-papaya	27775	16349	947	587	61.9852
Theobroma-cacao	29452	20384	831	567	68.231
Citrus-sinensis	46147	37502	1425	1118	78.4561
Jatropha-curcas	25413	13888	770	407	52.8571
Salix-purpurea	37865	29354	1423	1036	72.8039
Populus-trichocarpa	41335	30323	1498	1077	71.8959
Prunus-persica	26873	20740	1250	893	71.44
Eucalyptus-grandis	36349	27540	2336	1766	75.5993
Vitis-vinifera	26346	18820	620	386	62.2581
Coffea-canephora	25574	20094	826	608	73.6077
Elaeis-guineensis	30752	19345	975	709	72.7179
Amborella-trichopoda	26846	15640	658	411	62.462
Picea-abies	26437	17696	326	204	62.5767
Selaginella-moellendorffii	22285	15767	729	727	99.7257
Average	30674.9	21674.4	1043.86	749.714	70.4726
Total	429449	303442	14614	10496	986.617
