# Supplementary material for: Comprehensive identification and characterization of simple sequence repeats based on the whole-genome sequences of 14 forest and fruit trees
Source: For Res (Fayettev). 2021 Apr 21;1:7. doi: 10.48130/FR-2021-0007 (PMC11524223; doi:10.48130/FR-2021-0007)
Supplement: Supplementary file 1 — Supplementary data to this article can be found online. [file FR-2021-0007-S1.zip › 10.48130_FR-2021-0007-Suppl-TableS4.xlsx]

## Sheet: Table S4
Table S4. The enrichment analysis based on pfam annotation for whole-genome genes and SSR related genes among 14 species. The significant enriched terms were defined with the q-value < 0.01 and fold-change >=2.
Pfam number	Functional terms	Links of full description for the functional terms	Number of related Pfam term in SSR genes	Number of all Pfam term in SSR genes	Percentage of related Pfam term in SSR genes (%)	Number of related Pfam term in all genes	Number of all Pfam term in all genes	Percentage of related Pfam term in all genes (%)	P-value	q-value	Fold-change
PF13837.5	Myb_DNA-bind_4	http://pfam.xfam.org/family/PF13837.5	102	10879	0.937586	455	304638	0.149358	2.46657e-46	5.65091e-43	6.27746
PF00847.19	AP2	http://pfam.xfam.org/family/PF00847.19	190	10879	1.74648	1650	304638	0.541626	3.92529e-42	8.99284e-39	3.22452
PF11250.7	FAF	http://pfam.xfam.org/family/PF11250.7	39	10879	0.358489	105	304638	0.0344671	2.92521e-26	6.70165e-23	10.4009
PF05678.13	VQ	http://pfam.xfam.org/family/PF05678.13	63	10879	0.579097	340	304638	0.111608	6.01923e-25	1.37901e-21	5.18868
PF08513.10	LisH	http://pfam.xfam.org/family/PF08513.10	38	10879	0.349297	108	304638	0.0354519	8.04598e-25	1.84333e-21	9.85269
PF10409.8	PTEN_C2	http://pfam.xfam.org/family/PF10409.8	29	10879	0.266569	63	304638	0.0206803	2.03498e-22	4.66214e-19	12.89
PF01803.15	LIM_bind	http://pfam.xfam.org/family/PF01803.15	29	10879	0.266569	65	304638	0.0213368	4.70261e-22	1.07737e-18	12.4934
PF03634.12	TCP	http://pfam.xfam.org/family/PF03634.12	53	10879	0.487177	285	304638	0.0935537	2.56244e-21	5.87056e-18	5.20746
PF03106.14	WRKY	http://pfam.xfam.org/family/PF03106.14	89	10879	0.81809	764	304638	0.250789	6.43517e-21	1.4743e-17	3.26206
PF00076.21	RRM_1	http://pfam.xfam.org/family/PF00076.21	202	10879	1.85679	2794	304638	0.917154	1.11418e-19	2.5526e-16	2.02451
PF03847.12	TFIID_20kDa	http://pfam.xfam.org/family/PF03847.12	19	10879	0.174648	28	304638	0.00919124	3.13352e-18	7.17889e-15	19.0016
PF04783.11	DUF630	http://pfam.xfam.org/family/PF04783.11	38	10879	0.349297	175	304638	0.0574452	7.33209e-18	1.67978e-14	6.08052
PF02181.22	FH2	http://pfam.xfam.org/family/PF02181.22	32	10879	0.294145	141	304638	0.0462844	8.22648e-16	1.88469e-12	6.35515
PF00642.23	zf-CCCH	http://pfam.xfam.org/family/PF00642.23	59	10879	0.542329	476	304638	0.156251	1.50903e-15	3.4572e-12	3.47088
PF13639.5	zf-RING_2	http://pfam.xfam.org/family/PF13639.5	153	10879	1.40638	2117	304638	0.694923	2.81314e-15	6.44491e-12	2.02379
PF04504.13	DUF573	http://pfam.xfam.org/family/PF04504.13	23	10879	0.211416	69	304638	0.0226498	3.66588e-15	8.39854e-12	9.33413
PF00403.25	HMA	http://pfam.xfam.org/family/PF00403.25	85	10879	0.781322	894	304638	0.293463	4.79615e-15	1.0988e-11	2.66242
PF03790.12	KNOX1	http://pfam.xfam.org/family/PF03790.12	29	10879	0.266569	139	304638	0.0456279	1.39097e-13	3.18671e-10	5.84223
PF00046.28	Homeobox	http://pfam.xfam.org/family/PF00046.28	71	10879	0.652634	737	304638	0.241926	4.32024e-13	9.89766e-10	2.69765
PF11891.7	RETICULATA-like	http://pfam.xfam.org/family/PF11891.7	24	10879	0.220609	98	304638	0.0321693	6.32633e-13	1.44936e-09	6.85773
PF04770.11	ZF-HD_dimer	http://pfam.xfam.org/family/PF04770.11	32	10879	0.294145	184	304638	0.0603996	9.40144e-13	2.15387e-09	4.86998
PF13912.5	zf-C2H2_6	http://pfam.xfam.org/family/PF13912.5	47	10879	0.432025	389	304638	0.127693	2.44998e-12	5.6129e-09	3.38332
PF08880.10	QLQ	http://pfam.xfam.org/family/PF08880.10	28	10879	0.257377	148	304638	0.0485823	3.49217e-12	8.00056e-09	5.29775
PF04852.11	DUF640	http://pfam.xfam.org/family/PF04852.11	25	10879	0.229801	117	304638	0.0384062	3.86133e-12	8.84632e-09	5.98342
PF07816.10	DUF1645	http://pfam.xfam.org/family/PF07816.10	23	10879	0.211416	100	304638	0.0328258	6.50629e-12	1.49059e-08	6.44055
PF00170.20	bZIP_1	http://pfam.xfam.org/family/PF00170.20	61	10879	0.560713	627	304638	0.205818	1.22363e-11	2.80334e-08	2.72432
PF08766.10	DEK_C	http://pfam.xfam.org/family/PF08766.10	22	10879	0.202224	94	304638	0.0308563	1.3282e-11	3.0429e-08	6.55375
PF13920.5	zf-C3HC4_3	http://pfam.xfam.org/family/PF13920.5	52	10879	0.477985	487	304638	0.159862	1.53117e-11	3.5079e-08	2.98999
PF05142.11	DUF702	http://pfam.xfam.org/family/PF05142.11	19	10879	0.174648	76	304638	0.0249476	1.0784e-10	2.47062e-07	7.0006
PF00786.27	PBD	http://pfam.xfam.org/family/PF00786.27	23	10879	0.211416	116	304638	0.038078	1.14879e-10	2.63188e-07	5.5522
PF00320.26	GATA	http://pfam.xfam.org/family/PF00320.26	35	10879	0.321721	269	304638	0.0883015	2.10889e-10	4.83146e-07	3.64343
PF05340.11	DUF740	http://pfam.xfam.org/family/PF05340.11	18	10879	0.165456	71	304638	0.0233064	2.64752e-10	6.06546e-07	7.0992
PF00072.23	Response_reg	http://pfam.xfam.org/family/PF00072.23	43	10879	0.395257	401	304638	0.131632	7.21446e-10	1.65283e-06	3.00275
PF03479.14	DUF296	http://pfam.xfam.org/family/PF03479.14	37	10879	0.340105	317	304638	0.104058	1.19302e-09	2.7332e-06	3.26842
PF14364.5	DUF4408	http://pfam.xfam.org/family/PF14364.5	21	10879	0.193032	117	304638	0.0384062	4.00843e-09	9.18331e-06	5.02607
PF16987.4	KIX_2	http://pfam.xfam.org/family/PF16987.4	18	10879	0.165456	85	304638	0.027902	4.2269e-09	9.68383e-06	5.92992
PF09747.8	DUF2052	http://pfam.xfam.org/family/PF09747.8	9	10879	0.0827282	15	304638	0.00492388	6.16852e-09	1.41321e-05	16.8014
PF00270.28	DEAD	http://pfam.xfam.org/family/PF00270.28	83	10879	0.762938	1161	304638	0.381108	8.27965e-09	1.89687e-05	2.00189
PF00564.23	PB1	http://pfam.xfam.org/family/PF00564.23	38	10879	0.349297	360	304638	0.118173	1.00716e-08	2.3074e-05	2.95581
PF03110.13	SBP	http://pfam.xfam.org/family/PF03110.13	32	10879	0.294145	276	304638	0.0905993	1.7398e-08	3.98587e-05	3.24665
PF08156.12	NOP5NT	http://pfam.xfam.org/family/PF08156.12	12	10879	0.110304	37	304638	0.0121456	1.74575e-08	3.99951e-05	9.08186
PF01873.16	eIF-5_eIF-2B	http://pfam.xfam.org/family/PF01873.16	13	10879	0.119496	49	304638	0.0160847	4.56949e-08	0.000104687	7.42921
PF02701.14	zf-Dof	http://pfam.xfam.org/family/PF02701.14	37	10879	0.340105	383	304638	0.125723	1.35899e-07	0.000311344	2.70519
PF05553.10	DUF761	http://pfam.xfam.org/family/PF05553.10	33	10879	0.303337	325	304638	0.106684	2.11279e-07	0.00048404	2.84332
PF00096.25	zf-C2H2	http://pfam.xfam.org/family/PF00096.25	21	10879	0.193032	166	304638	0.0544909	1.19653e-06	0.00274126	3.54247
PF00637.19	Clathrin	http://pfam.xfam.org/family/PF00637.19	9	10879	0.0827282	32	304638	0.0105043	3.28486e-06	0.00752561	7.87567
PF14632.5	SPT6_acidic	http://pfam.xfam.org/family/PF14632.5	7	10879	0.0643441	17	304638	0.00558039	3.54775e-06	0.00812789	11.5304
PF07526.10	POX	http://pfam.xfam.org/family/PF07526.10	21	10879	0.193032	180	304638	0.0590865	4.09896e-06	0.00939073	3.26695
PF03371.14	PRP38	http://pfam.xfam.org/family/PF03371.14	9	10879	0.0827282	33	304638	0.0108325	4.19762e-06	0.00961675	7.63702
PF07797.13	DUF1639	http://pfam.xfam.org/family/PF07797.13	17	10879	0.156264	124	304638	0.040704	4.25634e-06	0.00975128	3.83904
