# Supplementary material for: Comprehensive identification and characterization of simple sequence repeats based on the whole-genome sequences of 14 forest and fruit trees
Source: For Res (Fayettev). 2021 Apr 21;1:7. doi: 10.48130/FR-2021-0007 (PMC11524223; doi:10.48130/FR-2021-0007)
Supplement: Supplementary file 1 — Supplementary data to this article can be found online. [file FR-2021-0007-S1.zip › 10.48130_FR-2021-0007-Suppl-TableS5.xlsx]

## Sheet: Table S5
Table S5. The enrichment analysis based on pfam annotation for whole-genome genes and SSR related genes in 14 species. The significant enriched terms were defined with the q-value < 0.01 and fold-change >=2.
Species	Pfam number	Functional terms	Number of related Pfam term in SSR genes	Number of all Pfam term in SSR genes	Percentage of related Pfam term in SSR genes (%)	Number of related Pfam term in all genes	Number of all Pfam term in all genes	Percentage of related Pfam term in all genes (%)	P-value	q-value	Fold-change
Carica papaya	PF00847.19	AP2	19	701	2.71041	96	17230	0.557168	3.06523e-08	1.33951e-05	4.86463
	PF05678.13	VQ	8	701	1.14123	25	17230	0.145096	1.12179e-05	0.00490222	7.86534
Citrus sinensis	PF08513.10	LisH	15	1249	1.20096	32	38494	0.0831298	4.72745e-13	2.29754e-10	14.4468
	PF03790.12	KNOX1	11	1249	0.880705	24	38494	0.0623474	7.55561e-10	3.67203e-07	14.1258
	PF16561.4	AMPK1_CBM	13	1249	1.04083	39	38494	0.101314	1.009e-09	4.90374e-07	10.2733
	PF03847.12	TFIID_20kDa	7	1249	0.560448	7	38494	0.0181847	4.99379e-09	2.42698e-06	30.8199
	PF03110.13	SBP	14	1249	1.1209	58	38494	0.150673	1.31987e-08	6.41457e-06	7.43928
	PF11891.7	RETICULATA-like	9	1249	0.720576	19	38494	0.0493583	1.98794e-08	9.66137e-06	14.5989
	PF00046.28	Homeobox	17	1249	1.36109	95	38494	0.246792	2.95238e-08	1.43485e-05	5.51513
	PF03634.12	TCP	10	1249	0.800641	27	38494	0.0701408	3.21984e-08	1.56484e-05	11.4148
	PF04056.13	Ssl1	7	1249	0.560448	10	38494	0.0259781	5.5731e-08	2.70853e-05	21.5739
	PF05678.13	VQ	9	1249	0.720576	23	38494	0.0597496	9.88796e-08	4.80555e-05	12.0599
	PF04570.13	zf-FLZ	9	1249	0.720576	26	38494	0.067543	2.73406e-07	0.000132875	10.6684
	PF02482.18	Ribosomal_S30AE	5	1249	0.40032	5	38494	0.012989	8.12205e-07	0.000394732	30.8199
	PF07063.12	DUF1338	5	1249	0.40032	5	38494	0.012989	8.12205e-07	0.000394732	30.8199
	PF03151.15	TPT	13	1249	1.04083	72	38494	0.187042	1.10033e-06	0.000534761	5.5647
	PF01805.19	Surp	8	1249	0.640512	23	38494	0.0597496	1.21005e-06	0.000588083	10.7199
	PF11976.7	Rad60-SLD	6	1249	0.480384	11	38494	0.0285759	2.09413e-06	0.00101775	16.8108
	PF14700.5	RPOL_N	6	1249	0.480384	11	38494	0.0285759	2.09413e-06	0.00101775	16.8108
	PF00249.30	Myb_DNA-binding	27	1249	2.16173	292	38494	0.75856	2.18093e-06	0.00105993	2.84978
	PF07526.10	POX	8	1249	0.640512	26	38494	0.067543	2.96317e-06	0.0014401	9.48303
	PF02701.14	zf-Dof	8	1249	0.640512	28	38494	0.0727386	5.06505e-06	0.00246161	8.80567
	PF01803.15	LIM_bind	6	1249	0.480384	13	38494	0.0337715	5.40048e-06	0.00262464	14.2245
	PF03986.12	Autophagy_N	4	1249	0.320256	4	38494	0.0103912	1.06112e-05	0.00515706	30.8199
	PF07818.12	HCNGP	4	1249	0.320256	4	38494	0.0103912	1.06112e-05	0.00515706	30.8199
	PF09402.9	MSC	4	1249	0.320256	4	38494	0.0103912	1.06112e-05	0.00515706	30.8199
	PF01985.20	CRS1_YhbY	9	1249	0.720576	43	38494	0.111706	1.55377e-05	0.00755132	6.45067
	PF13920.5	zf-C3HC4_3	10	1249	0.800641	55	38494	0.142879	1.76018e-05	0.00855447	5.60361
Coffea canephora	PF00847.19	AP2	14	741	1.88934	99	21125	0.468639	1.59315e-05	0.00779048	4.03154
Elaeis guineensis	PF13639.5	zf-RING_2	24	817	2.93758	148	20129	0.735258	2.0905e-08	1.00762e-05	3.9953
	PF13837.5	Myb_DNA-bind_4	11	817	1.34639	42	20129	0.208654	1.7838e-06	0.000859789	6.45273
Eucalyptus grandis	PF00076.21	RRM_1	41	2068	1.98259	177	28596	0.618968	2.43131e-10	2.67931e-07	3.20306
	PF00270.28	DEAD	21	2068	1.01547	87	28596	0.304238	2.85056e-06	0.00314132	3.33776
Picea abies	PF04504.13	DUF573	4	247	1.61943	7	18243	0.0383709	3.04533e-06	0.000517706	42.2047
	PF13837.5	Myb_DNA-bind_4	6	247	2.42915	29	18243	0.158965	3.45045e-06	0.000586576	15.281
	PF00076.21	RRM_1	11	247	4.45344	162	18243	0.888012	1.66522e-05	0.00283087	5.01507
	PF08880.10	QLQ	3	247	1.21457	5	18243	0.0274078	4.8587e-05	0.00825978	44.315
Populus trichocarpa	PF10409.8	PTEN_C2	6	1298	0.46225	9	31385	0.0286761	2.66037e-06	0.00192345	16.1197
	PF00170.20	bZIP_1	14	1298	1.07858	74	31385	0.235781	4.07545e-06	0.00294655	4.5745
	PF00847.19	AP2	25	1298	1.92604	210	31385	0.669109	4.32652e-06	0.00312807	2.87851
Prunus persica	PF11250.7	FAF	6	1064	0.56391	9	21814	0.0412579	6.7508e-06	0.00401673	13.6679
Salix Purpurea	PF13837.5	Myb_DNA-bind_4	15	1229	1.2205	53	30422	0.174216	8.86401e-09	5.79706e-06	7.0057
	PF00847.19	AP2	27	1229	2.19691	224	30422	0.736309	9.37735e-07	0.000613279	2.98368
	PF05553.10	DUF761	11	1229	0.895037	44	30422	0.144632	2.69048e-06	0.00175957	6.18836
	PF00564.23	PB1	11	1229	0.895037	45	30422	0.147919	3.32224e-06	0.00217274	6.05085
	PF00403.25	HMA	18	1229	1.46461	129	30422	0.424035	8.79687e-06	0.00575315	3.45397
	PF04783.11	DUF630	8	1229	0.650936	25	30422	0.0821774	1.08088e-05	0.00706894	7.92111
Selaginella moellendorffii	PF13837.5	Myb_DNA-bind_4	11	909	1.21012	29	16772	0.172907	8.26548e-07	0.000514113	6.99867
