# Supplementary material for: Comprehensive identification and characterization of simple sequence repeats based on the whole-genome sequences of 14 forest and fruit trees
Source: For Res (Fayettev). 2021 Apr 21;1:7. doi: 10.48130/FR-2021-0007 (PMC11524223; doi:10.48130/FR-2021-0007)
Supplement: Supplementary file 1 — Supplementary data to this article can be found online. [file FR-2021-0007-S1.zip › 10.48130_FR-2021-0007-Suppl-TableS6.xlsx]

## Sheet: Table S6
Table S6. The AP2 transcription factor (PF00847) and related SSR information in 14 species.
Species	AP2 genes	AP2 genes with SSR	Percentage of AP2 genes with SSR (%)	Min-len	Max-len	Aver-len
Carica_papaya	94	19	20.2128	127	688	297.447
Theobroma_cacao	119	11	9.2437	116	828	312.353
Citrus_sinensis	146	14	9.58904	68	804	302.253
Jatropha_curcas	25	5	20	160	826	348.2
Salix_purpurea	222	27	12.1622	92	726	290.266
Populus_trichocarpa	210	25	11.9048	98	720	298.038
Prunus_persica	123	13	10.5691	139	861	305.146
Eucalyptus_grandis	152	21	13.8158	118	680	276.954
Vitis_vinifera	96	5	5.20833	45	1636	309.365
Coffea_canephora	99	14	14.1414	93	871	307.899
Elaeis_guineensis	94	14	14.8936	148	713	285.957
Amborella_trichopoda	72	10	13.8889	142	788	300.778
Picea_abies	142	7	4.92958	90	961	288.817
Selaginella_moellendorffii	55	5	9.09091	56	1684	200.982
Average	117.786	13.5714	12.1179	106.571	913.286	294.604
Total	1649	190	169.65	1492	12786	4124.45
