# Supplementary material for: Comprehensive identification and characterization of simple sequence repeats based on the whole-genome sequences of 14 forest and fruit trees
Source: For Res (Fayettev). 2021 Apr 21;1:7. doi: 10.48130/FR-2021-0007 (PMC11524223; doi:10.48130/FR-2021-0007)
Supplement: Supplementary file 1 — Supplementary data to this article can be found online. [file FR-2021-0007-S1.zip › 10.48130_FR-2021-0007-Suppl-TableS7.xlsx]

## Sheet: Table S7
Table S7. The Myb transcription factor (Myb_DNA-bind_4) and related SSR information in 14 species.
Species	Myb4 genes	Myb4 genes with SSR	Percentage of Myb4 genes with SSR (%)	Min-len	Max-len	Aver-len
Carica_papaya	28	5	17.8571	239	820	422.607
Theobroma_cacao	32	3	9.375	242	1005	452.312
Citrus_sinensis	48	7	14.5833	122	797	402.146
Jatropha_curcas	10	4	40	104	624	395.9
Salix_purpurea	55	15	27.2727	267	918	455.509
Populus_trichocarpa	58	11	18.9655	194	917	440.862
Prunus_persica	33	8	24.2424	287	903	454.061
Eucalyptus_grandis	25	6	24	164	862	428.48
Vitis_vinifera	25	5	20	153	1660	430.6
Coffea_canephora	27	6	22.2222	152	889	401
Elaeis_guineensis	44	12	27.2727	81	905	404.114
Amborella_trichopoda	27	4	14.8148	225	867	411.963
Picea_abies	29	6	20.6897	133	754	415.724
Selaginella_moellendorffii	30	12	40	164	1046	423.733
Average	33.6429	7.42857	22.9497	180.5	926.214	424.215
Total	471	104	321.296	2527	12967	5939.01
